# Supplementary material for: Comprehensive proteome analysis of lysosomes reveals the diverse function of macrophages in immune responses
Source: Oncotarget. 2017 Jan 8;8(5):7420–40. doi: 10.18632/oncotarget.14558 (PMC5352332; doi:10.18632/oncotarget.14558)
Supplement: Supplementary file 2 [file oncotarget-08-7420-s002.xlsx]

## Sheet: proteins identification
Accession	Description	Score	Coverage	# Proteins	# Unique Peptides	# Peptides	# PSMs	129/128	129/128 Count	129/128 Variability [%]	130/128	130/128 Count	130/128 Variability [%]	130/129	130/129 Count	130/129 Variability [%]	131/128	131/128 Count	131/128 Variability [%]	131/129	131/129 Count	131/129 Variability [%]	131/130	131/130 Count	131/130 Variability [%]	# AAs	MW [kDa]	calc. pI
E9Q616	Protein Ahnak OS=Mus musculus GN=Ahnak PE=1 SV=1 - [E9Q616_MOUSE]	1937.86	72.9	5	218	264	790	0.917525	498	8.70813	0.573613	498	14.7458	0.623983	498	12.7516	0.596348	498	13.8738	0.672756	498	11.191	1.02347	498	6.50883	5656	603.866	6.30322
P20029	78 kDa glucose-regulated protein OS=Mus musculus GN=Hspa5 PE=1 SV=3 - [GRP78_MOUSE]	1306.59	62.44	1	52	62	424	0.852531	310	10.9219	1.39149	310	14.6034	1.64549	310	21.7449	1.5199	310	19.1312	1.91151	310	26.0389	1.09494	310	9.28151	655	72.3775	5.16064
P60710	Actin, cytoplasmic 1 OS=Mus musculus GN=Actb PE=1 SV=1 - [ACTB_MOUSE]	1151.99	78.4	11	5	36	338	1.48299	41	28.3702	1.348	41	15.5733	0.934723	41	11.2445	1.26893	41	19.6952	0.918238	41	11.5014	0.947403	41	7.85393	375	41.7097	5.47803
Q8VDN2	Sodium/potassium-transporting ATPase subunit alpha-1 OS=Mus musculus GN=Atp1a1 PE=1 SV=1 - [AT1A1_MOUSE]	895.588	50.24	1	37	60	308	1.05946	155	8.02092	0.703959	155	13.1923	0.659415	155	17.8629	0.793124	155	9.06337	0.777456	155	11.1013	1.11691	155	8.37584	1023	112.91	5.45264
P08113	Endoplasmin OS=Mus musculus GN=Hsp90b1 PE=1 SV=2 - [ENPL_MOUSE]	839.622	59.35	2	54	64	306	0.756931	225	13.301	1.27501	225	11.3648	1.69382	226	19.2009	1.39981	225	15.1865	1.94448	226	23.266	1.10083	226	8.12372	802	92.4183	4.81787
E9Q5F4	Isoform of P60710, Actin, cytoplasmic 1 (Fragment) OS=Mus musculus GN=Actb PE=1 SV=1 - [E9Q5F4_MOUSE]	835.611	78.87	7	1	23	251	1.42874	1		0.964693	1		0.677391	1		1.11453	1		0.811248	1		1.13401	1		265	29.4236	5.10986
Q91ZX7	Prolow-density lipoprotein receptor-related protein 1 OS=Mus musculus GN=Lrp1 PE=1 SV=1 - [LRP1_MOUSE]	806.428	36.39	9	112	167	362	0.690665	222	18.5621	0.526662	222	41.6554	0.747916	222	25.3957	0.6223	222	21.4027	0.93704	222	10.0415	1.17152	222	19.3706	4545	504.411	5.36377
P63017	Heat shock cognate 71 kDa protein OS=Mus musculus GN=Hspa8 PE=1 SV=1 - [HSP7C_MOUSE]	764.156	67.49	4	26	49	267	1.17807	120	9.95104	0.939707	120	8.93717	0.800601	120	12.2309	1.00285	120	7.60466	0.881583	120	9.10535	1.03775	120	7.59853	646	70.8272	5.51611
P27773	Protein disulfide-isomerase A3 OS=Mus musculus GN=Pdia3 PE=1 SV=2 - [PDIA3_MOUSE]	669.474	75.05	2	45	49	222	0.755916	181	16.0034	1.37128	181	13.9306	1.84988	181	18.5509	1.37621	181	13.9802	1.92657	181	23.0785	1.01514	181	8.43921	505	56.6427	6.21436
P09103	Protein disulfide-isomerase OS=Mus musculus GN=P4hb PE=1 SV=2 - [PDIA1_MOUSE]	665.736	63.85	2	38	45	217	0.823897	186	15.0014	1.44595	186	12.0223	1.82628	186	17.3847	1.58986	186	13.4246	1.98539	186	19.5905	1.07993	186	7.24359	509	57.0228	4.88135
Q9QXS1	Plectin OS=Mus musculus GN=Plec PE=1 SV=3 - [PLEC_MOUSE]	660.3	45.49	23	138	251	376	1.06503	182	13.043	1.58196	182	21.6317	1.48537	182	15.583	1.16149	182	12.0336	1.13107	182	9.96114	0.72543	182	13.316	4691	533.861	5.96045
E9Q390	Isoform of Q69ZN7, Myoferlin OS=Mus musculus GN=Myof PE=1 SV=2 - [E9Q390_MOUSE]	647.195	52.29	5	81	114	259	0.979682	172	11.2621	0.987754	172	9.25879	1.0075	172	7.41769	1.03152	172	8.17979	1.09585	172	8.14413	1.02577	172	6.73765	2048	233.178	6.22705
P68033	Actin, alpha cardiac muscle 1 OS=Mus musculus GN=Actc1 PE=1 SV=1 - [ACTC_MOUSE]	613.726	44.03	8	1	24	235	1.61429	1		2.38704	1		1.48348	1		1.34322	1		0.865332	1		0.552334	1		377	41.9919	5.38916
P68134	Actin, alpha skeletal muscle OS=Mus musculus GN=Acta1 PE=1 SV=1 - [ACTS_MOUSE]	610.71	44.03	6	1	24	236	1.057	1		0.910928	1		0.864593	1		1.06849	1		1.05126	1		1.15134	1		377	42.0239	5.38916
P26039	Talin-1 OS=Mus musculus GN=Tln1 PE=1 SV=2 - [TLN1_MOUSE]	586.831	50.53	9	75	123	248	1.38018	128	17.109	0.981848	128	10.1004	0.71901	128	17.5381	1.12845	128	9.75226	0.857751	128	10.7735	1.13459	128	10.0617	2541	269.653	6.17627
P26041	Moesin OS=Mus musculus GN=Msn PE=1 SV=3 - [MOES_MOUSE]	581.381	78.51	1	43	70	228	1.63588	137	21.442	1.31856	137	11.6713	0.807498	137	12.8287	1.24831	137	10.4964	0.792354	137	11.5977	0.934721	137	7.03576	577	67.7249	6.59521
Q8VDD5	Myosin-9 OS=Mus musculus GN=Myh9 PE=1 SV=4 - [MYH9_MOUSE]	577.984	52.65	4	90	126	277	1.21226	160	12.7564	0.894222	160	14.4535	0.723966	160	20.2647	1.42249	160	14.4848	1.20935	160	9.25048	1.54166	160	22.9793	1960	226.232	5.65576
B7FAU9	Isoform of Q8BTM8, Filamin, alpha OS=Mus musculus GN=Flna PE=1 SV=1 - [B7FAU9_MOUSE]	554.792	42.06	9	72	115	225	1.18695	127	10.5771	0.874908	127	10.6999	0.739278	127	16.1359	0.956662	127	6.68796	0.82235	127	10.0027	1.06772	127	8.57822	2639	280.325	6.01123
Q8BFZ3	Beta-actin-like protein 2 OS=Mus musculus GN=Actbl2 PE=1 SV=1 - [ACTBL_MOUSE]	502.756	44.15	1	1	20	188	1.15079	1		1.19346	1		1.04044	1		1.01377	1		0.91614	1		0.833774	1		376	41.977	5.49072
A2AVJ7	Isoform of Q99PL5, Ribosome-binding protein 1 OS=Mus musculus GN=Rrbp1 PE=1 SV=1 - [A2AVJ7_MOUSE]	494.967	67.62	14	60	94	222	0.874385	121	22.0244	1.73936	121	23.6497	1.99216	121	21.8395	1.67033	121	19.4905	2.03206	121	23.8756	0.967126	121	7.1499	1464	158.301	9.18799
P11499	Heat shock protein HSP 90-beta OS=Mus musculus GN=Hsp90ab1 PE=1 SV=3 - [HS90B_MOUSE]	475.685	50.97	5	24	44	145	1.12918	67	8.20907	0.844905	67	12.3369	0.763794	67	13.971	0.969488	67	9.22482	0.896057	67	9.0276	1.14939	67	12.5478	724	83.2291	5.03369
Q542I8	Isoform of P11835, Integrin beta OS=Mus musculus GN=Itgb2 PE=1 SV=1 - [Q542I8_MOUSE]	443.162	61.69	6	38	52	170	1.16499	110	7.57836	0.790271	110	14.2202	0.684772	110	19.464	0.905819	110	9.04043	0.811995	110	11.2253	1.13588	110	11.0835	770	84.8379	7.04932
Q6PIC6	Sodium/potassium-transporting ATPase subunit alpha-3 OS=Mus musculus GN=Atp1a3 PE=1 SV=1 - [AT1A3_MOUSE]	435.816	43.04	4	21	48	142	0.939979	35	9.18444	0.636134	35	21.5811	0.680607	35	13.9083	0.695073	35	9.19754	0.780769	35	10.3512	1.08328	35	10.3197	1013	111.62	5.41455
Q61233	Plastin-2 OS=Mus musculus GN=Lcp1 PE=1 SV=4 - [PLSL_MOUSE]	413.903	72.89	5	32	45	154	1.51654	94	19.6871	1.23372	94	11.4994	0.793435	94	11.4572	1.41389	94	16.3121	0.970481	94	6.48695	1.14836	94	9.26289	627	70.1048	5.32568
Q9JKF1	Ras GTPase-activating-like protein IQGAP1 OS=Mus musculus GN=Iqgap1 PE=1 SV=2 - [IQGA1_MOUSE]	413.579	44.36	2	57	79	177	1.0855	116	10.308	0.79648	116	14.4855	0.73268	116	18.547	0.73479	116	14.2651	0.712728	116	16.6481	0.912886	116	8.60898	1657	188.624	6.48096
P17182	Alpha-enolase OS=Mus musculus GN=Eno1 PE=1 SV=3 - [ENOA_MOUSE]	404.531	70.74	10	20	32	140	1.15859	71	6.91005	0.908108	71	5.84283	0.82099	71	11.6553	0.974345	71	7.98498	0.903856	71	8.68999	1.05499	71	7.50712	434	47.1112	6.80029
P52480	Pyruvate kinase PKM OS=Mus musculus GN=Pkm PE=1 SV=4 - [KPYM_MOUSE]	403.295	73.63	4	4	42	130	1.11698	5	18.7787	0.850974	5	10.5389	0.694973	5	2.6041	0.995617	5	12.2091	0.831001	5	14.5435	1.10513	5	13.5322	531	57.808	7.47412
P57780	Alpha-actinin-4 OS=Mus musculus GN=Actn4 PE=1 SV=1 - [ACTN4_MOUSE]	392.64	59.87	5	32	56	140	1.01298	67	10.0468	0.811844	67	13.5955	0.804173	67	13.5182	0.744037	67	11.5045	0.764592	67	11.4585	0.931871	67	9.9355	912	104.911	5.41455
P52480-2	Isoform of P52480, Isoform M1 of Pyruvate kinase PKM OS=Mus musculus GN=Pkm - [KPYM_MOUSE]	381.785	67.42	4	2	40	127	0.909927	2	21.4114	1.02516	2	30.6985	1.13029	2	54.7241	0.876058	2	4.05456	1.00125	2	17.2452	0.83879	2	35.0753	531	57.9479	7.13721
Q62230	Sialoadhesin OS=Mus musculus GN=Siglec1 PE=1 SV=2 - [SN_MOUSE]	375.96	32.8	6	45	50	140	1.353	102	24.3759	1.04933	102	13.912	0.755535	102	29.2957	1.42615	102	20.0127	1.04811	102	7.21202	1.30469	102	25.5519	1695	182.865	6.66846
B2RXS4	Plexin-B2 OS=Mus musculus GN=Plxnb2 PE=1 SV=1 - [PLXB2_MOUSE]	371.296	39.03	1	53	73	145	0.939779	97	10.3121	0.551783	97	24.4359	0.612894	97	19.9799	0.651487	97	16.8031	0.761953	97	16.1587	1.16001	97	11.4843	1842	206.099	5.87158
P10605	Cathepsin B OS=Mus musculus GN=Ctsb PE=1 SV=2 - [CATB_MOUSE]	363.998	50.15	1	17	19	106	0.722431	87	36.9838	0.732777	87	29.2778	1.14363	87	11.8134	0.747877	87	21.972	1.15293	87	15.2653	0.947251	87	14.7058	339	37.2557	5.90967
Q07113	Cation-independent mannose-6-phosphate receptor OS=Mus musculus GN=Igf2r PE=1 SV=1 - [MPRI_MOUSE]	358.801	25.17	3	55	77	159	0.856725	105	11.6607	0.641158	105	23.5272	0.739117	105	14.0439	0.884728	105	9.66261	1.06618	105	7.18546	1.34854	105	17.4971	2483	273.639	5.70654
D3YYN7	Isoform of Q6PIE5, Sodium/potassium-transporting ATPase subunit alpha-2 OS=Mus musculus GN=Atp1a2 PE=1 SV=1 - [D3YYN7_MOUSE]	356.161	39.07	2	2	38	119	1.25872	4	9.56808	0.746825	4	3.25018	0.582338	4	3.53476	0.86263	4	11.0612	0.719864	4	1.48134	1.15888	4	5.01807	947	103.52	5.43994
A6ZI44	Isoform of P05064, Fructose-bisphosphate aldolase OS=Mus musculus GN=Aldoa PE=1 SV=1 - [A6ZI44_MOUSE]	350.698	58.85	8	13	29	103	1.18522	46	11.1719	0.863141	46	10.491	0.741199	46	13.3077	0.967272	46	7.93604	0.847927	46	8.2924	1.11931	46	7.19998	418	45.0921	7.91357
P08003	Protein disulfide-isomerase A4 OS=Mus musculus GN=Pdia4 PE=1 SV=3 - [PDIA4_MOUSE]	350.064	51.1	2	36	41	114	0.760042	90	12.6929	1.40946	90	10.5901	1.92498	90	14.8858	1.479	90	9.98456	2.11576	90	16.4712	1.04904	90	6.37718	638	71.9375	5.31299
P58252	Elongation factor 2 OS=Mus musculus GN=Eef2 PE=1 SV=2 - [EF2_MOUSE]	349.706	45.69	2	43	55	139	1.02908	102	11.2661	1.11962	102	9.48166	1.06575	102	9.60364	1.14143	102	10.5625	1.15416	102	8.23761	1.02676	102	6.45651	858	95.2529	6.82959
Q62351	Transferrin receptor protein 1 OS=Mus musculus GN=Tfrc PE=1 SV=1 - [TFR1_MOUSE]	349.57	44.95	2	35	41	125	0.824622	98	15.5344	0.633371	98	27.2686	0.75895	98	26.431	0.714904	98	15.9836	0.853279	98	11.8712	1.10141	98	12.0513	763	85.6773	6.56592
Q3U9N4	Isoform of P28798, Granulins OS=Mus musculus GN=Grn PE=1 SV=1 - [Q3U9N4_MOUSE]	348.208	47.67	5	18	25	91	0.648205	75	26.2518	0.722053	75	16.9886	1.23477	75	23.2129	0.630518	75	19.0421	1.11024	75	17.4685	0.829493	75	18.6427	602	64.9719	6.99072
P07901	Heat shock protein HSP 90-alpha OS=Mus musculus GN=Hsp90aa1 PE=1 SV=4 - [HS90A_MOUSE]	329.674	41.06	4	22	40	112	1.1975	44	7.10042	0.839325	44	12.457	0.733768	44	23.3565	0.992643	44	8.39113	0.88632	44	11.4017	1.19522	44	11.9901	733	84.7348	5.0083
P17156	Heat shock-related 70 kDa protein 2 OS=Mus musculus GN=Hspa2 PE=1 SV=2 - [HSP72_MOUSE]	327.318	36.33	1	1	27	128	0.888341	1		2.75028	1		3.106	1		0.749778	1		0.877748	1		0.26759	1		633	69.5987	5.66846
P62814	V-type proton ATPase subunit B, brain isoform OS=Mus musculus GN=Atp6v1b2 PE=1 SV=1 - [VATB2_MOUSE]	321.74	60.47	2	27	28	104	1.06853	89	12.4647	1.14112	89	10.1133	1.06258	89	9.13528	0.944473	89	11.3447	0.90053	89	10.0525	0.821493	89	9.99661	511	56.5149	5.80811
O55143	Sarcoplasmic/endoplasmic reticulum calcium ATPase 2 OS=Mus musculus GN=Atp2a2 PE=1 SV=2 - [AT2A2_MOUSE]	321.038	36.49	3	30	48	115	0.654161	67	19.0641	1.01215	67	10.6005	1.55604	67	15.2112	1.22971	67	9.5165	1.97197	67	13.6682	1.1903	67	9.47639	1044	114.784	5.33838
Q80X90	Filamin-B OS=Mus musculus GN=Flnb PE=1 SV=3 - [FLNB_MOUSE]	304.012	33.63	1	49	88	128	1.22603	68	10.2964	1.03272	68	6.72922	0.822941	68	7.7701	1.07476	68	7.15477	0.887752	68	6.28236	1.01251	68	6.13734	2602	277.651	5.70654
P08905	Lysozyme C-2 OS=Mus musculus GN=Lyz2 PE=1 SV=2 - [LYZ2_MOUSE]	302.18	78.38	1	5	14	118	0.545258	36	15.0792	0.491953	36	14.7777	0.923248	36	8.10263	0.483328	36	23.8218	0.92507	36	7.82413	0.929177	36	8.16728	148	16.6782	8.80713
P07356	Annexin A2 OS=Mus musculus GN=Anxa2 PE=1 SV=2 - [ANXA2_MOUSE]	301.631	78.76	4	30	36	107	0.965509	78	7.1421	0.716112	78	14.3245	0.728051	78	11.2672	0.750876	78	13.3798	0.795306	78	9.33614	1.02766	78	7.41933	339	38.6518	7.69385
Q9JKR6	Hypoxia up-regulated protein 1 OS=Mus musculus GN=Hyou1 PE=1 SV=1 - [HYOU1_MOUSE]	299.657	49.05	3	34	53	128	0.762812	82	17.9157	1.29828	82	10.4137	1.68981	82	21.1794	1.45731	82	12.6292	1.97367	82	22.6944	1.09734	82	5.83748	999	111.112	5.18604
Q922R8	Protein disulfide-isomerase A6 OS=Mus musculus GN=Pdia6 PE=1 SV=3 - [PDIA6_MOUSE]	295.732	48.86	2	17	25	103	0.802942	70	13.5514	1.44241	70	11.2615	1.80938	70	20.4715	1.50225	70	15.1151	1.96188	70	17.259	1.04044	70	7.57851	440	48.0703	5.13525
A0A0A0MQF6	Isoform of P16858, Glyceraldehyde-3-phosphate dehydrogenase OS=Mus musculus GN=Gapdh PE=1 SV=1 - [A0A0A0MQF6_MOUSE]	292.066	65.46	11	18	28	112	1.09442	67	14.1893	1.02099	67	10.9112	0.922208	67	14.5883	1.04433	67	13.5716	0.933041	67	7.89463	0.989074	67	8.21294	359	38.6288	8.96826
P50516	V-type proton ATPase catalytic subunit A OS=Mus musculus GN=Atp6v1a PE=1 SV=2 - [VATA_MOUSE]	284.904	57.21	5	30	35	105	1.0135	73	12.2825	1.10037	73	13.216	1.08193	73	8.7515	0.904307	73	12.1429	0.901243	73	10.4912	0.800987	73	11.0873	617	68.2826	5.57959
Q7TPR4	Alpha-actinin-1 OS=Mus musculus GN=Actn1 PE=1 SV=1 - [ACTN1_MOUSE]	281.147	53.7	4	20	44	112	1.22234	42	13.7176	0.916778	42	14.1847	0.725834	42	17.3677	0.973204	42	9.92173	0.812172	42	10.5765	1.06824	42	11.6373	892	103.004	5.37646
P37040	NADPH--cytochrome P450 reductase OS=Mus musculus GN=Por PE=2 SV=2 - [NCPR_MOUSE]	277.652	42.04	5	26	30	88	1.01113	79	11.3955	1.50484	79	16.7295	1.47507	79	17.3761	1.7012	79	19.9504	1.71382	79	21.6253	1.08576	79	10.4413	678	76.9953	5.52881
Q9WU78	Programmed cell death 6-interacting protein OS=Mus musculus GN=Pdcd6ip PE=1 SV=3 - [PDC6I_MOUSE]	277.408	49.48	3	41	52	110	0.882879	79	11.1642	0.646585	79	14	0.750138	79	11.8782	0.773205	79	10.4537	0.944659	79	7.37081	1.1919	79	6.64658	869	95.9642	6.52197
Q3U1U4	Isoform of P05555, Integrin alpha-M OS=Mus musculus GN=Itgam PE=1 SV=1 - [Q3U1U4_MOUSE]	275.851	38.56	8	1	53	111	1.18363	1		1.10002	1		0.932375	1		1.57747	1		1.386	1		1.40759	1		1232	135.859	8.20654
Q8BMK4	Cytoskeleton-associated protein 4 OS=Mus musculus GN=Ckap4 PE=1 SV=2 - [CKAP4_MOUSE]	274.864	70.43	6	37	49	103	0.675413	73	17.8598	1.22069	73	11.2444	1.81355	73	23.2471	1.24449	73	9.4676	1.9169	73	24.5668	1.01585	73	5.96668	575	63.6536	5.64307
E9PVZ8	Protein Golgb1 OS=Mus musculus GN=Golgb1 PE=1 SV=1 - [E9PVZ8_MOUSE]	274.21	37.06	12	58	129	227	0.832731	72	11.6104	1.39065	72	12.1624	1.68052	72	20.7895	1.3677	72	13.0331	1.64964	72	23.1708	0.955271	72	7.12688	3238	369.928	5.04639
A2APM5	Isoform of P15379, CD44 antigen OS=Mus musculus GN=Cd44 PE=1 SV=1 - [A2APM5_MOUSE]	265.535	29.49	21	12	15	99	1.31176	71	17.5824	0.840916	71	14.0198	0.645296	71	24.511	1.00078	71	13.43	0.761556	71	16.7503	1.11459	71	16.1321	434	47.3881	5.41455
P12265	Beta-glucuronidase OS=Mus musculus GN=Gusb PE=2 SV=2 - [BGLR_MOUSE]	263.099	38.43	4	23	27	96	0.656902	77	17.435	0.949331	77	7.3689	1.48609	77	15.6451	0.687741	77	16.6856	1.10777	77	8.05528	0.720817	77	12.715	648	74.1483	6.69775
P99024	Tubulin beta-5 chain OS=Mus musculus GN=Tubb5 PE=1 SV=1 - [TBB5_MOUSE]	261.95	44.14	4	3	19	94	1.04246	17	9.96176	0.612089	17	10.3914	0.580101	17	10.4566	0.857048	17	3.6482	0.851295	17	9.25393	1.38062	17	5.58522	444	49.639	4.89404
G5E8F1	Isoform of P05555, Integrin alpha M, isoform CRA_a OS=Mus musculus GN=Itgam PE=1 SV=1 - [G5E8F1_MOUSE]	261.856	37.55	8	1	46	98	0.89234	1		0.669558	1		0.75277	1		0.731149	1		0.852104	1		1.07184	1		1153	127.322	7.25439
P35564	Calnexin OS=Mus musculus GN=Canx PE=1 SV=1 - [CALX_MOUSE]	259.701	39.93	1	29	34	96	0.668986	76	15.7493	1.11767	76	13.5347	1.67488	76	19.4593	1.26992	76	12.6954	2.07545	76	18.2187	1.14684	76	18.1288	591	67.2357	4.64014
Q07797	Galectin-3-binding protein OS=Mus musculus GN=Lgals3bp PE=1 SV=1 - [LG3BP_MOUSE]	257.21	37.95	3	16	21	84	0.729093	59	26.1848	1.12341	59	17.242	1.64639	59	23.3642	0.946001	59	13.1049	1.48217	59	21.5875	0.848002	59	14.6853	577	64.4496	5.13525
Q68FD5	Clathrin heavy chain 1 OS=Mus musculus GN=Cltc PE=1 SV=3 - [CLH1_MOUSE]	247.097	33.19	3	35	54	126	0.984451	61	11.5689	0.824531	61	12.4928	0.841611	61	12.4044	0.810913	61	8.69939	0.849663	61	12.0919	0.973467	61	6.44888	1675	191.435	5.69385
E9PVY8	Isoform of Q9QXZ0, Microtubule-actin cross-linking factor 1 OS=Mus musculus GN=Macf1 PE=1 SV=2 - [E9PVY8_MOUSE]	243.912	26.85	17	4	206	316	1.00467	4	5.83789	0.915206	4	5.19904	0.96851	4	5.83786	0.98395	4	6.62943	1.04366	4	3.78744	1.03773	4	5.17548	7355	831.361	5.41455
P09411	Phosphoglycerate kinase 1 OS=Mus musculus GN=Pgk1 PE=1 SV=4 - [PGK1_MOUSE]	243.582	79.62	6	26	33	85	1.24126	64	12.7126	0.969752	64	6.24325	0.777524	64	8.60572	1.0681	64	9.1847	0.889898	64	9.05289	1.07412	64	6.47366	417	44.522	7.89893
E9PZ00	Isoform of Q61207, Prosaposin OS=Mus musculus GN=Psap PE=1 SV=1 - [E9PZ00_MOUSE]	243.339	47.55	5	20	25	91	0.594035	65	18.3795	0.792205	65	11.2647	1.27212	65	24.3408	0.669014	65	15.3336	1.13729	65	6.78503	0.812519	65	16.2105	551	60.6319	5.23682
P68372	Tubulin beta-4B chain OS=Mus musculus GN=Tubb4b PE=1 SV=1 - [TBB4B_MOUSE]	238.235	47.87	3	2	20	95	0.958315	10	6.75394	0.82522	10	6.23314	0.831734	10	8.83885	0.82593	10	13.4125	0.878327	10	5.88438	0.994445	10	3.10535	445	49.799	4.89404
P10126	Elongation factor 1-alpha 1 OS=Mus musculus GN=Eef1a1 PE=1 SV=3 - [EF1A1_MOUSE]	235.942	49.13	3	14	28	84	1.14082	46	16.6599	1.10627	46	17.1958	0.929318	46	10.4818	1.13137	46	16.8764	1.01524	46	11.9061	1.03755	46	9.38083	462	50.0821	9.01221
Q91YQ5	Dolichyl-diphosphooligosaccharide--protein glycosyltransferase subunit 1 OS=Mus musculus GN=Rpn1 PE=1 SV=1 - [RPN1_MOUSE]	235.344	47.86	1	31	36	78	0.708224	64	15.9674	1.15764	64	10.8981	1.62655	64	22.3052	1.26403	64	10.8812	1.85883	64	25.8996	1.07465	64	9.99138	608	68.4857	6.45557
F7ACR9	Isoform of Q9QXZ0, Microtubule-actin cross-linking factor 1 (Fragment) OS=Mus musculus GN=Macf1 PE=1 SV=1 - [F7ACR9_MOUSE]	232.25	30.43	18	2	168	268	0.965861	2	2.16532	1.23447	2	1.6971	1.28225	2	3.86348	1.21275	2	20.315	1.30579	2	18.0904	0.964281	2	22.0688	5333	607.862	5.40186
P14211	Calreticulin OS=Mus musculus GN=Calr PE=1 SV=1 - [CALR_MOUSE]	231.948	44.47	1	20	24	85	0.747777	70	14.9671	1.34443	70	10.2389	1.74478	70	21.7234	1.439	70	11.9559	2.02314	70	18.7454	1.07057	70	5.23848	416	47.9649	4.48779
S4R1S4	Isoform of P06800, Protein-tyrosine-phosphatase OS=Mus musculus GN=Ptprc PE=1 SV=1 - [S4R1S4_MOUSE]	230.137	30.7	7	31	46	99	0.986432	60	8.54409	0.57537	60	18.2177	0.600658	60	18.1323	0.730171	60	7.85839	0.794439	60	9.50218	1.25616	60	12.4531	1293	144.746	5.93506
Q9WUU7	Cathepsin Z OS=Mus musculus GN=Ctsz PE=2 SV=1 - [CATZ_MOUSE]	225.616	55.56	1	11	16	83	0.691909	58	33.1182	1.02863	58	20.411	1.60391	58	14.9104	0.842066	58	18.6495	1.28765	58	13.2239	0.775748	58	12.3613	306	33.9742	6.59521
G5E829	Plasma membrane calcium-transporting ATPase 1 OS=Mus musculus GN=Atp2b1 PE=1 SV=1 - [AT2B1_MOUSE]	225.595	36.07	5	25	49	98	1.12017	42	10.1042	0.697946	42	19.4102	0.635418	42	23.0095	0.829409	42	7.14453	0.732993	42	9.97844	1.19193	42	13.6189	1220	134.662	5.90967
P63101	14-3-3 protein zeta/delta OS=Mus musculus GN=Ywhaz PE=1 SV=1 - [1433Z_MOUSE]	223.978	81.22	10	13	23	87	1.14477	45	13.9006	0.819822	45	10.8969	0.708542	45	16.2462	0.90031	45	9.91656	0.803774	45	8.83918	1.07493	45	8.29425	245	27.7537	4.79248
Q9D8E6	60S ribosomal protein L4 OS=Mus musculus GN=Rpl4 PE=1 SV=3 - [RL4_MOUSE]	222.397	56.8	1	22	30	97	0.945492	59	12.2087	1.47032	59	10.3535	1.56894	59	13.3675	1.36264	59	12.0322	1.49769	59	13.4803	0.922268	59	7.48589	419	47.124	11.0044
O70318	Band 4.1-like protein 2 OS=Mus musculus GN=Epb41l2 PE=1 SV=2 - [E41L2_MOUSE]	217.858	47.67	8	30	42	81	0.906641	60	8.78829	0.525249	60	22.5224	0.584448	60	20.6739	0.583722	60	17.4207	0.706498	60	14.7812	1.10487	60	11.4345	988	109.873	5.42725
Q9WVK4	EH domain-containing protein 1 OS=Mus musculus GN=Ehd1 PE=1 SV=1 - [EHD1_MOUSE]	215.619	49.06	1	23	30	73	1.5217	51	21.2234	1.83079	51	23.0371	1.15309	51	10.1835	1.2935	51	11.7522	0.869538	51	11.0941	0.71412	51	9.03281	534	60.5646	6.82959
P18760	Cofilin-1 OS=Mus musculus GN=Cfl1 PE=1 SV=3 - [COF1_MOUSE]	214.673	82.53	2	13	16	71	1.11697	42	7.83386	1.51238	42	7.81646	1.29855	42	10.2191	1.01442	42	8.63536	0.927312	42	9.30214	0.672013	42	14.6473	166	18.5477	8.08936
P16627	Heat shock 70 kDa protein 1-like OS=Mus musculus GN=Hspa1l PE=2 SV=4 - [HS71L_MOUSE]	214.594	25.59	1	1	19	82	0.872316	3	3.76557	1.58782	3	1.21703	1.84118	3	2.54766	1.82222	3	3.895	2.22829	3	0.129291	1.12646	3	2.67702	641	70.5932	6.23975
Q8BHN3	Neutral alpha-glucosidase AB OS=Mus musculus GN=Ganab PE=1 SV=1 - [GANAB_MOUSE]	213.819	34.85	3	31	39	93	0.707611	64	23.3694	1.17091	64	13.6729	1.64173	64	24.9585	1.24601	64	10.4209	1.8213	64	28.2276	1.06621	64	8.33826	944	106.844	6.06201
P26043	Radixin OS=Mus musculus GN=Rdx PE=1 SV=3 - [RADI_MOUSE]	212.124	55.75	2	19	45	113	1.37652	28	11.165	1.04311	28	11.4904	0.764937	28	10.9867	0.961485	28	6.81599	0.718045	28	5.39339	0.9027	28	6.6677	583	68.5003	6.20166
P24369	Peptidyl-prolyl cis-trans isomerase B OS=Mus musculus GN=Ppib PE=1 SV=2 - [PPIB_MOUSE]	210.947	65.28	1	16	19	81	0.776545	60	14.1009	1.29884	60	7.82107	1.69609	60	19.0896	1.40645	60	10.1505	1.93657	60	18.2031	1.07624	60	6.59588	216	23.6986	9.5542
A0A087WP85	Isoform of Q61595, Kinectin OS=Mus musculus GN=Ktn1 PE=1 SV=1 - [A0A087WP85_MOUSE]	210.892	42.12	35	36	60	111	0.928993	51	7.98419	1.75454	51	16.5441	1.8335	51	20.5672	1.94476	51	17.8392	2.13655	51	23.3849	1.10293	51	5.38557	1275	146.447	5.92236
P17897	Lysozyme C-1 OS=Mus musculus GN=Lyz1 PE=1 SV=1 - [LYZ1_MOUSE]	210.017	73.65	1	6	17	102	0.776779	20	37.0168	0.480135	20	25.654	0.590961	20	58.9736	0.567112	20	32.5378	0.774219	20	5.29647	1.27514	20	37.7763	148	16.7834	9.40771
P10810	Monocyte differentiation antigen CD14 OS=Mus musculus GN=Cd14 PE=1 SV=1 - [CD14_MOUSE]	208.72	42.08	1	13	15	54	1.67782	45	20.4423	0.618218	45	21.9299	0.367891	45	41.1559	0.961217	45	15.8076	0.609265	45	17.9288	1.62661	45	25.9423	366	39.1795	5.21143
Q8BL66	Early endosome antigen 1 OS=Mus musculus GN=Eea1 PE=1 SV=2 - [EEA1_MOUSE]	207.681	51.38	4	40	82	130	1.47944	54	19.4243	1.8313	54	29.6653	1.29242	54	9.35961	1.61999	54	20.1731	1.14875	54	7.82401	0.86124	54	6.88498	1411	160.817	5.77002
P16110	Galectin-3 OS=Mus musculus GN=Lgals3 PE=1 SV=3 - [LEG3_MOUSE]	206.847	26.14	2	10	12	76	1.33449	54	35.2724	0.883751	54	19.9675	0.637462	54	39.8775	0.886943	54	14.8222	0.666017	54	35.8645	1.02981	54	18.2636	264	27.4975	8.38232
P01900	Isoform of P14427, H-2 class I histocompatibility antigen, D-D alpha chain OS=Mus musculus GN=H2-D1 PE=1 SV=1 - [HA12_MOUSE]	206.38	59.73	22	15	29	71	1.0468	29	19.4598	0.574972	29	20.1238	0.567911	29	12.7431	0.875283	29	12.5286	0.86102	29	10.7206	1.4093	29	18.5138	365	41.0845	6.65381
F8WHM5	Isoform of Q61543, Golgi apparatus protein 1 (Fragment) OS=Mus musculus GN=Glg1 PE=1 SV=1 - [F8WHM5_MOUSE]	206.173	34.65	4	34	46	88	0.506039	56	23.8361	0.510461	56	29.2857	0.976986	56	8.93657	1.13179	56	9.56053	2.37231	56	21.8067	2.15269	56	34.3206	1163	132.265	6.93213
P21107-2	Isoform of P21107, Isoform 2 of Tropomyosin alpha-3 chain OS=Mus musculus GN=Tpm3 - [TPM3_MOUSE]	205.447	79.44	8	18	35	94	1.38305	51	26.8767	0.756222	51	15.8564	0.524772	51	22.8401	0.981455	51	9.60874	0.698087	51	13.5831	1.24146	51	12.8632	248	29.0027	4.77979
P38647	Stress-70 protein, mitochondrial OS=Mus musculus GN=Hspa9 PE=1 SV=3 - [GRP75_MOUSE]	200.225	54.05	1	24	42	89	1.43137	48	23.3255	1.9878	48	51.2556	1.41547	48	18.9851	1.52168	48	33.4246	1.11818	48	5.62181	0.745062	48	15.269	679	73.4156	6.07471
P01902	Isoform of P01901, H-2 class I histocompatibility antigen, K-D alpha chain OS=Mus musculus GN=H2-K1 PE=1 SV=1 - [HA1D_MOUSE]	199.381	59.24	21	17	28	76	0.906796	47	10.1026	0.587297	47	34.2577	0.626502	47	21.5686	0.829437	47	15.7103	0.947107	47	7.19389	1.41632	47	28.4457	368	41.4638	6.62451
A2AL85	Isoform of Q8BSY0, Aspartyl/asparaginyl beta-hydroxylase OS=Mus musculus GN=Asph PE=1 SV=1 - [A2AL85_MOUSE]	196.782	39.72	9	27	32	85	0.826031	53	13.1929	1.20441	53	12.6483	1.57026	53	17.974	1.42308	53	13.4772	1.925	53	20.0089	1.1748	53	8.53227	725	81.4182	5.10986
P54116	Erythrocyte band 7 integral membrane protein OS=Mus musculus GN=Stom PE=1 SV=3 - [STOM_MOUSE]	196.417	53.17	1	15	18	74	0.772891	50	10.3555	0.801987	50	11.5872	1.04438	50	9.86789	0.669619	50	8.41964	0.921334	50	5.2066	0.85363	50	7.95573	284	31.3555	6.93213
P26040	Ezrin OS=Mus musculus GN=Ezr PE=1 SV=3 - [EZRI_MOUSE]	194.975	43	1	12	38	100	1.62235	23	15.6453	1.53622	23	14.7941	0.960579	23	10.0448	1.02984	23	7.61648	0.654438	23	6.32364	0.652638	23	8.05545	586	69.3636	6.1001
P62874	Guanine nucleotide-binding protein G(I)/G(S)/G(T) subunit beta-1 OS=Mus musculus GN=Gnb1 PE=1 SV=3 - [GBB1_MOUSE]	188.18	42.65	4	4	13	56	1.10788	18	3.52989	0.765569	18	26.645	0.741102	18	21.1418	0.821184	18	14.6472	0.772848	18	12.087	1.02448	18	10.6946	340	37.353	5.99854
Q5SW88	Isoform of P62821, Ras-related protein Rab-1A OS=Mus musculus GN=Rab1 PE=1 SV=1 - [Q5SW88_MOUSE]	187.918	82.67	21	6	22	70	0.920048	29	14.5857	1.04829	29	10.8247	1.14498	29	7.89981	0.996817	29	14.3346	1.13172	29	5.24762	0.93327	29	7.5065	202	22.3583	6.21436
P18242	Cathepsin D OS=Mus musculus GN=Ctsd PE=1 SV=1 - [CATD_MOUSE]	187.803	41.22	3	15	20	63	0.789159	47	22.8672	0.759064	47	17.17	1.06727	47	24.3084	0.701332	47	20.0278	1.046	47	13.9558	0.879322	47	16.7688	410	44.925	7.15186
P01897	H-2 class I histocompatibility antigen, L-D alpha chain OS=Mus musculus GN=H2-L PE=1 SV=2 - [HA1L_MOUSE]	187.791	48.62	21	11	20	66	0.819414	31	7.91542	0.523444	31	24.0801	0.690596	31	19.6478	1.0731	31	8.10575	1.38325	31	11.2619	2.03955	31	24.1747	362	40.6851	6.25244
P19096	Fatty acid synthase OS=Mus musculus GN=Fasn PE=1 SV=2 - [FAS_MOUSE]	185.894	23.76	4	37	63	118	0.968453	52	9.10037	0.767807	52	12.8051	0.817999	52	12.3582	0.826748	52	9.38093	0.886485	52	9.94139	1.04914	52	7.19139	2504	272.257	6.58057
P10852	4F2 cell-surface antigen heavy chain OS=Mus musculus GN=Slc3a2 PE=1 SV=1 - [4F2_MOUSE]	185.504	41.25	2	19	25	72	1.31507	49	11.7137	0.874423	49	12.8761	0.654079	49	8.05997	1.09259	49	11.2017	0.830588	49	9.55468	1.18634	49	10.1294	526	58.3003	5.90967
P40124	Adenylyl cyclase-associated protein 1 OS=Mus musculus GN=Cap1 PE=1 SV=4 - [CAP1_MOUSE]	183.01	51.27	2	18	25	73	1.17503	50	10.5192	0.930214	50	10.9191	0.776121	50	10.4052	0.903653	50	11.3124	0.800559	50	9.48547	0.971225	50	6.81634	474	51.5324	7.51807
Q8BZN6-3	Isoform of Q8BZN6, Isoform 3 of Dedicator of cytokinesis protein 10 OS=Mus musculus GN=Dock10 - [DOC10_MOUSE]	182.318	32.12	7	1	79	135	0.984623	2	3.4641	1.10143	2	9.48039	1.12226	2	12.9764	0.927431	2	2.70533	0.979555	2	0.758233	0.826492	2	12.2092	2251	257.232	7.63525
Q60715	Prolyl 4-hydroxylase subunit alpha-1 OS=Mus musculus GN=P4ha1 PE=2 SV=2 - [P4HA1_MOUSE]	181.383	48.69	1	1	33	107	0.93253	2	17.0789	1.00227	2	5.30316	1.07827	2	11.6966	1.07773	2	12.7609	1.20189	2	4.24881	1.05545	2	7.42018	534	60.8718	5.89697
O89001	Carboxypeptidase D OS=Mus musculus GN=Cpd PE=1 SV=2 - [CBPD_MOUSE]	180.854	27.02	1	28	43	88	1.46876	57	28.5583	1.03959	57	21.94	0.730326	57	37.8514	1.99944	57	42.7845	1.42807	57	13.8187	1.75958	57	35.4428	1377	152.31	6.17627
A0A087WQ86	Isoform of Q8BZN6, Dedicator of cytokinesis protein 10 OS=Mus musculus GN=Dock10 PE=1 SV=1 - [A0A087WQ86_MOUSE]	180.685	32.6	5	1	77	126	1.17933	1		0.658656	1		0.560311	1		0.903341	1		0.796589	1		1.34619	1		2175	248.412	7.12256
P62880	Guanine nucleotide-binding protein G(I)/G(S)/G(T) subunit beta-2 OS=Mus musculus GN=Gnb2 PE=1 SV=3 - [GBB2_MOUSE]	180.43	62.35	10	7	18	58	1.05836	18	14.3367	0.706901	18	13.1388	0.677291	18	22.5348	0.733671	18	8.65453	0.718609	18	11.1685	1.05404	18	10.2915	340	37.3071	5.99854
Q9JL26	Formin-like protein 1 OS=Mus musculus GN=Fmnl1 PE=1 SV=1 - [FMNL_MOUSE]	179.337	34.55	8	27	48	92	0.917298	47	7.73577	0.663002	47	15.5598	0.709107	47	17.1818	0.706885	47	8.47651	0.796269	47	7.92153	1.04769	47	9.28979	1094	121.983	5.8208
E9Q3Q6	Isoform of Q61490, CD166 antigen OS=Mus musculus GN=Alcam PE=1 SV=1 - [E9Q3Q6_MOUSE]	177.79	40.88	5	20	27	73	1.37789	48	8.79242	0.611461	48	18.1313	0.441266	48	26.6343	0.843147	48	7.79353	0.635538	48	13.9789	1.35847	48	14.0627	570	63.6284	7.26904
Q921H8	3-ketoacyl-CoA thiolase A, peroxisomal OS=Mus musculus GN=Acaa1a PE=1 SV=1 - [THIKA_MOUSE]	176.292	52.59	11	14	21	46	1.01438	34	13.867	1.38062	34	16.7921	1.35792	34	23.3997	1.41104	34	17.7635	1.45571	34	25.0549	1.03623	34	7.41599	424	43.9257	8.44092
Q792F9	Isoform of Q00651, Alpha-4 integrin OS=Mus musculus GN=Itga4 PE=1 SV=1 - [Q792F9_MOUSE]	174.524	25	2	22	27	71	0.717667	46	11.4651	0.413456	46	33.7996	0.584712	46	26.7605	0.522513	46	11.6781	0.779976	46	11.0368	1.2815	46	13.0397	1032	115.013	6.81494
Q60715-2	Isoform of Q60715, Isoform 2 of Prolyl 4-hydroxylase subunit alpha-1 OS=Mus musculus GN=P4ha1 - [P4HA1_MOUSE]	173.865	45.32	2	1	32	105	0.976184	2	2.44403	1.60812	2	0.177359	1.65269	2	2.62147	2.27276	2	2.07256	2.42125	2	0.371332	1.38724	2	2.24998	534	60.8477	5.80811
Q9JHF5	V-type proton ATPase subunit a OS=Mus musculus GN=Tcirg1 PE=1 SV=1 - [Q9JHF5_MOUSE]	173.77	32.97	6	19	25	64	0.735602	42	21.5079	0.917111	42	17.3578	1.27947	42	21.7327	0.832336	42	13.7772	1.16837	42	14.0881	0.900038	42	10.1341	834	93.3999	6.37939
P61982	14-3-3 protein gamma OS=Mus musculus GN=Ywhag PE=1 SV=2 - [1433G_MOUSE]	171.247	67.61	2	9	22	68	1.24469	20	7.70396	0.951867	20	13.0783	0.769873	20	11.4718	0.889906	20	7.62017	0.747479	20	7.88006	0.942103	20	5.48307	247	28.2849	4.89404
Q99LB4	Isoform of P24452, Capping protein (Actin filament), gelsolin-like OS=Mus musculus GN=Capg PE=1 SV=1 - [Q99LB4_MOUSE]	170.522	41.26	8	13	17	57	1.14812	45	10.659	0.843175	45	10.9898	0.768831	45	20.5317	0.939597	45	7.94609	0.859726	45	9.90745	1.04419	45	9.6675	349	38.7447	6.94678
P97449	Aminopeptidase N OS=Mus musculus GN=Anpep PE=1 SV=4 - [AMPN_MOUSE]	169.833	21.64	3	21	24	60	1.686	49	22.7848	0.700708	49	22.9924	0.393686	49	41.5708	0.882004	49	9.6346	0.526836	49	25.6201	1.21802	49	16.5008	966	109.582	5.89697
Q99KV1	DnaJ homolog subfamily B member 11 OS=Mus musculus GN=Dnajb11 PE=1 SV=1 - [DJB11_MOUSE]	168.767	51.4	1	17	26	60	0.83339	40	15.8775	1.31105	40	17.8833	1.70776	40	17.5229	1.38982	40	14.6716	1.90574	40	16.4998	1.05086	40	8.26823	358	40.5297	6.31592
Q9ESU7	Isoform of P51912, Amino acid transporter OS=Mus musculus GN=Slc1a5 PE=1 SV=1 - [Q9ESU7_MOUSE]	168.028	29.19	3	12	16	59	1.18935	42	11.3425	0.715743	42	19.4166	0.63437	42	24.7201	0.905845	42	8.68463	0.798821	42	14.0614	1.22956	42	15.7712	555	58.3851	7.12256
P47757-2	Isoform of P47757, Isoform 2 of F-actin-capping protein subunit beta OS=Mus musculus GN=Capzb - [CAPZB_MOUSE]	166.585	58.09	6	3	19	66	1.3204	7	12.5238	1.26973	7	3.73164	0.987761	7	8.86415	1.02336	7	3.42957	0.8749	7	19.6232	0.805382	7	6.1775	272	30.6094	5.99854
Q05769	Prostaglandin G/H synthase 2 OS=Mus musculus GN=Ptgs2 PE=1 SV=1 - [PGH2_MOUSE]	166.204	49.17	2	20	27	60	3.25942	39	141.154	2.08554	39	92.7457	0.616313	39	34.2783	3.29784	39	147.71	1.01069	39	6.84627	1.58023	39	32.8915	604	68.9688	7.37158
P80318	T-complex protein 1 subunit gamma OS=Mus musculus GN=Cct3 PE=1 SV=1 - [TCPG_MOUSE]	164.873	58.17	5	25	33	78	1.11621	45	11.2843	0.911903	45	10.4583	0.83021	45	14.7319	0.997908	45	7.78038	0.935231	45	7.4301	1.07131	45	11.9283	545	60.5914	6.69775
P42932	T-complex protein 1 subunit theta OS=Mus musculus GN=Cct8 PE=1 SV=3 - [TCPQ_MOUSE]	164.328	52.92	6	27	31	55	1.11498	44	8.05275	0.871093	44	15.6241	0.773778	44	12.5182	1.00205	44	9.61783	0.927209	44	7.18962	1.1229	44	10.3763	548	59.5175	5.61768
D4AFX7	Protein Dnajc13 OS=Mus musculus GN=Dnajc13 PE=1 SV=1 - [D4AFX7_MOUSE]	163.705	25.8	4	32	64	129	0.845377	49	13.0132	0.82438	49	11.3633	1.00193	49	8.45393	0.961816	49	14.8675	1.18667	49	9.21057	1.15088	49	7.23769	2248	254.904	6.771
P68373	Tubulin alpha-1C chain OS=Mus musculus GN=Tuba1c PE=1 SV=1 - [TBA1C_MOUSE]	163.497	55.9	4	4	21	49	1.01795	14	5.38938	0.658765	14	14.1752	0.628617	14	8.40601	0.815642	14	5.73632	0.836331	14	4.75257	1.25284	14	15.544	449	49.8775	5.09717
Q01853	Transitional endoplasmic reticulum ATPase OS=Mus musculus GN=Vcp PE=1 SV=4 - [TERA_MOUSE]	163.012	42.8	8	27	35	64	1.09718	43	11.9936	0.990594	43	8.45779	0.925809	43	9.49244	1.18262	43	10.0973	1.13773	43	8.12953	1.17648	43	10.465	806	89.2657	5.26221
P27659	60S ribosomal protein L3 OS=Mus musculus GN=Rpl3 PE=1 SV=3 - [RL3_MOUSE]	163.011	43.92	5	21	23	73	0.917333	51	12.2838	1.59619	51	13.1704	1.77723	51	15.2896	1.38492	51	11.095	1.56263	51	12.8664	0.839742	51	8.28146	403	46.0808	10.2134
Q9EQK5	Major vault protein OS=Mus musculus GN=Mvp PE=1 SV=4 - [MVP_MOUSE]	161.761	44.25	3	28	41	68	2.1605	40	38.8148	1.30912	40	13.5642	0.594027	40	18.1173	0.941411	40	8.10863	0.495617	40	35.392	0.724414	40	18.877	861	95.8652	5.59229
Q9Z0J0	Epididymal secretory protein E1 OS=Mus musculus GN=Npc2 PE=1 SV=1 - [NPC2_MOUSE]	161.203	51.68	1	9	10	57	0.685045	47	13.4325	1.04439	47	6.93363	1.5294	47	12.1378	0.936024	47	9.33936	1.42837	47	12.7014	0.88526	47	6.74101	149	16.4315	7.6792
P16675	Lysosomal protective protein OS=Mus musculus GN=Ctsa PE=1 SV=1 - [PPGB_MOUSE]	161.101	37.76	5	14	20	65	0.631073	47	23.9074	0.769269	47	12.6014	1.21222	47	11.7841	0.660673	47	18.0443	1.06618	47	11.1969	0.818677	47	6.72723	474	53.8095	5.85889
Q9WTI7-3	Isoform of Q9WTI7, Isoform 3 of Unconventional myosin-Ic OS=Mus musculus GN=Myo1c - [MYO1C_MOUSE]	160.782	39.56	11	33	49	70	1.11024	43	15.7609	0.766028	43	21.1717	0.680247	43	15.6126	0.735334	43	19.2327	0.707163	43	21.1451	0.987006	43	6.97073	1044	119.802	9.39307
B1AXW6	Isoform of P35700, Peroxiredoxin-1 (Fragment) OS=Mus musculus GN=Prdx1 PE=1 SV=1 - [B1AXW6_MOUSE]	160.461	72.16	3	14	18	58	1.09005	39	9.40681	1.68232	39	11.9082	1.53179	39	7.25165	1.61727	39	11.2849	1.52063	39	6.99675	0.942735	39	5.526	176	19.4709	6.771
Q6GQT9	Nodal modulator 1 OS=Mus musculus GN=Nomo1 PE=1 SV=1 - [NOMO1_MOUSE]	159.186	30.31	2	24	34	60	0.784354	40	11.6152	1.22085	40	10.4339	1.57369	40	16.3912	1.31664	40	12.9615	1.74396	40	20.3104	1.04555	40	8.3605	1214	133.336	6.0874
O89053	Coronin-1A OS=Mus musculus GN=Coro1a PE=1 SV=5 - [COR1A_MOUSE]	158.865	33.84	5	23	25	68	1.02112	48	5.49462	1.1869	48	7.5733	1.15216	48	8.96823	0.923455	48	7.8152	0.934497	48	8.23453	0.776037	48	12.5815	461	50.9569	6.48096
P62259	14-3-3 protein epsilon OS=Mus musculus GN=Ywhae PE=1 SV=1 - [1433E_MOUSE]	158.221	62.75	3	13	20	56	1.1306	40	10.3232	0.762051	40	9.46607	0.688948	40	14.2715	0.84439	40	6.56496	0.805521	40	9.9316	1.09168	40	7.99531	255	29.1554	4.7417
Q99K51	Plastin-3 OS=Mus musculus GN=Pls3 PE=1 SV=3 - [PLST_MOUSE]	157.775	47.94	3	18	33	81	1.34167	31	11.2362	1.40893	31	14.0862	1.06978	31	6.75924	1.47174	31	12.4967	1.15959	31	7.45626	1.03842	31	5.38353	630	70.6972	5.61768
Q6P5E4	UDP-glucose:glycoprotein glucosyltransferase 1 OS=Mus musculus GN=Uggt1 PE=1 SV=4 - [UGGG1_MOUSE]	157.688	31.98	5	31	50	80	0.670941	44	12.7226	1.0705	44	10.1337	1.59455	44	21.2343	1.18345	44	12.5868	1.80855	44	24.8072	1.0849	44	10.9018	1551	176.323	5.61768
P09055	Integrin beta-1 OS=Mus musculus GN=Itgb1 PE=1 SV=1 - [ITB1_MOUSE]	155.694	39.85	2	22	32	65	1.12505	38	13.9604	0.574596	38	21.9666	0.513971	38	26.1456	0.755488	38	11.2146	0.713479	38	20.8602	1.27202	38	11.532	798	88.1733	5.93506
Q80VA0	N-acetylgalactosaminyltransferase 7 OS=Mus musculus GN=Galnt7 PE=2 SV=2 - [GALT7_MOUSE]	155.384	41.86	3	21	32	74	0.685065	44	25.281	1.17894	44	10.5003	1.80264	44	25.9922	1.24835	44	12.4534	1.95471	44	33.0817	1.04883	44	12.0779	657	75.3712	7.92822
P63038	60 kDa heat shock protein, mitochondrial OS=Mus musculus GN=Hspd1 PE=1 SV=1 - [CH60_MOUSE]	154.631	51.13	4	25	30	56	1.53275	41	21.9514	2.66744	41	35.8914	1.64389	41	19.0316	1.75126	41	20.5549	1.13888	41	11.0754	0.668732	41	16.0162	573	60.9174	6.17627
Q5SYD0	Unconventional myosin-Id OS=Mus musculus GN=Myo1d PE=1 SV=1 - [MYO1D_MOUSE]	154.608	48.01	4	27	58	95	1.51189	41	22.606	0.969725	41	17.4063	0.611164	41	21.4272	1.13422	41	12.7347	0.74825	41	20.6429	1.12143	41	11.6263	1006	116.007	9.40771
Q9WVA4	Transgelin-2 OS=Mus musculus GN=Tagln2 PE=1 SV=4 - [TAGL2_MOUSE]	153.376	70.85	3	13	15	73	1.3593	47	12.05	1.04948	47	11.3767	0.762363	47	13.1932	1.09735	47	9.21856	0.825312	47	10.2222	1.02667	47	7.96676	199	22.3812	8.23584
P47757	F-actin-capping protein subunit beta OS=Mus musculus GN=Capzb PE=1 SV=3 - [CAPZB_MOUSE]	152.396	56.32	4	1	18	62	1.34709	1		1.24537	1		0.927483	1		1.10226	1		0.850951	1		0.868761	1		277	31.3258	5.74463
Q9QZQ1-2	Isoform of Q9QZQ1, Isoform 1 of Afadin OS=Mus musculus GN=Mllt4 - [AFAD_MOUSE]	152.384	36.9	8	31	76	114	0.947469	38	8.34103	0.587168	38	26.9481	0.642284	38	26.9316	0.710804	38	13.3172	0.786351	38	11.7807	1.19449	38	16.7577	1805	204.426	6.23975
P51863	V-type proton ATPase subunit d 1 OS=Mus musculus GN=Atp6v0d1 PE=1 SV=2 - [VA0D1_MOUSE]	149.338	42.17	1	15	17	51	0.822701	42	7.45901	0.96314	42	9.39181	1.17283	42	6.43654	0.811413	42	10.4446	1.00784	42	5.36552	0.836393	42	10.2133	351	40.2752	4.99561
Q9WV55	Vesicle-associated membrane protein-associated protein A OS=Mus musculus GN=Vapa PE=1 SV=2 - [VAPA_MOUSE]	149.172	69.88	1	16	20	86	0.804836	46	13.1375	1.17559	46	13.9611	1.46681	46	17.5023	1.25651	46	16.9047	1.7672	46	13.2558	1.08765	46	10.3021	249	27.8373	8.39697
P27601	Guanine nucleotide-binding protein subunit alpha-13 OS=Mus musculus GN=Gna13 PE=1 SV=1 - [GNA13_MOUSE]	148.016	56.23	4	17	24	57	1.04967	34	7.94609	0.805082	34	7.60919	0.787807	34	10.1812	0.898672	34	7.3461	0.890703	34	7.86082	1.08969	34	3.88101	377	44.0268	8.20654
P08752	Guanine nucleotide-binding protein G(i) subunit alpha-2 OS=Mus musculus GN=Gnai2 PE=1 SV=5 - [GNAI2_MOUSE]	146.453	53.52	14	9	20	64	0.841308	24	16.518	0.55867	24	28.3274	0.682136	24	22.9767	0.638084	24	14.8034	0.825194	24	11.688	1.09863	24	8.27164	355	40.463	5.45264
P68510	14-3-3 protein eta OS=Mus musculus GN=Ywhah PE=1 SV=2 - [1433F_MOUSE]	144.96	65.85	2	11	22	64	1.1927	23	6.28323	0.743842	23	7.56423	0.625167	23	12.003	0.811549	23	7.87719	0.721546	23	13.3096	1.07227	23	3.50535	246	28.194	4.89404
Q3TMX0	Isoform of O08992, MCG4375, isoform CRA_b OS=Mus musculus GN=Sdcbp PE=1 SV=1 - [Q3TMX0_MOUSE]	144.83	54.03	8	13	18	67	0.98015	32	13.5707	0.949052	32	9.7687	0.993627	32	12.8494	0.952026	32	10.994	0.993016	32	8.77254	0.943957	32	9.38322	298	32.2306	7.15186
P24270	Catalase OS=Mus musculus GN=Cat PE=1 SV=4 - [CATA_MOUSE]	143.104	53.89	2	22	30	48	1.13752	36	21.2205	1.5293	36	21.2536	1.38727	36	9.14947	1.44993	36	23.754	1.39674	36	11.1083	0.973278	36	5.86702	527	59.7577	7.88428
P29341	Polyadenylate-binding protein 1 OS=Mus musculus GN=Pabpc1 PE=1 SV=2 - [PABP1_MOUSE]	142.64	52.2	9	20	38	77	1.14834	29	17.2085	1.07723	29	14.1692	0.915827	29	13.6937	1.01167	29	10.7361	0.935343	29	8.16631	0.993845	29	7.66663	636	70.6259	9.49561
P50518	V-type proton ATPase subunit E 1 OS=Mus musculus GN=Atp6v1e1 PE=1 SV=2 - [VATE1_MOUSE]	141.645	52.21	2	16	19	66	0.965805	46	9.8483	1.10054	46	19.0542	1.15495	46	9.56143	0.883204	46	15.2273	0.957695	46	9.8755	0.797335	46	10.2448	226	26.1408	8.42627
O35887	Calumenin OS=Mus musculus GN=Calu PE=1 SV=1 - [CALU_MOUSE]	140.938	54.29	7	4	20	46	0.813234	6	3.49651	1.34088	6	6.93768	1.6795	6	10.6296	1.28654	6	9.05645	1.67438	6	20.9945	0.974815	6	4.7193	315	37.0405	4.66553
K3W4Q8	Isoform of P18572, Basigin OS=Mus musculus GN=Bsg PE=1 SV=1 - [K3W4Q8_MOUSE]	140.556	44.5	4	10	11	39	1.19013	36	15.1781	0.696549	36	31.502	0.514013	36	32.1256	0.789579	36	14.4258	0.660677	36	27.8926	1.15221	36	6.66863	218	24.1012	5.36377
Q6XLQ8	Isoform of O35887, Calumenin OS=Mus musculus GN=Calu PE=1 SV=1 - [Q6XLQ8_MOUSE]	139.423	52.38	5	3	18	46	0.838279	6	9.27647	1.51543	6	2.45692	1.82618	6	11.9605	1.53337	6	3.34941	1.93607	6	13.2905	1.02324	6	6.47159	315	37.0944	4.58936
Q9CQW9	Interferon-induced transmembrane protein 3 OS=Mus musculus GN=Ifitm3 PE=1 SV=1 - [IFM3_MOUSE]	139.373	48.18	1	2	4	26	0.877086	19	5.0733	1.03587	19	7.88623	1.2111	19	8.8618	1.01313	19	9.97978	1.1722	19	12.8238	0.948383	19	11.3655	137	14.9446	7.40088
P97351	40S ribosomal protein S3a OS=Mus musculus GN=Rps3a PE=1 SV=3 - [RS3A_MOUSE]	138.869	61.74	1	18	22	68	1.1901	40	12.0686	1.48186	40	13.6201	1.19581	40	11.2014	1.20979	40	11.3326	1.00277	40	9.81101	0.795213	40	11.8675	264	29.8657	9.72998
Q922F4	Tubulin beta-6 chain OS=Mus musculus GN=Tubb6 PE=1 SV=1 - [TBB6_MOUSE]	138.555	49.44	3	7	20	66	1.16594	9	7.15728	0.919587	9	15.734	0.878167	9	30.7911	1.11572	9	6.06926	0.961691	9	5.91181	1.11832	9	15.5784	447	50.0581	4.89404
Q5SXY1	Cytospin-B OS=Mus musculus GN=Specc1 PE=1 SV=2 - [CYTSB_MOUSE]	137.923	33.18	3	3	47	82	1.14542	3	8.49449	1.17474	3	5.49096	1.17221	3	8.6286	1.03367	3	0.42818	0.941216	3	8.9251	0.796526	3	12.478	1067	118.029	6.63916
P10107	Annexin A1 OS=Mus musculus GN=Anxa1 PE=1 SV=2 - [ANXA1_MOUSE]	137.518	60.4	7	21	25	56	1.21845	34	10.762	0.862242	34	9.03622	0.710383	34	10.9787	0.998426	34	9.78765	0.860051	34	6.07082	1.14313	34	6.09504	346	38.71	7.37158
E9Q634	Unconventional myosin-Ie OS=Mus musculus GN=Myo1e PE=1 SV=1 - [MYO1E_MOUSE]	137.416	36.31	3	20	46	84	1.8627	33	30.4545	1.28572	33	14.788	0.683907	33	15.344	1.38906	33	21.1203	0.822866	33	6.89423	1.10738	33	6.45974	1107	126.738	9.0708
P51150	Ras-related protein Rab-7a OS=Mus musculus GN=Rab7a PE=1 SV=2 - [RAB7A_MOUSE]	136.565	81.16	7	16	20	52	0.924074	35	8.19661	1.08801	35	7.95762	1.17971	35	4.19568	1.02007	35	9.75511	1.14033	35	4.89288	0.928749	35	4.00301	207	23.4748	6.69775
Q5SXY1-3	Isoform of Q5SXY1, Isoform 4 of Cytospin-B OS=Mus musculus GN=Specc1 - [CYTSB_MOUSE]	134.901	32.32	2	1	41	78	1.8784	2	8.32924	1.91248	2	7.79679	1.02144	2	0.529878	1.74122	2	3.42624	0.964013	2	4.89254	0.893659	2	4.36182	987	109.775	5.85889
Q5SUA5	Unconventional myosin-Ig OS=Mus musculus GN=Myo1g PE=1 SV=1 - [MYO1G_MOUSE]	134.431	40.14	1	21	46	79	1.21851	33	10.417	0.829929	33	16.5425	0.70039	33	17.5816	0.777872	33	17.1858	0.685401	33	20.1936	0.917328	33	9.57605	1024	117.153	8.5874
P08249	Malate dehydrogenase, mitochondrial OS=Mus musculus GN=Mdh2 PE=1 SV=3 - [MDHM_MOUSE]	134.299	67.46	1	17	21	45	1.59771	32	18.4204	2.56129	32	33.1728	1.56986	32	12.708	1.7712	32	17.5458	1.14619	32	5.64217	0.683853	32	10.1941	338	35.5888	8.67529
P25911	Tyrosine-protein kinase Lyn OS=Mus musculus GN=Lyn PE=1 SV=4 - [LYN_MOUSE]	133.706	44.92	54	15	24	47	1.29935	35	13.5252	0.583304	35	34.404	0.426617	35	50.8594	0.97322	35	7.84222	0.796077	35	10.1752	1.65787	35	37.7179	512	58.7747	7.15186
Q80ZP8	Isoform of Q9CXI5, Armet protein OS=Mus musculus GN=Manf PE=1 SV=1 - [Q80ZP8_MOUSE]	133.54	55.76	6	13	15	50	0.784088	37	14.2558	1.3693	37	11.0329	1.82621	37	25.4247	1.40985	37	16.3181	1.87577	37	30.496	1.01824	37	8.40736	165	18.9998	8.1333
P20152	Vimentin OS=Mus musculus GN=Vim PE=1 SV=3 - [VIME_MOUSE]	132.597	58.58	11	25	33	57	1.07094	37	17.4778	2.03566	37	27.225	1.87147	37	16.9888	1.68234	37	25.7031	1.52992	37	22.1556	0.868163	37	9.41092	466	53.6551	5.12256
Q9CQV8	14-3-3 protein beta/alpha OS=Mus musculus GN=Ywhab PE=1 SV=3 - [1433B_MOUSE]	132.53	65.85	4	4	18	51	1.13458	10	6.91339	0.815703	10	12.802	0.686755	10	10.7151	0.823949	10	5.46178	0.761588	10	10.4989	0.99954	10	9.38822	246	28.0689	4.83057
P46460	Vesicle-fusing ATPase OS=Mus musculus GN=Nsf PE=1 SV=2 - [NSF_MOUSE]	132.031	39.38	4	26	36	62	0.833183	38	8.37997	0.974621	38	6.39325	1.19089	38	8.07051	0.951215	38	6.67466	1.19825	38	10.433	0.957118	38	4.90056	744	82.561	6.94678
A0A0A0MQA5	Isoform of P68368, Tubulin alpha-4A chain (Fragment) OS=Mus musculus GN=Tuba4a PE=1 SV=1 - [A0A0A0MQA5_MOUSE]	132.003	50.52	8	6	24	51	1.09056	9	10.5582	0.692098	9	16.2684	0.666569	9	12.4718	0.945167	9	6.65339	0.871133	9	8.53537	1.25713	9	12.8401	477	52.8699	5.18604
P17742	Peptidyl-prolyl cis-trans isomerase A OS=Mus musculus GN=Ppia PE=1 SV=2 - [PPIA_MOUSE]	131.624	86.59	9	12	19	58	1.05708	37	10.8791	0.887413	37	9.78176	0.831398	37	13.4522	0.905634	37	11.2862	0.846602	37	7.36934	0.98538	37	8.57043	164	17.9599	7.89893
E9QL31	Isoform of P98078, Disabled homolog 2 OS=Mus musculus GN=Dab2 PE=1 SV=1 - [E9QL31_MOUSE]	130.279	38.79	11	18	24	54	0.969041	32	9.53398	0.847523	32	8.28774	0.84546	32	9.49362	0.865344	32	7.51865	0.930665	32	7.55164	1.00564	32	9.75999	745	79.944	6.50732
Q3UKW2	Isoform of P62204, Calmodulin OS=Mus musculus GN=Calm1 PE=1 SV=1 - [Q3UKW2_MOUSE]	129.797	49.75	6	11	12	49	1.35238	36	19.0771	0.86237	36	14.5241	0.624766	36	11.7631	0.907608	36	11.0529	0.73569	36	14.3913	1.06468	36	7.8226	197	21.5462	4.34814
Q03265	ATP synthase subunit alpha, mitochondrial OS=Mus musculus GN=Atp5a1 PE=1 SV=1 - [ATPA_MOUSE]	129.496	49.91	3	22	35	62	1.70355	36	23.8836	2.08625	36	25.8174	1.22184	36	7.15326	1.43433	36	17.6079	0.884885	36	7.17912	0.683267	36	11.4437	553	59.7156	9.18799
P97429	Annexin A4 OS=Mus musculus GN=Anxa4 PE=2 SV=4 - [ANXA4_MOUSE]	129.429	61.13	4	16	22	52	1.32225	34	12.5333	0.86491	34	7.09543	0.659605	34	12.3884	1.03687	34	7.92424	0.823227	34	6.9768	1.17826	34	7.42423	319	35.8931	5.56689
Q02819	Nucleobindin-1 OS=Mus musculus GN=Nucb1 PE=1 SV=2 - [NUCB1_MOUSE]	127.332	46.19	5	19	29	64	0.665196	34	19.8257	1.15491	34	8.12653	1.76554	34	24.3567	1.12413	34	5.8436	1.70956	34	24.3528	0.959408	34	8.09683	459	53.3759	5.07178
Q9DBG7	Signal recognition particle receptor subunit alpha OS=Mus musculus GN=Srpr PE=1 SV=1 - [SRPR_MOUSE]	127.264	41.98	2	23	35	79	0.944394	41	11.8884	1.56221	41	14.8686	1.69519	41	15.2568	1.57764	41	13.3065	1.73053	41	17.1099	0.96411	41	9.76855	636	69.5791	8.95361
Q61696	Heat shock 70 kDa protein 1A OS=Mus musculus GN=Hspa1a PE=1 SV=2 - [HS71A_MOUSE]	127.242	27.15	2	3	19	65	1.14043	3	0.0711956	2.0126	3	62.3449	1.76964	3	67.0437	1.1207	3	2.28644	1.03785	3	7.83222	0.494193	3	44.3417	641	70.036	5.71924
P06151	L-lactate dehydrogenase A chain OS=Mus musculus GN=Ldha PE=1 SV=3 - [LDHA_MOUSE]	127.181	53.92	9	13	22	58	0.95925	32	5.96432	0.717049	32	9.47198	0.763101	32	12.2295	0.812367	32	5.05323	0.886492	32	6.75261	1.1123	32	8.56553	332	36.4752	7.73779
O70370	Cathepsin S OS=Mus musculus GN=Ctss PE=1 SV=2 - [CATS_MOUSE]	126.564	48.82	2	12	18	40	0.558412	29	25.0245	0.64654	29	17.3417	1.11513	29	9.57173	0.603279	29	21.3235	1.10293	29	8.74613	0.94618	29	4.49076	340	38.4495	6.96143
P80314	T-complex protein 1 subunit beta OS=Mus musculus GN=Cct2 PE=1 SV=4 - [TCPB_MOUSE]	126.508	55.33	1	16	26	45	1.18586	31	7.43349	0.957188	31	9.81814	0.803279	31	12.394	1.02841	31	8.08927	0.883374	31	7.49724	1.04251	31	7.48509	535	57.4411	6.40479
P20060	Beta-hexosaminidase subunit beta OS=Mus musculus GN=Hexb PE=2 SV=2 - [HEXB_MOUSE]	125.612	30.78	1	18	20	53	0.571051	41	27.4204	0.744045	41	22.5809	1.24839	41	12.5926	0.58917	41	23.375	1.09074	41	8.55928	0.800663	41	10.8728	536	61.0771	8.11865
Q9D1Q6	Endoplasmic reticulum resident protein 44 OS=Mus musculus GN=Erp44 PE=1 SV=1 - [ERP44_MOUSE]	124.371	45.57	1	13	20	60	0.791346	29	11.4361	1.21363	29	6.18043	1.50672	29	17.8096	1.21961	29	6.72115	1.59242	29	12.9846	1.03815	29	6.30757	406	46.8233	5.2749
P06795	Multidrug resistance protein 1B OS=Mus musculus GN=Abcb1b PE=1 SV=1 - [MDR1B_MOUSE]	124.315	29.7	2	18	38	61	0.950666	29	6.79161	0.65296	29	20.2216	0.653599	29	14.5998	0.731824	29	14.9831	0.773497	29	12.2439	1.07778	29	8.56052	1276	140.905	8.33838
P12970	60S ribosomal protein L7a OS=Mus musculus GN=Rpl7a PE=1 SV=2 - [RL7A_MOUSE]	122.459	49.62	7	16	18	42	0.916216	31	8.05154	1.46945	31	12.812	1.61012	31	13.5213	1.25488	31	11.0855	1.44177	31	12.718	0.864903	31	7.66006	266	29.958	10.5649
P24668	Cation-dependent mannose-6-phosphate receptor OS=Mus musculus GN=M6pr PE=1 SV=1 - [MPRD_MOUSE]	122.13	46.04	1	12	16	47	1.0463	34	13.2735	0.748178	34	12.8883	0.714638	34	15.8546	1.13494	34	9.13672	1.09761	34	6.39323	1.46873	34	14.7008	278	31.1524	5.38916
Q9D0F3	Protein ERGIC-53 OS=Mus musculus GN=Lman1 PE=2 SV=1 - [LMAN1_MOUSE]	121.571	49.32	2	16	30	65	0.784792	26	20.682	1.18599	26	9.10968	1.49679	26	33.8243	1.25465	26	7.33036	1.7208	26	20.6326	1.03381	26	7.79503	517	57.7529	6.34131
Q9QUJ7-2	Isoform of Q9QUJ7, Isoform Short of Long-chain-fatty-acid--CoA ligase 4 OS=Mus musculus GN=Acsl4 - [ACSL4_MOUSE]	121.266	40.15	2	18	23	50	1.10716	30	11.5898	0.911303	30	11.1174	0.785641	30	11.1413	1.00635	30	5.91958	0.897849	30	8.51559	1.08972	30	4.93739	670	74.2909	8.00146
Q9EQP2	EH domain-containing protein 4 OS=Mus musculus GN=Ehd4 PE=1 SV=1 - [EHD4_MOUSE]	121.231	38.08	1	13	26	57	0.912398	27	9.20688	1.10364	27	10.0342	1.21973	27	5.54323	0.821251	27	9.73316	0.964868	27	8.92016	0.73396	27	6.56008	541	61.4415	6.75635
Q9JHU4	Cytoplasmic dynein 1 heavy chain 1 OS=Mus musculus GN=Dync1h1 PE=1 SV=2 - [DYHC1_MOUSE]	120.021	19.85	2	32	101	141	1.07745	36	11.0491	1.02215	36	10.2796	0.950227	36	14.1081	1.00635	36	11.1615	0.978535	36	8.92291	0.984477	36	10.7831	4644	531.71	6.41748
Q80WJ7	Protein LYRIC OS=Mus musculus GN=Mtdh PE=1 SV=1 - [LYRIC_MOUSE]	119.776	40.07	6	17	23	47	0.840199	30	7.78081	1.57612	30	19.5214	1.93319	30	17.6624	1.59896	30	7.62658	1.99152	30	14.7424	0.970712	30	10.1781	579	63.8077	9.33447
E9PZF0	Nucleoside diphosphate kinase OS=Mus musculus GN=Gm20390 PE=3 SV=1 - [E9PZF0_MOUSE]	118.901	62.92	3	3	13	38	1.09859	11	20.7758	0.872212	11	10.3343	0.78048	11	10.5227	0.892161	11	12.6768	0.902378	11	6.07855	1.07482	11	7.00566	267	30.1807	8.71924
O35601	FYN-binding protein OS=Mus musculus GN=Fyb PE=1 SV=2 - [FYB_MOUSE]	118.758	37.36	4	21	31	59	2.20066	31	20.223	1.22259	31	8.59531	0.549269	31	22.4197	1.55881	31	13.3271	0.735998	31	9.91132	1.27019	31	14.6947	819	90.0006	6.97607
Q9CYA0	Cysteine-rich with EGF-like domain protein 2 OS=Mus musculus GN=Creld2 PE=2 SV=1 - [CREL2_MOUSE]	118.745	45.71	1	11	15	42	0.767893	32	9.43683	1.52379	32	12.7625	1.98816	32	19.1008	1.56598	32	19.0159	2.05398	32	24.1829	1.04764	32	5.89492	350	38.1938	4.57666
P48193	Protein 4.1 OS=Mus musculus GN=Epb41 PE=1 SV=2 - [41_MOUSE]	118.357	35.08	10	21	31	54	0.987703	32	5.79837	0.557456	32	35.6344	0.550954	32	28.2063	0.683372	32	23.196	0.701809	32	14.7364	1.20415	32	18.0335	858	95.8525	5.60498
P28667	MARCKS-related protein OS=Mus musculus GN=Marcksl1 PE=1 SV=2 - [MRP_MOUSE]	118.333	82	1	7	9	46	2.36965	27	45.8599	1.71317	27	24.8078	0.652383	27	18.2074	2.11359	27	33.6184	0.886302	27	10.3437	1.27394	27	15.5448	200	20.1534	4.61475
Q62167	ATP-dependent RNA helicase DDX3X OS=Mus musculus GN=Ddx3x PE=1 SV=3 - [DDX3X_MOUSE]	118.128	52.42	2	7	37	65	1.1543	8	5.32509	1.46054	8	5.61372	1.28818	8	5.49423	1.1282	8	1.25753	1.02921	8	2.79832	0.769811	8	4.35411	662	73.056	7.18115
Q8R1F1	Niban-like protein 1 OS=Mus musculus GN=Fam129b PE=2 SV=2 - [NIBL1_MOUSE]	118.035	35.51	2	24	30	59	1.00796	39	7.83449	0.802972	39	12.0435	0.819231	39	9.9111	0.776217	39	10.4061	0.82578	39	7.05269	0.965082	39	7.97581	749	84.765	5.93506
P56480	ATP synthase subunit beta, mitochondrial OS=Mus musculus GN=Atp5b PE=1 SV=2 - [ATPB_MOUSE]	116.437	49.91	1	16	20	45	1.45294	30	41.6746	1.6008	30	48.6323	1.19267	30	9.54632	1.31979	30	28.0467	0.945846	30	10.0642	0.762954	30	13.3901	529	56.2655	5.33838
O88342	WD repeat-containing protein 1 OS=Mus musculus GN=Wdr1 PE=1 SV=3 - [WDR1_MOUSE]	116.004	35.97	1	22	26	47	1.29909	31	8.15787	1.35226	31	8.38583	1.04164	31	6.26386	0.969598	31	4.02533	0.779908	31	10.8627	0.71572	31	12.5181	606	66.365	6.59521
P49710	Hematopoietic lineage cell-specific protein OS=Mus musculus GN=Hcls1 PE=1 SV=2 - [HCLS1_MOUSE]	115.776	34.98	2	17	19	42	1.44627	32	13.0055	1.73169	32	9.69445	1.18674	32	6.2555	1.1539	32	11.0364	0.847423	32	6.69828	0.676016	32	5.61894	486	54.2072	4.84326
Q9DCD0	6-phosphogluconate dehydrogenase, decarboxylating OS=Mus musculus GN=Pgd PE=1 SV=3 - [6PGD_MOUSE]	115.766	55.9	2	20	30	57	0.972713	31	4.22767	0.830797	31	15.1998	0.844571	31	8.08165	0.830357	31	8.21421	0.901067	31	6.72953	1.02491	31	5.55214	483	53.2131	7.2251
Q99P72	Reticulon-4 OS=Mus musculus GN=Rtn4 PE=1 SV=2 - [RTN4_MOUSE]	115.362	20.4	5	17	24	50	0.800566	31	10.2751	1.11378	31	18.6347	1.35821	31	17.0343	0.987005	31	11.107	1.26162	31	11.1653	0.857309	31	25.8594	1162	126.535	4.53857
Q9D1G1	Ras-related protein Rab-1B OS=Mus musculus GN=Rab1b PE=1 SV=1 - [RAB1B_MOUSE]	114.736	72.64	18	2	18	46	0.84062	10	18.6214	0.887905	10	3.88464	1.13948	10	6.29851	0.914063	10	15.4073	1.19284	10	4.91099	0.976413	10	6.35691	201	22.1732	5.73193
Q9DBG3	AP-2 complex subunit beta OS=Mus musculus GN=Ap2b1 PE=1 SV=1 - [AP2B1_MOUSE]	114.57	28.18	6	10	30	59	0.840298	15	7.66317	1.20706	15	8.71344	1.43886	15	11.0921	0.959803	15	4.72403	1.19227	15	4.77063	0.819447	15	9.203	937	104.516	5.37646
P57776-3	Isoform of P57776, Isoform 3 of Elongation factor 1-delta OS=Mus musculus GN=Eef1d - [EF1D_MOUSE]	114.485	32.12	8	1	23	53	1.21235	3	2.05905	1.30934	3	12.1868	1.0835	3	10.1087	1.29546	3	7.3094	1.247	3	1.46199	1.10058	3	14.0419	660	72.8866	6.43018
P55302	Alpha-2-macroglobulin receptor-associated protein OS=Mus musculus GN=Lrpap1 PE=1 SV=1 - [AMRP_MOUSE]	113.891	52.22	2	18	28	47	0.778224	32	8.86829	1.3029	32	7.46668	1.72045	32	6.62794	1.4156	32	7.76954	1.9149	32	8.70364	1.05457	32	4.65796	360	42.1892	7.86963
P17751	Triosephosphate isomerase OS=Mus musculus GN=Tpi1 PE=1 SV=4 - [TPIS_MOUSE]	113.633	57.86	2	13	15	42	1.1455	30	7.37451	0.917003	30	16.3814	0.762946	30	12.8972	0.952516	30	9.60992	0.854918	30	8.19527	1.0701	30	5.95631	299	32.1713	5.74463
Q9Z1G3	V-type proton ATPase subunit C 1 OS=Mus musculus GN=Atp6v1c1 PE=1 SV=4 - [VATC1_MOUSE]	113.571	51.31	1	16	23	60	0.939057	32	11.0968	1.07129	32	10.0671	1.14828	32	7.8772	0.849728	32	13.9067	0.943569	32	11.2444	0.832745	32	12.736	382	43.8599	7.45947
Q99JI6	Ras-related protein Rap-1b OS=Mus musculus GN=Rap1b PE=2 SV=2 - [RAP1B_MOUSE]	113.015	45.11	1	4	11	41	1.26691	13	19.1996	0.925565	13	5.26861	0.732411	13	16.9052	1.24041	13	12.4585	1.02131	13	6.75801	1.32418	13	12.2224	184	20.8116	5.78271
Q60864	Stress-induced-phosphoprotein 1 OS=Mus musculus GN=Stip1 PE=1 SV=1 - [STIP1_MOUSE]	112.906	58.2	1	23	37	91	1.16818	38	6.10678	0.873012	38	15.6085	0.750639	38	14.4716	0.969971	38	7.27844	0.861726	38	7.49584	1.10067	38	8.38445	543	62.5424	6.80029
Q6Q477	Calcium-transporting ATPase OS=Mus musculus GN=Atp2b4 PE=1 SV=1 - [Q6Q477_MOUSE]	112.445	23.65	8	8	30	56	1.00354	13	6.66166	0.611417	13	11.3767	0.607692	13	15.1296	0.740742	13	3.50643	0.756741	13	6.44183	1.16208	13	9.37132	1205	132.984	6.12549
Q8R366	Immunoglobulin superfamily member 8 OS=Mus musculus GN=Igsf8 PE=1 SV=2 - [IGSF8_MOUSE]	112.101	24.88	4	13	16	41	1.08213	27	10.2892	0.452686	27	59.0292	0.413473	27	69.2108	0.872553	27	13.9614	0.797752	27	18.443	1.43439	27	43.4746	611	64.9703	7.98682
Q91W90	Thioredoxin domain-containing protein 5 OS=Mus musculus GN=Txndc5 PE=1 SV=2 - [TXND5_MOUSE]	111.824	45.56	2	13	19	43	0.701648	25	11.4269	1.24464	25	9.64562	1.80729	25	16.9545	1.33242	25	5.93781	2.00417	25	14.0611	1.03011	25	3.92881	417	46.3859	5.78271
P11983	T-complex protein 1 subunit alpha OS=Mus musculus GN=Tcp1 PE=1 SV=3 - [TCPA_MOUSE]	111.701	49.1	3	17	27	45	1.12455	27	13.5833	0.90522	27	6.93266	0.792592	27	16.9715	0.995721	27	6.11878	0.903147	27	10.888	1.08533	27	5.79427	556	60.4107	6.16357
P11688	Integrin alpha-5 OS=Mus musculus GN=Itga5 PE=1 SV=3 - [ITA5_MOUSE]	111.36	27.54	1	21	27	43	1.84171	29	58.8162	1.45424	29	20.1761	0.701096	29	25.8547	1.5566	29	39.4058	0.869131	29	14.296	1.12234	29	16.7744	1053	114.971	5.94775
P14148	60S ribosomal protein L7 OS=Mus musculus GN=Rpl7 PE=1 SV=2 - [RL7_MOUSE]	110.91	57.04	7	17	26	49	0.903527	36	9.70805	1.39109	36	11.1275	1.56962	36	22.5471	1.24588	36	8.74559	1.42581	36	14.6899	0.880663	36	5.39236	270	31.3998	10.8872
Q9WV32	Actin-related protein 2/3 complex subunit 1B OS=Mus musculus GN=Arpc1b PE=2 SV=4 - [ARC1B_MOUSE]	110.842	46.51	6	15	19	36	1.17956	24	11.7956	1.5677	24	14.2606	1.32958	24	7.18627	0.973239	24	6.60293	0.836949	24	9.47569	0.63101	24	13.8858	372	41.0375	8.35303
O35375-2	Isoform of O35375, Isoform A0 of Neuropilin-2 OS=Mus musculus GN=Nrp2 - [NRP2_MOUSE]	109.745	27.17	4	1	26	50	1.41301	3	4.92923	0.507332	3	15.1475	0.483878	3	19.2721	1.33849	3	0.94884	0.985114	3	1.41616	1.92776	3	17.8197	909	102.133	5.43994
P99027	60S acidic ribosomal protein P2 OS=Mus musculus GN=Rplp2 PE=1 SV=3 - [RLA2_MOUSE]	109.367	60.87	1	6	7	31	1.1899	26	5.20284	1.62901	26	7.24276	1.35543	26	5.42653	1.32724	26	7.69423	1.17326	26	4.78941	0.834008	26	8.25856	115	11.6438	4.53857
A6ZI47	Fructose-bisphosphate aldolase OS=Mus musculus GN=Aldoart2 PE=1 SV=1 - [A6ZI47_MOUSE]	109.092	28.57	3	1	16	37	1.01846	1		0.836113	1		0.823621	1		0.943748	1		0.963676	1		1.10791	1		364	39.3461	7.44482
P48036	Annexin A5 OS=Mus musculus GN=Anxa5 PE=1 SV=1 - [ANXA5_MOUSE]	108.829	46.39	1	17	18	42	1.31765	34	7.32091	1.05575	34	6.91862	0.82034	34	7.94122	1.1371	34	6.89203	0.907309	34	4.87843	1.07103	34	4.64747	319	35.7302	4.95752
Q64436	Potassium-transporting ATPase alpha chain 1 OS=Mus musculus GN=Atp4a PE=1 SV=3 - [ATP4A_MOUSE]	108.182	18.68	3	1	22	60	1.12115	1		0.646085	1		0.578136	1		0.738312	1		0.684845	1		1.12167	1		1033	113.942	5.88428
P40142	Transketolase OS=Mus musculus GN=Tkt PE=1 SV=1 - [TKT_MOUSE]	108.007	38.52	1	17	24	42	1.14401	26	7.60234	1.09928	26	8.97692	0.969936	26	8.36886	1.11882	26	8.33104	1.04869	26	7.55425	1.02872	26	3.90113	623	67.5876	7.50342
P62962	Profilin-1 OS=Mus musculus GN=Pfn1 PE=1 SV=2 - [PROF1_MOUSE]	107.951	73.57	3	11	11	38	1.25516	29	10.7061	0.851671	29	6.94299	0.691587	29	15.2583	0.988248	29	5.90694	0.825693	29	9.31572	1.1329	29	11.699	140	14.9475	8.27979
G3UX26	Isoform of Q60930, Voltage-dependent anion-selective channel protein 2 (Fragment) OS=Mus musculus GN=Vdac2 PE=1 SV=1 - [G3UX26_MOUSE]	107.733	52.3	4	11	13	34	1.10103	25	6.07453	1.51035	25	6.66233	1.37081	25	9.20338	1.10824	25	5.58162	1.06465	25	4.37052	0.741768	25	7.41694	283	30.427	7.57666
Q9D3L3	Isoform of O09044, Synaptosomal-associated protein OS=Mus musculus GN=Snap23 PE=1 SV=1 - [Q9D3L3_MOUSE]	106.56	80.54	6	13	16	41	1.16834	28	11.1064	0.79551	28	17.8735	0.678145	28	25.707	0.876503	28	11.3702	0.784609	28	11.4039	1.12633	28	10.7606	221	24.5349	4.94482
O35375-5	Isoform of O35375, Isoform B0 of Neuropilin-2 OS=Mus musculus GN=Nrp2 - [NRP2_MOUSE]	106.329	28.52	2	2	27	49	1.35289	2	41.7172	0.866681	2	6.98131	0.642689	2	49.7525	1.09272	2	16.3142	0.83997	2	24.1915	1.23755	2	23.4949	901	101.354	5.80811
Q8K297	Procollagen galactosyltransferase 1 OS=Mus musculus GN=Colgalt1 PE=1 SV=2 - [GT251_MOUSE]	106.287	32.74	2	18	24	49	0.887296	35	10.3193	1.45748	35	23.0635	1.75221	35	20.9904	1.36036	35	15.268	1.6922	35	17.8947	0.942506	35	10.2081	617	71.0151	7.28369
Q9DBG6	Dolichyl-diphosphooligosaccharide--protein glycosyltransferase subunit 2 OS=Mus musculus GN=Rpn2 PE=2 SV=1 - [RPN2_MOUSE]	105.727	34.23	2	15	20	32	0.690122	25	16.1925	1.14008	25	6.9863	1.65994	25	21.5218	1.35398	25	10.8866	1.96716	25	29.0969	1.14741	25	8.83157	631	69.02	5.80811
Q91YW3	DnaJ homolog subfamily C member 3 OS=Mus musculus GN=Dnajc3 PE=1 SV=1 - [DNJC3_MOUSE]	105.644	43.85	16	20	28	69	0.753113	30	9.5321	1.33769	30	11.8176	1.72017	30	13.1569	1.34034	30	10.0746	1.85918	30	16.4033	1.0051	30	7.30432	504	57.4281	5.84619
Q3U2G2	Isoform of Q61316, Heat shock 70 kDa protein 4 OS=Mus musculus GN=Hspa4 PE=1 SV=1 - [Q3U2G2_MOUSE]	105.129	47.15	2	22	43	68	1.07301	27	5.32922	0.795129	27	13.1632	0.726261	27	11.3996	0.921658	27	3.938	0.904057	27	8.21557	1.17055	27	7.08863	842	94.1494	5.21143
P62242	40S ribosomal protein S8 OS=Mus musculus GN=Rps8 PE=1 SV=2 - [RS8_MOUSE]	104.721	62.98	1	11	16	37	1.21824	28	9.77966	1.59034	28	14.494	1.27479	28	10.2046	1.26109	28	9.43964	1.06679	28	4.84467	0.790813	28	7.03487	208	24.1902	10.3159
P29477	Nitric oxide synthase, inducible OS=Mus musculus GN=Nos2 PE=1 SV=1 - [NOS2_MOUSE]	104.632	29.72	3	19	38	69	2.12543	30	111.114	1.5622	30	44.3316	0.548762	30	64.2281	2.82349	30	149.757	1.38705	30	14.0722	2.22438	30	73.5188	1144	130.492	7.72314
Q8BFR4	N-acetylglucosamine-6-sulfatase OS=Mus musculus GN=Gns PE=2 SV=1 - [GNS_MOUSE]	104.349	28.68	1	14	19	45	0.595342	32	13.8201	0.888643	32	12.2847	1.48552	32	11.4825	0.702609	32	14.2332	1.20809	32	8.77106	0.775651	32	6.8222	544	61.1357	8.23584
P80317	T-complex protein 1 subunit zeta OS=Mus musculus GN=Cct6a PE=1 SV=3 - [TCPZ_MOUSE]	104.3	48.4	4	20	28	46	1.18152	25	7.57738	0.914443	25	6.39707	0.78394	25	8.11944	1.01562	25	6.3942	0.885974	25	4.09536	1.10135	25	5.7294	531	57.9677	7.07861
Q8K4Q8	Collectin-12 OS=Mus musculus GN=Colec12 PE=1 SV=1 - [COL12_MOUSE]	104.09	30.32	5	21	27	73	0.450177	29	13.915	0.138201	29	72.4009	0.372341	29	77.4803	0.352364	29	23.2957	0.774601	29	15.9911	2.47312	29	44.6036	742	81.2534	5.49072
Q8HWB2	Protein H2-Q4 OS=Mus musculus GN=H2-Q4 PE=2 SV=1 - [Q8HWB2_MOUSE]	104.048	33.9	4	1	17	47	0.721804	1		0.717516	1		0.99728	1		1.91115	1		2.75355	1		2.61444	1		354	39.593	6.62451
Q922Q8	Leucine-rich repeat-containing protein 59 OS=Mus musculus GN=Lrrc59 PE=1 SV=1 - [LRC59_MOUSE]	103.835	60.26	1	12	20	41	0.864019	27	19.0922	1.44993	27	15.641	1.64023	27	15.0569	1.59025	27	20.543	1.75144	27	24.9583	1.07399	27	9.21954	307	34.8558	9.5249
E9Q555	E3 ubiquitin-protein ligase RNF213 OS=Mus musculus GN=Rnf213 PE=2 SV=1 - [RN213_MOUSE]	103.8	20.64	2	28	108	151	1.11714	32	9.44745	1.33326	32	12.537	1.22993	32	8.98235	1.42976	32	12.4476	1.34407	32	10.9562	1.04396	32	6.16516	5150	584.127	6.771
O08795	Glucosidase 2 subunit beta OS=Mus musculus GN=Prkcsh PE=1 SV=1 - [GLU2B_MOUSE]	103.725	26.3	3	18	18	36	0.815081	31	10.5708	1.48738	31	6.57423	1.74652	31	20.6777	1.6372	31	8.63418	2.07358	31	19.2428	1.09108	31	6.94916	521	58.7558	4.4624
Q5RKN9	Isoform of P47753, Capping protein (Actin filament) muscle Z-line, alpha 1 OS=Mus musculus GN=Capza1 PE=1 SV=1 - [Q5RKN9_MOUSE]	103.326	62.59	2	7	17	50	1.43144	9	7.06206	1.30338	9	5.16661	0.911719	9	3.27689	1.02982	9	2.71547	0.781465	9	10.3847	0.77241	9	10.8972	286	32.9333	5.5542
P47911	60S ribosomal protein L6 OS=Mus musculus GN=Rpl6 PE=1 SV=3 - [RL6_MOUSE]	103.014	54.05	2	13	22	57	0.960475	29	11.5195	1.5812	29	18.6102	1.60955	29	25.3645	1.41368	29	9.84731	1.46611	29	17.7697	0.86676	29	8.15065	296	33.4889	10.6968
Q60766-2	Isoform of Q60766, Isoform 2 of Immunity-related GTPase family M protein 1 OS=Mus musculus GN=Irgm1 - [IRGM1_MOUSE]	102.362	36.9	6	16	20	46	0.895539	30	15.3465	1.36389	30	14.6233	1.47018	30	24.354	1.41151	30	14.7761	1.53985	30	20.4878	0.994092	30	8.72646	393	44.8592	8.32373
P09528	Ferritin heavy chain OS=Mus musculus GN=Fth1 PE=1 SV=2 - [FRIH_MOUSE]	102.26	34.62	1	7	7	36	0.888723	30	11.2522	0.697843	30	17.1852	0.792551	30	9.06356	0.633582	30	15.6429	0.761639	30	11.5966	0.931501	30	11.5637	182	21.0533	5.88428
P58681	Toll-like receptor 7 OS=Mus musculus GN=Tlr7 PE=1 SV=1 - [TLR7_MOUSE]	102.258	24.38	3	17	26	48	0.667027	27	13.5721	0.809337	27	11.8666	1.18102	27	10.2661	0.732946	27	11.1946	1.09234	27	11.1592	0.89319	27	6.40495	1050	121.759	7.02002
Q8R0X7	Sphingosine-1-phosphate lyase 1 OS=Mus musculus GN=Sgpl1 PE=1 SV=1 - [SGPL1_MOUSE]	101.643	37.68	3	15	24	49	0.706087	28	22.9678	1.03017	28	14.8541	1.44642	28	15.9623	1.14753	28	18.2786	1.74563	28	20.8116	1.16105	28	10.0986	568	63.6357	9.1001
P21956-2	Isoform of P21956, Isoform 2 of Lactadherin OS=Mus musculus GN=Mfge8 - [MFGM_MOUSE]	101.599	40.14	2	13	19	48	0.754959	28	13.0716	0.652376	28	28.1897	0.908529	28	19.6211	0.56135	28	34.7109	0.786998	28	21.0763	0.851448	28	10.5069	426	47.1388	7.04932
O35379	Multidrug resistance-associated protein 1 OS=Mus musculus GN=Abcc1 PE=1 SV=1 - [MRP1_MOUSE]	101.453	23.49	2	20	38	70	1.17143	30	18.5359	0.913131	30	12.3763	0.803757	30	18.8386	0.962799	30	5.85847	0.832744	30	10.8421	1.03642	30	12.8277	1528	171.075	7.35693
P21550	Beta-enolase OS=Mus musculus GN=Eno3 PE=1 SV=3 - [ENOB_MOUSE]	100.946	35.94	5	2	16	45	1.01467	2	2.71884	1.08146	2	41.2663	1.06928	2	38.2331	1.03552	2	30.9714	1.06133	2	28.0775	0.939859	2	9.41087	434	46.9953	7.18115
Q60605	Myosin light polypeptide 6 OS=Mus musculus GN=Myl6 PE=1 SV=3 - [MYL6_MOUSE]	100.742	68.87	6	7	11	34	1.39388	22	9.77536	0.906135	22	21.7208	0.750372	22	31.8054	1.09644	22	9.03696	0.818736	22	4.45757	1.04419	22	19.1427	151	16.9191	4.65283
P80316	T-complex protein 1 subunit epsilon OS=Mus musculus GN=Cct5 PE=1 SV=1 - [TCPE_MOUSE]	100.646	39.19	4	21	26	47	1.13884	31	12.7069	0.950354	31	22.1033	0.836593	31	19.1462	1.0145	31	10.2795	0.926803	31	12.9642	1.0504	31	8.15742	541	59.5859	6.02393
P48678	Prelamin-A/C OS=Mus musculus GN=Lmna PE=1 SV=2 - [LMNA_MOUSE]	100.409	58.05	5	21	47	73	0.948811	26	8.35717	1.27798	26	6.79168	1.34253	26	11.173	1.15766	26	13.0934	1.19945	26	18.1982	0.907615	26	11.1478	665	74.1927	6.97607
Q91VI7	Ribonuclease inhibitor OS=Mus musculus GN=Rnh1 PE=1 SV=1 - [RINI_MOUSE]	100.346	44.08	1	13	19	44	1.05566	22	9.00982	0.71321	22	14.5898	0.671314	22	21.1928	0.803382	22	12.5773	0.766833	22	17.1179	1.10891	22	4.23279	456	49.7841	4.77979
Q61656	Probable ATP-dependent RNA helicase DDX5 OS=Mus musculus GN=Ddx5 PE=1 SV=2 - [DDX5_MOUSE]	100.178	42.18	6	16	37	66	1.07726	19	8.85475	1.4865	19	17.7509	1.33336	19	11.1533	0.982505	19	5.72744	0.951428	19	9.62507	0.662568	19	18.6852	614	69.2468	8.92432
P60843	Eukaryotic initiation factor 4A-I OS=Mus musculus GN=Eif4a1 PE=1 SV=1 - [IF4A1_MOUSE]	100.161	47.29	8	15	26	57	1.14105	25	8.39543	0.943255	25	13.208	0.803219	25	7.68905	1.07517	25	8.86672	0.958483	25	8.19814	1.15016	25	7.34085	406	46.1246	5.47803
Q3U7R1	Extended synaptotagmin-1 OS=Mus musculus GN=Esyt1 PE=1 SV=2 - [ESYT1_MOUSE]	99.7262	26.65	16	23	34	59	0.815092	36	13.3604	0.966551	36	15.7201	1.20598	36	9.87519	0.977677	36	9.67205	1.199	36	9.10322	0.958876	36	5.15471	1092	121.478	5.94775
O55098	Serine/threonine-protein kinase 10 OS=Mus musculus GN=Stk10 PE=1 SV=2 - [STK10_MOUSE]	99.7195	30.75	1	20	37	87	1.98628	30	24.1754	1.46602	30	17.4385	0.696193	30	15.0685	1.51115	30	14.2134	0.778518	30	7.39523	1.02757	30	10.5821	966	111.836	7.15186
Q9WUM4	Coronin-1C OS=Mus musculus GN=Coro1c PE=1 SV=2 - [COR1C_MOUSE]	99.412	36.08	9	17	21	43	0.998523	28	10.0854	1.19185	28	21.7176	1.12676	28	23.6408	0.921892	28	7.47079	0.925739	28	9.33421	0.759281	28	21.6941	474	53.087	7.07861
Q8BI84	Melanoma inhibitory activity protein 3 OS=Mus musculus GN=Mia3 PE=1 SV=2 - [MIA3_MOUSE]	99.2612	29.07	6	23	62	100	0.759525	27	11.762	1.19892	27	19.946	1.56446	27	21.1169	1.22721	27	13.9214	1.7164	27	21.6919	1.05771	27	9.72679	1930	213.544	4.75439
Q8BYC6	Serine/threonine-protein kinase TAO3 OS=Mus musculus GN=Taok3 PE=1 SV=2 - [TAOK3_MOUSE]	99.1603	35.52	4	17	37	70	1.08669	22	5.48389	0.870465	22	9.08718	0.807884	22	12.3295	1.02449	22	9.03432	0.999987	22	5.51613	1.15995	22	11.6504	898	105.27	7.35693
Q9DBJ1	Phosphoglycerate mutase 1 OS=Mus musculus GN=Pgam1 PE=1 SV=3 - [PGAM1_MOUSE]	99.0119	54.72	2	10	12	32	1.13843	26	10.9976	0.876538	26	14.1018	0.816509	26	21.5464	0.919636	26	8.46594	0.859827	26	6.77431	1.00693	26	13.3775	254	28.8139	7.18115
P57759	Endoplasmic reticulum resident protein 29 OS=Mus musculus GN=Erp29 PE=1 SV=2 - [ERP29_MOUSE]	98.6626	38.55	4	11	13	37	0.678312	29	15.3263	1.14435	29	7.10093	1.69641	29	16.0296	1.12702	29	12.9297	1.74944	29	17.8135	0.98315	29	4.71887	262	28.8051	6.15088
P62889	60S ribosomal protein L30 OS=Mus musculus GN=Rpl30 PE=3 SV=2 - [RL30_MOUSE]	98.6219	75.65	1	7	9	29	0.985017	24	6.68	1.61979	24	19.2895	1.70483	24	14.4055	1.33142	24	6.84061	1.40896	24	9.11963	0.796267	24	9.78738	115	12.7757	9.62744
P41105	60S ribosomal protein L28 OS=Mus musculus GN=Rpl28 PE=1 SV=2 - [RL28_MOUSE]	98.6133	75.91	4	12	16	42	0.997785	28	8.7229	1.87597	28	11.795	1.86695	28	10.4354	1.46556	28	15.6007	1.5398	28	10.787	0.802856	28	7.0445	137	15.7237	12.0151
P23116	Eukaryotic translation initiation factor 3 subunit A OS=Mus musculus GN=Eif3a PE=1 SV=5 - [EIF3A_MOUSE]	98.3411	39.88	1	26	78	133	1.1037	30	8.16453	1.31318	30	13.7818	1.16517	30	4.65348	1.11894	30	9.99558	1.05121	30	10.25	0.846319	30	7.96257	1344	161.838	6.771
P15532	Nucleoside diphosphate kinase A OS=Mus musculus GN=Nme1 PE=1 SV=1 - [NDKA_MOUSE]	98.2456	66.45	3	2	11	30	1.1899	6	2.26361	0.966252	6	10.8779	0.824595	6	4.97906	0.945169	6	4.2808	0.872094	6	8.05153	0.963646	6	8.35857	152	17.1969	7.37158
Q8C845	Isoform of Q9D8Y0, EF-hand domain-containing protein D2 OS=Mus musculus GN=Efhd2 PE=1 SV=1 - [Q8C845_MOUSE]	97.9905	60.83	3	15	20	40	1.77831	25	22.5328	1.42148	25	10.7736	0.79845	25	11.4254	1.43161	25	14.6757	0.867687	25	12.1377	0.974125	25	5.35311	240	26.7836	5.13525
E9Q1G8	Isoform of O55131, Septin-7 OS=Mus musculus GN=Sept7 PE=1 SV=2 - [E9Q1G8_MOUSE]	97.8453	56.06	10	12	30	61	1.3805	26	17.0638	1.01663	26	8.03252	0.730425	26	16.8615	1.11655	26	8.12885	0.852091	26	7.14604	1.08097	26	13.8637	437	50.617	8.57275
Q78PY7	Staphylococcal nuclease domain-containing protein 1 OS=Mus musculus GN=Snd1 PE=1 SV=1 - [SND1_MOUSE]	97.845	39.89	3	18	42	71	1.10707	25	11.3414	1.77374	25	15.9191	1.62417	25	10.3369	1.63497	25	14.7797	1.53094	25	9.20205	0.889531	25	5.15516	910	102.025	7.43018
Q9JHK5	Pleckstrin OS=Mus musculus GN=Plek PE=1 SV=1 - [PLEK_MOUSE]	97.8156	24.29	3	11	14	31	2.46364	25	44.237	1.82126	25	28.3591	0.692122	25	19.1476	1.84975	25	30.3664	0.737427	25	14.1754	1.02095	25	6.64184	350	39.8755	8.33838
Q60770	Syntaxin-binding protein 3 OS=Mus musculus GN=Stxbp3 PE=1 SV=1 - [STXB3_MOUSE]	97.6635	40.54	3	17	31	51	1.11562	30	8.66131	0.723895	30	10.4452	0.669691	30	15.8962	0.870377	30	8.54822	0.811288	30	8.49388	1.14126	30	8.40034	592	67.8989	8.01611
P45376	Aldose reductase OS=Mus musculus GN=Akr1b1 PE=1 SV=3 - [ALDR_MOUSE]	97.417	44.94	5	14	19	47	1.03693	29	8.09077	0.870667	29	11.5733	0.858199	29	13.6878	0.97321	29	4.85204	0.9973	29	8.746	1.10748	29	6.71005	316	35.7095	7.18115
Q60780	Growth arrest-specific protein 7 OS=Mus musculus GN=Gas7 PE=1 SV=1 - [GAS7_MOUSE]	97.3528	43.23	4	15	20	34	1.15657	26	9.95249	0.942254	26	11.2338	0.828604	26	17.4741	1.01273	26	10.144	0.920881	26	10.0803	1.07423	26	14.0815	421	48.1432	7.82568
Q99JY9	Actin-related protein 3 OS=Mus musculus GN=Actr3 PE=1 SV=3 - [ARP3_MOUSE]	96.5816	38.76	7	15	19	32	1.26161	25	8.63724	1.60344	25	17.4634	1.35842	25	4.80054	1.02438	25	8.65211	0.854666	25	10.8465	0.618054	25	17.2378	418	47.327	5.88428
F8VQC9	Isoform of Q8BTY2, Anion exchange protein OS=Mus musculus GN=Slc4a7 PE=1 SV=1 - [F8VQC9_MOUSE]	96.5595	18.92	5	2	24	71	1.93174	3	8.84837	1.16406	3	14.3671	0.689503	3	15.3469	1.39538	3	6.37459	0.932675	3	2.67242	1.24121	3	4.66264	1131	127.139	6.44287
Q8CGC7	Bifunctional glutamate/proline--tRNA ligase OS=Mus musculus GN=Eprs PE=1 SV=4 - [SYEP_MOUSE]	96.4765	28.37	5	21	45	74	1.07294	24	10.725	0.985064	24	6.26948	0.909499	24	8.42827	1.04943	24	6.7643	1.00131	24	6.22548	1.04774	24	6.61296	1512	169.972	7.66455
Q9WTR1	Transient receptor potential cation channel subfamily V member 2 OS=Mus musculus GN=Trpv2 PE=1 SV=2 - [TRPV2_MOUSE]	96.2513	25.13	1	16	17	40	1.00323	26	8.09097	0.755472	26	11.5576	0.778819	26	16.1557	0.868553	26	4.39145	0.902194	26	7.56022	1.08024	26	9.2067	756	85.9105	6.99072
Q91V41	Ras-related protein Rab-14 OS=Mus musculus GN=Rab14 PE=1 SV=3 - [RAB14_MOUSE]	96.1065	82.33	17	12	19	35	0.780608	20	13.4802	0.911163	20	11.0758	1.13548	20	8.83446	0.915136	20	16.4568	1.17952	20	9.94764	0.971908	20	11.2747	215	23.8819	6.21436
E9Q855	Isoform of O35609, Secretory carrier-associated membrane protein 3 OS=Mus musculus GN=Scamp3 PE=1 SV=1 - [E9Q855_MOUSE]	95.4274	26.98	3	9	9	30	0.970612	21	24.7989	0.764604	21	35.7556	0.788917	21	16.5093	0.882072	21	16.7249	0.99819	21	8.80191	1.16858	21	10.9176	315	34.4934	8.1626
P61358	60S ribosomal protein L27 OS=Mus musculus GN=Rpl27 PE=1 SV=2 - [RL27_MOUSE]	95.3053	52.94	2	6	9	35	0.946052	24	12.1076	1.5387	24	22.1553	1.66008	24	22.0731	1.35621	24	17.0554	1.41458	24	23.0967	0.873349	24	7.27471	136	15.7877	10.5649
P62918	60S ribosomal protein L8 OS=Mus musculus GN=Rpl8 PE=1 SV=2 - [RL8_MOUSE]	95.2449	52.92	1	11	17	38	0.960237	23	7.03812	1.59247	23	15.2617	1.6432	23	22.3909	1.41887	23	13.799	1.48823	23	23.1679	0.858757	23	4.40951	257	28.0073	11.0337
Q3U9G9	Lamin-B receptor OS=Mus musculus GN=Lbr PE=1 SV=2 - [LBR_MOUSE]	95.075	27.16	6	18	24	45	0.70151	30	17.3485	1.13918	30	18.3953	1.62872	30	15.18	1.15743	30	12.8906	1.75021	30	18.8148	1.03879	30	14.5889	626	71.3945	9.36377
Q61699	Heat shock protein 105 kDa OS=Mus musculus GN=Hsph1 PE=1 SV=2 - [HS105_MOUSE]	94.9821	38.11	6	17	39	63	1.00047	25	8.18502	0.758758	25	13.7359	0.736012	25	11.0472	0.95466	25	9.76328	0.989761	25	7.81422	1.26644	25	11.0074	858	96.3464	5.52881
Q00612	Glucose-6-phosphate 1-dehydrogenase X OS=Mus musculus GN=G6pdx PE=1 SV=3 - [G6PD1_MOUSE]	94.9788	49.32	4	20	28	43	1.07361	26	8.12084	0.844174	26	9.23228	0.773505	26	11.1708	0.949796	26	6.84772	0.91592	26	8.03553	1.11276	26	5.54303	515	59.2248	6.49365
Q61792	LIM and SH3 domain protein 1 OS=Mus musculus GN=Lasp1 PE=1 SV=1 - [LASP1_MOUSE]	94.7058	54.75	12	11	17	42	1.52121	21	35.2499	1.33835	21	25.5606	0.830287	21	15.4884	1.25813	21	25.8782	0.820029	21	9.99441	0.916885	21	15.8285	263	29.9753	7.04932
Q62095	ATP-dependent RNA helicase DDX3Y OS=Mus musculus GN=Ddx3y PE=1 SV=2 - [DDX3Y_MOUSE]	94.5713	51.22	1	1	33	65	1.00652	1		0.934205	1		0.931161	1		0.94698	1		0.978444	1		0.994976	1		658	73.3822	7.53271
P61028	Ras-related protein Rab-8B OS=Mus musculus GN=Rab8b PE=1 SV=1 - [RAB8B_MOUSE]	94.4488	58.45	23	4	15	40	1.01765	15	12.8285	1.02112	15	6.29951	1.00606	15	7.3449	1.04313	15	7.84524	1.02168	15	6.61183	0.969365	15	6.87083	207	23.5881	9.0708
P62702	40S ribosomal protein S4, X isoform OS=Mus musculus GN=Rps4x PE=2 SV=2 - [RS4X_MOUSE]	93.7385	55.13	3	12	19	42	1.10456	27	14.1314	1.39221	27	13.891	1.25218	27	14.5944	1.13905	27	10.1567	1.04324	27	19.4779	0.775827	27	5.67541	263	29.5791	10.1548
P80315	T-complex protein 1 subunit delta OS=Mus musculus GN=Cct4 PE=1 SV=3 - [TCPD_MOUSE]	93.3525	46.38	5	16	26	45	1.12841	23	8.54657	0.920072	23	11.5949	0.822064	23	14.2498	1.00127	23	11.2014	0.96323	23	13.3975	1.09246	23	5.44504	539	58.0297	8.01611
Q8BG07-2	Isoform of Q8BG07, Isoform 2 of Phospholipase D4 OS=Mus musculus GN=Pld4 - [PLD4_MOUSE]	93.1381	36.36	2	15	19	35	0.605512	25	26.0561	0.806234	25	17.5383	1.24478	25	17.3946	0.654121	25	25.8977	1.10342	25	7.21077	0.797654	25	10.3482	495	55.1268	7.28369
F6ZFU0	Isoform of P57776, Elongation factor 1-delta (Fragment) OS=Mus musculus GN=Eef1d PE=1 SV=1 - [F6ZFU0_MOUSE]	93.1072	35.87	6	1	20	47	0.898172	1		1.05781	1		1.18155	1		0.935147	1		1.08277	1		0.867733	1		552	61.354	7.38623
O08807	Peroxiredoxin-4 OS=Mus musculus GN=Prdx4 PE=1 SV=1 - [PRDX4_MOUSE]	92.9169	63.5	2	10	17	40	0.794272	16	22.8401	1.25102	16	6.07378	1.54703	16	26.7292	1.29541	16	17.761	1.78697	16	21.7653	1.05088	16	8.09269	274	31.0331	7.15186
Q8CBB9	Radical S-adenosyl methionine domain-containing protein 2 OS=Mus musculus GN=Rsad2 PE=1 SV=1 - [RSAD2_MOUSE]	92.455	49.45	4	15	20	43	1.06962	26	23.2492	4.16881	26	127.801	4.11896	26	128.31	4.43054	26	99.9905	4.64893	26	107.851	1.2876	26	7.40115	362	41.4971	6.21436
P53994	Ras-related protein Rab-2A OS=Mus musculus GN=Rab2a PE=1 SV=1 - [RAB2A_MOUSE]	92.3086	57.08	5	10	11	29	0.850289	23	11.3949	1.02764	23	9.58118	1.22366	23	12.7011	1.04676	23	13.5041	1.34253	23	9.75232	0.980977	23	9.48769	212	23.5328	6.53662
Q64337	Sequestosome-1 OS=Mus musculus GN=Sqstm1 PE=1 SV=1 - [SQSTM_MOUSE]	92.3065	39.14	4	8	11	24	1.65857	19	28.1484	1.38965	19	16.1184	0.880956	19	7.44289	1.37975	19	22.7757	0.865133	19	7.33372	0.965212	19	11.5283	442	48.1322	5.21143
P70227	Inositol 1,4,5-trisphosphate receptor type 3 OS=Mus musculus GN=Itpr3 PE=1 SV=3 - [ITPR3_MOUSE]	92.2599	21.76	3	15	61	90	0.706218	18	41.8345	0.697991	18	34.6512	1.04954	18	7.08368	0.918056	18	17.4781	1.59979	18	25.4849	1.32544	18	11.8637	2670	304.08	6.53662
Q8BTY2	Sodium bicarbonate cotransporter 3 OS=Mus musculus GN=Slc4a7 PE=1 SV=2 - [S4A7_MOUSE]	92.1054	20.31	1	1	22	67	1.69304	1		1.15925	1		0.686934	1		1.31086	1		0.805203	1		1.10992	1		1034	116.44	6.23975
F6VW30	Isoform of P68254, 14-3-3 protein theta (Fragment) OS=Mus musculus GN=Ywhaq PE=1 SV=1 - [F6VW30_MOUSE]	91.9888	58.75	5	9	22	40	0.899184	14	20.5439	0.687344	14	29.2434	0.721983	14	14.3036	0.716175	14	17.4579	0.818433	14	13.7543	1.03555	14	11.5653	303	34.3275	6.37939
P61161	Actin-related protein 2 OS=Mus musculus GN=Actr2 PE=1 SV=1 - [ARP2_MOUSE]	91.9406	33.5	1	11	17	49	1.15185	17	8.88688	1.57228	17	10.044	1.32155	17	7.125	0.920318	17	4.95406	0.831722	17	6.05768	0.586601	17	5.73372	394	44.7322	6.7417
Q80U72-2	Isoform of Q80U72, Isoform 2 of Protein scribble homolog OS=Mus musculus GN=Scrib - [SCRIB_MOUSE]	91.622	22.79	9	23	45	73	0.899685	29	11.0383	0.686133	29	15.4378	0.765836	29	17.6979	0.705852	29	11.8685	0.851492	29	13.1596	1.05709	29	7.77847	1637	176.76	5.14795
P50580	Proliferation-associated protein 2G4 OS=Mus musculus GN=Pa2g4 PE=1 SV=3 - [PA2G4_MOUSE]	91.3812	50.51	3	13	21	41	1.28381	24	6.89445	1.31907	24	4.89324	1.02386	24	8.47881	1.25034	24	9.0703	0.989026	24	6.23958	0.941072	24	7.70498	394	43.6712	6.85889
P47754	F-actin-capping protein subunit alpha-2 OS=Mus musculus GN=Capza2 PE=1 SV=3 - [CAZA2_MOUSE]	91.1844	51.75	2	6	13	43	1.30163	7	22.4716	1.31912	7	21.9357	0.997186	7	5.69639	1.03219	7	12.1673	0.852994	7	13.8106	0.844425	7	18.744	286	32.9466	5.84619
B1ATS5	Isoform of Q64518, Calcium-transporting ATPase OS=Mus musculus GN=Atp2a3 PE=1 SV=1 - [B1ATS5_MOUSE]	90.9416	31.96	7	8	35	54	0.749241	8	17.3757	1.19577	8	24.4835	1.4716	8	2.55166	1.18946	8	6.73143	1.63736	8	23.4558	0.943335	8	22.7408	1020	111.637	5.99854
Q8C147	Dedicator of cytokinesis protein 8 OS=Mus musculus GN=Dock8 PE=1 SV=4 - [DOCK8_MOUSE]	90.9062	22.86	2	22	54	73	0.812394	27	9.85499	0.826487	27	9.08593	1.01633	27	4.4512	0.904092	27	7.93794	1.16869	27	5.82547	1.09915	27	4.94702	2100	238.826	6.96143
H3BIX4	Isoform of P97300, Neuroplastin (Fragment) OS=Mus musculus GN=Nptn PE=1 SV=1 - [H3BIX4_MOUSE]	90.8731	45.7	8	9	14	50	1.04849	24	11.2147	0.662581	24	16.9877	0.67415	24	16.306	0.751859	24	15.3201	0.731172	24	6.99146	1.07346	24	9.26743	221	24.388	6.1001
Q9WUD1	STIP1 homology and U box-containing protein 1 OS=Mus musculus GN=Stub1 PE=1 SV=1 - [CHIP_MOUSE]	90.8451	70.39	10	19	27	41	1.31567	25	14.062	1.01136	25	8.22719	0.77119	25	20.8995	1.03379	25	7.42003	0.788539	25	9.06403	0.986286	25	8.20865	304	34.8873	6.01123
Q80UM7	Mannosyl-oligosaccharide glucosidase OS=Mus musculus GN=Mogs PE=2 SV=1 - [MOGS_MOUSE]	90.2125	31.65	1	16	30	46	0.774296	26	22.1274	1.06942	26	8.13339	1.3806	26	22.2803	1.12649	26	11.7927	1.42864	26	23.3766	1.02909	26	7.93572	834	91.7744	8.99756
Q9CVB6	Actin-related protein 2/3 complex subunit 2 OS=Mus musculus GN=Arpc2 PE=1 SV=3 - [ARPC2_MOUSE]	90.2125	42.67	3	12	17	41	1.1549	23	8.32954	1.5465	23	15.0611	1.37261	23	6.99273	0.917861	23	10.7502	0.870798	23	6.74289	0.607368	23	10.9669	300	34.3355	7.35693
F8VQJ3	Isoform of P02468, Laminin subunit gamma-1 OS=Mus musculus GN=Lamc1 PE=1 SV=1 - [F8VQJ3_MOUSE]	89.8095	25.02	4	19	38	63	1.02408	25	13.7335	0.616685	25	27.392	0.612644	25	18.2737	1.60822	25	30.0366	1.65047	25	22.7246	2.72813	25	40.3743	1607	177.074	5.18604
Q60932-2	Isoform of Q60932, Isoform Mt-VDAC1 of Voltage-dependent anion-selective channel protein 1 OS=Mus musculus GN=Vdac1 - [VDAC1_MOUSE]	89.6067	51.59	3	9	13	29	1.04916	19	4.8152	1.40625	19	6.37791	1.35246	19	6.84935	1.01156	19	9.42795	0.997663	19	4.72751	0.690319	19	6.86336	283	30.7366	8.54346
A2A547	Isoform of P84099, Ribosomal protein L19 OS=Mus musculus GN=Rpl19 PE=1 SV=1 - [A2A547_MOUSE]	89.5919	51.55	5	9	17	50	0.979753	22	7.83758	1.73148	22	16.9849	1.67445	22	13.8554	1.44839	22	10.8879	1.52315	22	10.099	0.828902	22	6.18376	194	23.2332	11.4731
Q8C129	Leucyl-cystinyl aminopeptidase OS=Mus musculus GN=Lnpep PE=1 SV=1 - [LCAP_MOUSE]	89.5876	18.34	1	15	21	37	0.862252	26	18.8114	0.9063	26	15.2018	1.12957	26	20.4958	0.857592	26	12.7213	1.06655	26	16.0122	0.906395	26	12.8832	1025	117.229	5.96045
P55258	Ras-related protein Rab-8A OS=Mus musculus GN=Rab8a PE=1 SV=2 - [RAB8A_MOUSE]	89.1354	59.9	23	7	17	36	0.785619	11	10.2786	0.856575	11	22.5993	1.00276	11	18.6642	0.709196	11	3.79492	0.981052	11	3.62857	0.934725	11	20.9705	207	23.6532	9.0708
B1AT92	Isoform of Q60631, Growth factor receptor-bound protein 2 OS=Mus musculus GN=Grb2 PE=1 SV=1 - [B1AT92_MOUSE]	88.8811	72.91	4	13	19	38	0.978223	24	6.77541	1.72975	24	13.6657	1.84041	24	14.7275	0.725703	24	13.5183	0.776963	24	15.3778	0.385208	24	26.9763	203	23.5726	6.80029
P06797	Cathepsin L1 OS=Mus musculus GN=Ctsl PE=1 SV=2 - [CATL1_MOUSE]	88.386	42.22	1	11	14	28	0.999413	21	20.6125	0.718176	21	25.7139	0.618505	21	59.4806	1.55347	21	32.7226	1.38701	21	15.1679	2.2281	21	123.717	334	37.523	6.82959
Q920A5	Retinoid-inducible serine carboxypeptidase OS=Mus musculus GN=Scpep1 PE=2 SV=2 - [RISC_MOUSE]	88.2127	31.86	1	11	13	39	0.612575	27	26.3825	0.914578	27	19.4291	1.41921	27	7.77218	0.739901	27	12.1116	1.25757	27	13.9257	0.825709	27	9.32806	452	50.9318	5.65576
P80313	T-complex protein 1 subunit eta OS=Mus musculus GN=Cct7 PE=1 SV=1 - [TCPH_MOUSE]	88.2081	39.71	1	16	18	34	1.1352	26	7.87908	0.91168	26	12.723	0.778043	26	12.9184	1.03144	26	6.30529	0.919501	26	5.88017	1.12676	26	7.22096	544	59.6141	7.84033
Q9JJZ2	Tubulin alpha-8 chain OS=Mus musculus GN=Tuba8 PE=1 SV=1 - [TBA8_MOUSE]	87.9721	36.75	1	1	14	32	0.979842	1		1.21772	1		1.2468	1		1.1249	1		1.19392	1		0.906736	1		449	50.0195	5.09717
Q99PT1	Rho GDP-dissociation inhibitor 1 OS=Mus musculus GN=Arhgdia PE=1 SV=3 - [GDIR1_MOUSE]	87.8594	49.02	5	9	13	33	1.16468	23	13.2673	0.896081	23	10.4382	0.743997	23	15.1706	0.973265	23	8.21788	0.834178	23	7.8038	1.05747	23	4.80309	204	23.3928	5.19873
Q9EQH2	Endoplasmic reticulum aminopeptidase 1 OS=Mus musculus GN=Erap1 PE=2 SV=2 - [ERAP1_MOUSE]	87.5309	24.84	1	19	27	44	0.701688	29	10.8259	1.06184	29	8.43782	1.54067	29	19.6011	1.30418	29	12.3385	1.88729	29	22.2723	1.16762	29	4.99893	930	106.531	6.20166
P11881-8	Isoform of P11881, Isoform 8 of Inositol 1,4,5-trisphosphate receptor type 1 OS=Mus musculus GN=Itpr1 - [ITPR1_MOUSE]	87.4699	21.38	10	9	70	113	0.823171	10	14.6828	0.8981	10	10.7599	1.09068	10	19.5832	1.14096	10	19.7842	1.47192	10	29.2271	1.25955	10	15.4631	2694	306.668	6.29053
P13597-2	Isoform of P13597, Isoform 2 of Intercellular adhesion molecule 1 OS=Mus musculus GN=Icam1 - [ICAM1_MOUSE]	87.3375	32.02	2	11	17	67	1.33946	22	16.9262	1.18108	22	8.59057	0.848873	22	13.5386	0.954161	22	10.5843	0.737617	22	16.0127	0.816065	22	6.52629	531	58.7159	6.21436
P17439	Glucosylceramidase OS=Mus musculus GN=Gba PE=1 SV=1 - [GLCM_MOUSE]	87.1277	36.31	1	11	19	38	0.585853	25	23.5658	0.784233	25	11.5856	1.37163	25	19.9924	0.658054	25	16.7014	1.22181	25	11.3173	0.800182	25	11.518	515	57.5852	7.75244
H3BJX8	Isoform of Q60875, Rho guanine nucleotide exchange factor 2 OS=Mus musculus GN=Arhgef2 PE=1 SV=1 - [H3BJX8_MOUSE]	86.9966	38.33	17	23	45	63	1.03636	27	19.8378	0.85789	27	17.2473	0.836433	27	15.9414	0.920768	27	13.8308	0.900979	27	10.7707	1.01199	27	8.04528	968	109.98	7.04932
Q9D1D4	Transmembrane emp24 domain-containing protein 10 OS=Mus musculus GN=Tmed10 PE=2 SV=1 - [TMEDA_MOUSE]	86.7304	39.73	2	9	10	31	0.702936	26	12.2864	1.22496	26	7.89424	1.73532	26	21.1605	1.20964	26	12.2491	1.75843	26	25.8545	0.975037	26	6.75658	219	24.8949	6.69775
Q9D8B3	Charged multivesicular body protein 4b OS=Mus musculus GN=Chmp4b PE=1 SV=2 - [CHM4B_MOUSE]	86.6087	56.25	2	10	15	38	1.02504	27	7.65608	0.703736	27	15.4887	0.687213	27	14.1436	0.960479	27	7.74908	0.960127	27	8.49504	1.28554	27	19.7252	224	24.9206	4.81787
Q61753	D-3-phosphoglycerate dehydrogenase OS=Mus musculus GN=Phgdh PE=1 SV=3 - [SERA_MOUSE]	86.4954	31.52	2	13	15	34	0.997428	23	6.97934	0.693423	23	22.0451	0.660696	23	12.9597	0.831527	23	9.74784	0.84726	23	8.32339	1.18934	23	8.71527	533	56.5491	6.53662
P81117	Nucleobindin-2 OS=Mus musculus GN=Nucb2 PE=1 SV=2 - [NUCB2_MOUSE]	86.4145	35	3	11	15	32	0.825086	22	15.7651	1.38513	22	8.64851	1.76324	22	20.3131	1.35847	22	11.3885	1.68621	22	21.7173	0.938418	22	5.79006	420	50.2732	5.14795
P84096	Rho-related GTP-binding protein RhoG OS=Mus musculus GN=Rhog PE=2 SV=1 - [RHOG_MOUSE]	86.2674	53.93	8	9	10	23	1.03161	19	10.4781	0.858508	19	6.76873	0.822099	19	12.8778	0.924497	19	6.04921	0.94212	19	6.01463	1.08268	19	4.75668	191	21.2949	8.11865
Q792Z0	Protein Prss3 OS=Mus musculus GN=Prss3 PE=1 SV=1 - [Q792Z0_MOUSE]	85.5352	12.6	6	1	3	42	0.801368	16	4.55321	0.930247	16	2.69798	1.17995	16	12.2343	0.735504	16	13.323	0.924616	16	8.1831	0.748194	16	3.88389	246	26.1668	5.03369
O08547	Vesicle-trafficking protein SEC22b OS=Mus musculus GN=Sec22b PE=1 SV=3 - [SC22B_MOUSE]	85.3334	52.56	2	10	14	34	0.833405	22	24.8486	1.12489	22	11.0717	1.41424	22	31.9801	1.20384	22	9.12426	1.53375	22	30.724	1.06872	22	5.0645	215	24.7248	8.51416
O88325	Alpha-N-acetylglucosaminidase OS=Mus musculus GN=Naglu PE=1 SV=1 - [O88325_MOUSE]	85.1703	26.79	1	16	19	36	0.75353	23	22.9047	0.910109	23	14.9724	1.16652	23	10.8269	0.706593	23	18.409	1.01431	23	6.08328	0.807233	23	9.6285	739	82.5438	6.60986
P47963	60S ribosomal protein L13 OS=Mus musculus GN=Rpl13 PE=2 SV=3 - [RL13_MOUSE]	85.0066	67.77	2	17	25	48	0.972913	25	13.1049	1.62799	25	19.6118	1.6449	25	14.6369	1.37759	25	15.4462	1.46045	25	14.0754	0.832946	25	7.24653	211	24.2905	11.5464
P62983	Ubiquitin-40S ribosomal protein S27a OS=Mus musculus GN=Rps27a PE=1 SV=2 - [RS27A_MOUSE]	84.053	62.18	12	9	14	47	1.01046	27	12.975	1.35576	27	12.7687	1.35712	27	9.28343	0.946518	27	14.8469	0.975591	27	8.72589	0.676853	27	8.43952	156	17.9395	9.64209
P09405	Nucleolin OS=Mus musculus GN=Ncl PE=1 SV=2 - [NUCL_MOUSE]	83.7151	42.86	1	18	38	78	0.767113	28	15.4392	1.11611	28	9.74026	1.51252	28	13.9262	1.03817	28	6.8678	1.45504	28	9.88178	0.927652	28	8.88024	707	76.6768	4.75439
P04202	Transforming growth factor beta-1 OS=Mus musculus GN=Tgfb1 PE=1 SV=1 - [TGFB1_MOUSE]	83.6782	38.21	3	14	18	38	1.09067	23	10.2314	1.60848	23	23.4125	1.43032	23	20.3577	1.95037	23	25.6891	1.92478	23	21.6524	1.18218	23	4.45755	390	44.2817	8.6167
G5E8R2	Isoform of P58771, Tropomyosin 1, alpha, isoform CRA_k OS=Mus musculus GN=Tpm1 PE=1 SV=1 - [G5E8R2_MOUSE]	83.5746	66.53	22	7	25	43	1.54458	10	16.2423	0.903909	10	9.6018	0.567064	10	20.3549	1.05086	10	7.5971	0.700522	10	10.9502	1.21714	10	6.70011	248	28.6786	4.77979
P35279	Ras-related protein Rab-6A OS=Mus musculus GN=Rab6a PE=1 SV=4 - [RAB6A_MOUSE]	83.3984	61.54	19	12	19	44	0.878045	20	18.0615	1.12373	20	8.18979	1.25761	20	12.7281	1.22403	20	12.0556	1.4056	20	13.9121	1.07277	20	7.26075	208	23.5749	5.5415
Q9JLB0-2	Isoform of Q9JLB0, Isoform Alpha of MAGUK p55 subfamily member 6 OS=Mus musculus GN=Mpp6 - [MPP6_MOUSE]	83.2619	44.34	6	15	26	43	0.873239	24	7.90362	0.563541	24	23.9632	0.62267	24	21.8732	0.648466	24	17.9774	0.739178	24	17.6717	1.12495	24	7.17268	539	60.8867	6.17627
Q9DB05	Alpha-soluble NSF attachment protein OS=Mus musculus GN=Napa PE=1 SV=1 - [SNAA_MOUSE]	83.1016	57.29	2	11	17	38	0.919976	20	11.1972	0.771901	20	14.402	0.847621	20	13.9857	0.870656	20	7.48375	0.980901	20	8.13607	1.08686	20	5.8329	295	33.1682	5.45264
Q3TXV4	Isoform of Q921E2, Rab22B OS=Mus musculus GN=Rab31 PE=1 SV=1 - [Q3TXV4_MOUSE]	82.8793	80.51	3	11	16	34	0.987451	19	7.48183	0.743325	19	6.84936	0.834543	19	12.2828	0.89178	19	9.34482	0.940875	19	4.19895	1.12279	19	11.5326	195	21.4489	7.40088
D3Z4B2	Isoform of Q9CWZ7, Gamma-soluble NSF attachment protein (Fragment) OS=Mus musculus GN=Napg PE=1 SV=1 - [D3Z4B2_MOUSE]	82.6312	47.59	2	12	18	37	0.931021	24	8.41264	0.8007	24	13.9081	0.878949	24	6.48647	0.879374	24	8.3697	0.988522	24	4.16428	1.07434	24	4.21764	353	39.3418	5.97314
Q9DC51	Guanine nucleotide-binding protein G(k) subunit alpha OS=Mus musculus GN=Gnai3 PE=1 SV=3 - [GNAI3_MOUSE]	82.5172	39.55	12	5	18	43	0.922005	10	8.8233	0.664653	10	17.4451	0.700275	10	20.4548	0.753304	10	9.75845	0.811129	10	7.57744	1.13215	10	6.68142	354	40.5122	5.69385
Q8CCJ3	E3 UFM1-protein ligase 1 OS=Mus musculus GN=Ufl1 PE=1 SV=2 - [UFL1_MOUSE]	82.3999	38.21	3	17	31	59	0.849598	25	8.7477	1.29568	25	11.0145	1.56243	25	14.2963	1.2949	25	11.8313	1.62175	25	11.6149	0.988887	25	4.3844	793	89.4645	6.66846
Q924S8	Sprouty-related, EVH1 domain-containing protein 1 OS=Mus musculus GN=Spred1 PE=1 SV=1 - [SPRE1_MOUSE]	81.9891	61.71	2	16	27	46	0.985664	21	5.47847	0.730611	21	29.4083	0.826004	21	32.1387	0.840098	21	20.4802	0.86941	21	16.1211	1.15759	21	14.3353	444	50.6313	6.46826
Q9DBR7	Protein phosphatase 1 regulatory subunit 12A OS=Mus musculus GN=Ppp1r12a PE=1 SV=2 - [MYPT1_MOUSE]	81.6157	31.29	2	20	38	52	1.51147	23	19.9089	1.56639	23	19.1162	0.995095	23	6.50736	1.21885	23	17.9224	0.879085	23	10.7565	0.831733	23	11.4072	1029	114.927	5.49072
Q91UZ1	Phosphoinositide phospholipase C OS=Mus musculus GN=Plcb4 PE=1 SV=1 - [Q91UZ1_MOUSE]	81.5288	34.13	3	12	43	72	0.997114	14	4.88449	0.722143	14	9.52794	0.665482	14	21.1376	0.769548	14	10.1208	0.805388	14	13.4923	1.1036	14	9.84559	1175	134.442	6.90283
Q6IRU2	Tropomyosin alpha-4 chain OS=Mus musculus GN=Tpm4 PE=2 SV=3 - [TPM4_MOUSE]	80.8935	58.06	1	13	22	37	1.77418	17	16.8888	0.92462	17	14.2407	0.509667	17	27.1124	1.13713	17	8.16749	0.672196	17	15.1061	1.25692	17	16.5227	248	28.4504	4.67822
Q9WVL3	Solute carrier family 12 member 7 OS=Mus musculus GN=Slc12a7 PE=1 SV=1 - [S12A7_MOUSE]	80.8622	23.08	2	15	28	62	1.05964	24	7.47015	0.861405	24	15.8505	0.822533	24	16.022	0.925438	24	7.86171	0.92576	24	6.37271	1.05093	24	14.9235	1083	119.404	6.50732
P63325	40S ribosomal protein S10 OS=Mus musculus GN=Rps10 PE=1 SV=1 - [RS10_MOUSE]	80.495	56.36	2	9	13	35	1.30376	21	25.3972	1.53007	21	24.9373	1.0994	21	12.3622	1.2151	21	16.05	0.900011	21	15.1078	0.752795	21	19.5576	165	18.9038	10.1548
P62835	Ras-related protein Rap-1A OS=Mus musculus GN=Rap1a PE=2 SV=1 - [RAP1A_MOUSE]	80.1175	45.11	1	3	10	32	0.967046	5	7.1478	0.572155	5	11.7632	0.645537	5	5.92263	0.728116	5	10.0089	0.816604	5	1.32031	1.24765	5	1.91269	184	20.9737	6.66846
Q62186	Translocon-associated protein subunit delta OS=Mus musculus GN=Ssr4 PE=2 SV=1 - [SSRD_MOUSE]	79.6258	45.35	2	7	10	28	0.860539	23	21.5299	1.29269	23	14.118	1.40093	23	36.6368	1.2494	23	21.7862	1.36078	23	43.3114	0.976576	23	8.9049	172	18.9245	5.78271
P62908	40S ribosomal protein S3 OS=Mus musculus GN=Rps3 PE=1 SV=1 - [RS3_MOUSE]	79.5587	68.72	2	12	19	33	1.10616	24	10.105	1.32333	24	9.15528	1.19319	24	7.23858	1.12499	24	6.74106	1.02253	24	6.05219	0.825174	24	7.37793	243	26.6574	9.65674
Q8C0I1	Alkyldihydroxyacetonephosphate synthase, peroxisomal OS=Mus musculus GN=Agps PE=1 SV=1 - [ADAS_MOUSE]	79.5247	35.04	5	12	24	36	0.982037	18	9.18046	1.55166	18	12.2933	1.62771	18	15.2991	1.35613	18	11.1974	1.49404	18	10.742	0.887687	18	7.13771	645	71.6383	7.50342
Q9R233-2	Isoform of Q9R233, Isoform Short of Tapasin OS=Mus musculus GN=Tapbp - [TPSN_MOUSE]	79.461	25.06	4	7	13	28	0.865024	18	14.5019	1.0994	18	19.7937	1.28409	18	25.0465	1.47032	18	23.8186	1.58808	18	27.1807	1.21469	18	19.8644	435	46.5914	8.67529
Q8BQ30	Phostensin OS=Mus musculus GN=Ppp1r18 PE=1 SV=1 - [PPR18_MOUSE]	79.4583	35.02	3	17	28	42	1.42807	24	16.4921	1.28037	24	10.3401	0.891563	24	12.5662	0.995855	24	9.28867	0.73665	24	20.9589	0.756816	24	15.8783	594	65.5901	5.38916
Q9DBH5	Vesicular integral-membrane protein VIP36 OS=Mus musculus GN=Lman2 PE=2 SV=2 - [LMAN2_MOUSE]	79.2509	47.49	1	15	19	29	0.710377	23	9.17795	1.17594	23	4.43526	1.68223	23	9.86939	1.1618	23	9.24667	1.57353	23	17.1252	0.970612	23	8.45997	358	40.4042	6.94678
G5E8J0	Isoform of O35516, Neurogenic locus notch homolog protein 2 OS=Mus musculus GN=Notch2 PE=1 SV=1 - [G5E8J0_MOUSE]	78.8078	14.56	3	15	35	63	1.29169	20	11.8591	0.997377	20	14.257	0.750263	20	17.0901	1.1932	20	9.45286	0.911153	20	7.86564	1.1799	20	13.4676	2473	265.454	5.22412
Q8JZR0	Long-chain-fatty-acid--CoA ligase 5 OS=Mus musculus GN=Acsl5 PE=1 SV=1 - [ACSL5_MOUSE]	78.7583	26.65	2	13	23	34	0.737539	18	16.7933	0.964731	18	6.96086	1.35778	18	10.8605	1.16997	18	8.62855	1.73966	18	10.1979	1.17051	18	8.86218	683	76.1575	7.09326
Q02053	Ubiquitin-like modifier-activating enzyme 1 OS=Mus musculus GN=Uba1 PE=1 SV=1 - [UBA1_MOUSE]	78.7133	24.57	2	15	27	50	1.05734	24	8.24762	0.890022	24	14.882	0.835645	24	18.5694	1.00259	24	6.87167	1.01247	24	10.1056	1.12554	24	11.075	1058	117.734	5.65576
P05063	Fructose-bisphosphate aldolase C OS=Mus musculus GN=Aldoc PE=1 SV=4 - [ALDOC_MOUSE]	78.6899	30.85	2	3	13	35	1.17547	4	4.44144	0.824795	4	6.14401	0.696886	4	1.08298	0.925114	4	10.9408	0.804362	4	7.35152	1.10094	4	8.43953	363	39.3702	7.12256
P50429	Arylsulfatase B OS=Mus musculus GN=Arsb PE=2 SV=3 - [ARSB_MOUSE]	78.3079	31.46	3	12	16	37	0.624011	24	21.1545	0.741816	24	17.5279	1.24589	24	11.1869	0.614796	24	16.7043	1.02704	24	11.7727	0.784186	24	13.7842	534	59.609	7.23975
Q922D8	C-1-tetrahydrofolate synthase, cytoplasmic OS=Mus musculus GN=Mthfd1 PE=1 SV=4 - [C1TC_MOUSE]	77.9724	26.1	1	17	25	38	0.944125	23	10.7215	0.876593	23	13.0852	0.87915	23	12.7922	0.885855	23	11.8374	0.964665	23	7.16506	1.045	23	4.93878	935	101.136	7.13721
Q8K078-2	Isoform of Q8K078, Isoform 2 of Solute carrier organic anion transporter family member 4A1 OS=Mus musculus GN=Slco4a1 - [SO4A1_MOUSE]	77.84	22.15	2	8	13	32	0.805546	16	6.89267	0.694465	16	31.7831	0.776726	16	23.8804	0.665804	16	16.6555	0.85098	16	20.4534	1.02078	16	12.3771	632	67.7072	8.22119
P70460	Vasodilator-stimulated phosphoprotein OS=Mus musculus GN=Vasp PE=1 SV=4 - [VASP_MOUSE]	77.8315	36.8	1	12	14	33	1.3876	24	9.2182	0.990189	24	7.95848	0.687568	24	14.6737	1.17413	24	6.42443	0.862266	24	7.12196	1.18322	24	7.90638	375	39.6419	8.52881
P29391	Ferritin light chain 1 OS=Mus musculus GN=Ftl1 PE=1 SV=2 - [FRIL1_MOUSE]	77.7181	62.84	4	10	12	30	0.741952	18	20.4463	0.573681	18	16.8611	0.825278	18	10.5763	0.536433	18	35.416	0.741158	18	14.3525	0.867321	18	10.9764	183	20.7895	5.99854
P29351	Tyrosine-protein phosphatase non-receptor type 6 OS=Mus musculus GN=Ptpn6 PE=1 SV=2 - [PTN6_MOUSE]	77.4413	39.5	4	15	21	37	1.21694	22	8.78044	0.928271	22	7.94822	0.775131	22	11.9157	1.0271	22	7.87518	0.877954	22	6.22338	1.06919	22	9.15591	595	67.5172	7.81104
Q8K021	Secretory carrier-associated membrane protein 1 OS=Mus musculus GN=Scamp1 PE=1 SV=1 - [SCAM1_MOUSE]	77.285	39.64	3	12	17	38	0.925093	20	10.5954	0.900767	20	15.698	0.968986	20	13.6238	0.896085	20	7.05833	1.02148	20	10.2508	0.99797	20	12.8216	338	38.0038	7.7085
Q5XJF6	Isoform of P53026, Ribosomal protein OS=Mus musculus GN=Rpl10a PE=1 SV=1 - [Q5XJF6_MOUSE]	76.6841	45.16	3	10	13	34	0.811241	21	18.5919	1.50102	21	17.2678	1.80967	21	40.3907	1.16096	21	13.3525	1.60593	21	27.7032	0.795871	21	21.7047	217	24.8155	9.93506
P17427	AP-2 complex subunit alpha-2 OS=Mus musculus GN=Ap2a2 PE=1 SV=2 - [AP2A2_MOUSE]	76.639	27.83	2	12	27	42	0.774907	16	19.0006	1.05177	16	12.4683	1.40229	16	16.4847	0.885511	16	12.3967	1.16238	16	12.6031	0.806955	16	4.56489	938	103.951	6.93213
P30204	Macrophage scavenger receptor types I and II OS=Mus musculus GN=Msr1 PE=1 SV=3 - [MSRE_MOUSE]	76.5588	37.34	2	9	20	43	1.03241	19	16.0462	0.88029	19	21.687	0.809794	19	17.2515	0.876705	19	7.58217	0.861363	19	10.3648	0.910114	19	12.8088	458	50.1381	6.53662
Q8BFZ9	Erlin-2 OS=Mus musculus GN=Erlin2 PE=1 SV=1 - [ERLN2_MOUSE]	75.8844	32.94	2	9	14	23	0.775472	14	11.3226	1.26003	14	13.2761	1.50987	14	26.4347	1.31841	14	11.5756	1.68027	14	25.3787	0.997913	14	4.57701	340	37.8485	5.50342
P14869	60S acidic ribosomal protein P0 OS=Mus musculus GN=Rplp0 PE=1 SV=3 - [RLA0_MOUSE]	75.8706	48.26	4	13	20	35	0.901223	19	12.8736	1.40404	19	9.70009	1.62727	19	14.6758	1.27788	19	8.42717	1.54125	19	14.3625	0.900017	19	7.58219	317	34.1948	6.25244
Q9ESY9	Gamma-interferon-inducible lysosomal thiol reductase OS=Mus musculus GN=Ifi30 PE=1 SV=3 - [GILT_MOUSE]	75.3826	44.35	1	5	8	27	0.532708	22	22.5978	0.732487	22	7.5816	1.41997	22	12.9313	0.60762	22	29.9469	1.15024	22	7.42298	0.776684	22	13.8585	248	27.7657	5.0083
B1ASP2	Isoform of P52332, Tyrosine-protein kinase OS=Mus musculus GN=Jak1 PE=1 SV=1 - [B1ASP2_MOUSE]	75.3525	25.5	19	12	33	60	0.79756	18	7.50539	0.514709	18	37.9925	0.635024	18	52.4485	0.597497	18	14.3334	0.809337	18	20.7447	1.20911	18	27.8383	1153	133.268	7.53271
Q6PHN9	Ras-related protein Rab-35 OS=Mus musculus GN=Rab35 PE=1 SV=1 - [RAB35_MOUSE]	74.6467	54.73	19	6	15	41	0.97376	16	19.6234	0.719648	16	5.53263	0.716679	16	8.18769	0.768164	16	13.0512	0.830588	16	8.86563	1.06431	16	3.60864	201	23.0108	8.29443
Q9R0E1	Procollagen-lysine,2-oxoglutarate 5-dioxygenase 3 OS=Mus musculus GN=Plod3 PE=1 SV=1 - [PLOD3_MOUSE]	74.2531	23.35	2	11	19	45	0.910777	21	15.0034	1.49	21	29.6396	1.65232	21	26.6031	1.51618	21	19.6587	1.66215	21	30.5447	1.02446	21	16.9189	741	84.8686	6.22705
Q9D1L9	Ragulator complex protein LAMTOR5 OS=Mus musculus GN=Lamtor5 PE=3 SV=1 - [LTOR5_MOUSE]	74.2282	81.32	2	4	4	20	0.841429	16	16.2333	0.926795	16	13.9476	1.17049	16	10.2201	0.846838	16	20.3318	1.07715	16	11.4871	0.840692	16	6.10729	91	9.63572	4.86865
Q9Z1Q5	Chloride intracellular channel protein 1 OS=Mus musculus GN=Clic1 PE=1 SV=3 - [CLIC1_MOUSE]	73.6928	47.72	1	8	11	30	1.70467	16	22.1403	1.72188	16	17.01	1.03575	16	3.41828	1.14696	16	5.70174	0.674655	16	15.2772	0.630197	16	18.6772	241	26.9957	5.17334
P62717	60S ribosomal protein L18a OS=Mus musculus GN=Rpl18a PE=1 SV=1 - [RL18A_MOUSE]	73.3062	74.43	2	9	19	38	0.847395	22	15.3947	1.33055	22	16.025	1.52076	22	24.6919	1.09691	22	18.8393	1.23291	22	20.4495	0.786871	22	10.2415	176	20.7189	10.7114
Q9WVE8	Protein kinase C and casein kinase substrate in neurons protein 2 OS=Mus musculus GN=Pacsin2 PE=1 SV=1 - [PACN2_MOUSE]	73.2201	42.59	2	13	19	46	0.977108	21	14.0994	0.82894	22	17.477	0.814394	21	12.3427	0.878345	22	9.57923	0.90371	21	8.76508	1.03303	22	5.52596	486	55.7982	5.19873
P97370	Sodium/potassium-transporting ATPase subunit beta-3 OS=Mus musculus GN=Atp1b3 PE=1 SV=1 - [AT1B3_MOUSE]	72.9834	30.94	1	10	14	27	1.13543	22	3.04278	0.746364	22	13.4413	0.661029	22	14.3484	0.800187	22	5.81302	0.743524	22	7.92847	1.08024	22	6.48624	278	31.7552	8.51416
Q91XV3	Brain acid soluble protein 1 OS=Mus musculus GN=Basp1 PE=1 SV=3 - [BASP1_MOUSE]	72.9698	46.46	1	7	8	15	2.73462	14	14.9806	1.38133	14	8.56291	0.553453	14	16.2022	1.73728	14	9.4523	0.695979	14	17.4186	1.18341	14	7.42125	226	22.0736	4.51318
P63037	DnaJ homolog subfamily A member 1 OS=Mus musculus GN=Dnaja1 PE=1 SV=1 - [DNJA1_MOUSE]	72.8895	36.52	5	10	17	43	1.00231	19	4.12636	0.826404	19	6.79305	0.828585	19	13.9253	0.905356	19	5.36008	0.962923	19	6.73424	1.04491	19	10.6263	397	44.8395	7.07861
P62754	40S ribosomal protein S6 OS=Mus musculus GN=Rps6 PE=1 SV=1 - [RS6_MOUSE]	72.7325	49.8	1	12	17	31	1.10636	22	18.935	1.39214	22	18.6444	1.31776	22	8.87337	1.11077	22	16.9686	1.00941	22	10.8261	0.765411	22	17.2426	249	28.663	10.8433
A0A087WNM1	Isoform of Q91Z67, SLIT-ROBO Rho GTPase-activating protein 2 OS=Mus musculus GN=Srgap2 PE=1 SV=1 - [A0A087WNM1_MOUSE]	72.6798	35.08	12	16	32	46	1.15343	21	9.72088	0.688954	21	32.8342	0.643013	21	24.8826	0.9504	21	10.3836	0.842664	21	6.94247	1.29453	21	18.8002	858	98.2172	5.96045
A0A087WNS9	Isoform of Q64253, Lymphocyte antigen 6E (Fragment) OS=Mus musculus GN=Ly6e PE=1 SV=3 - [A0A087WNS9_MOUSE]	72.6602	34.38	7	1	2	31	0.775232	17	18.4456	0.652708	17	26.1454	0.914054	17	8.24473	0.709911	17	9.7732	1.14416	17	12.9574	1.1016	17	20.9189	64	7.0063	6.46826
Q6ZWZ4	Isoform of P47964, 60S ribosomal protein L36 OS=Mus musculus GN=Rpl36 PE=1 SV=1 - [Q6ZWZ4_MOUSE]	72.4682	52.38	4	7	10	28	0.978652	20	6.2534	1.62561	20	13.2567	1.64605	20	10.1688	1.42591	20	19.0636	1.4498	20	10.8528	0.872485	20	7.45111	105	12.2459	11.5903
Q2TBE6	Phosphatidylinositol 4-kinase type 2-alpha OS=Mus musculus GN=Pi4k2a PE=1 SV=1 - [P4K2A_MOUSE]	72.393	46.56	3	16	25	36	0.767305	20	13.6865	0.803336	20	18.3113	1.07986	20	7.0852	0.787175	20	13.8094	1.12965	20	13.9317	0.986976	20	8.93003	479	54.2236	8.04541
P29416	Beta-hexosaminidase subunit alpha OS=Mus musculus GN=Hexa PE=2 SV=2 - [HEXA_MOUSE]	71.9075	36.17	1	13	20	31	0.727197	19	22.4116	0.88436	19	17.5539	1.22214	19	20.7315	0.779535	19	25.2241	1.08688	19	13.615	0.825087	19	11.7569	528	60.5743	6.53662
A1L314	Macrophage-expressed gene 1 protein OS=Mus musculus GN=Mpeg1 PE=2 SV=1 - [MPEG1_MOUSE]	71.8581	23.42	2	11	18	37	1.42994	22	23.4223	0.713931	22	33.6561	0.4506	22	87.6885	0.989823	22	9.81618	0.66815	22	30.8978	1.39089	22	39.9069	713	78.3403	5.92236
Q8BPM0-2	Isoform of Q8BPM0, Isoform 2 of Disheveled-associated activator of morphogenesis 1 OS=Mus musculus GN=Daam1 - [DAAM1_MOUSE]	71.7707	25	4	16	30	48	1.88333	20	23.9254	1.20229	20	9.72566	0.587138	20	13.2796	1.52783	20	16.9905	0.824492	20	6.54348	1.28338	20	12.7976	1068	122.199	7.45947
E9Q9B7	Protein Kidins220 OS=Mus musculus GN=Kidins220 PE=1 SV=1 - [E9Q9B7_MOUSE]	71.629	26.49	1	18	44	62	0.806016	20	8.27619	0.715243	20	19.0379	0.864426	20	9.16438	0.759228	20	12.5015	0.942088	20	6.6309	1.04008	20	9.75608	1793	199.059	6.66846
Q9QYE6	Golgin subfamily A member 5 OS=Mus musculus GN=Golga5 PE=1 SV=2 - [GOGA5_MOUSE]	71.5428	38.68	1	17	35	52	0.81422	21	7.76606	1.38005	21	13.373	1.75208	21	13.1123	1.2658	21	8.19251	1.67577	21	12.8246	0.918452	21	6.29248	729	82.3176	6.22705
O35465-2	Isoform of O35465, Isoform 2 of Peptidyl-prolyl cis-trans isomerase FKBP8 OS=Mus musculus GN=Fkbp8 - [FKBP8_MOUSE]	70.9972	31.02	3	9	13	23	0.875207	16	21.5487	1.23268	16	21.0054	1.40339	16	10.9606	1.38604	16	20.5423	1.87111	16	16.6672	1.1883	16	22.0279	403	43.5884	5.16064
Q9CY58-3	Isoform of Q9CY58, Isoform 3 of Plasminogen activator inhibitor 1 RNA-binding protein OS=Mus musculus GN=Serbp1 - [PAIRB_MOUSE]	70.8074	48.96	4	9	24	52	1.20902	19	23.8757	1.53369	19	20.999	1.07919	19	16.3382	1.31933	19	8.21591	1.07007	19	13.957	0.841191	19	18.5698	386	42.2102	8.44092
O70251	Elongation factor 1-beta OS=Mus musculus GN=Eef1b PE=1 SV=5 - [EF1B_MOUSE]	70.6947	40.89	6	5	11	28	1.35302	11	4.5304	1.27788	11	6.99792	0.929831	11	2.00314	1.2755	11	8.08601	0.974625	11	1.97883	0.981189	11	1.67828	225	24.6782	4.69092
D3Z576	Isoform of Q8VHX6, Filamin-C OS=Mus musculus GN=Flnc PE=1 SV=1 - [D3Z576_MOUSE]	70.6495	19.58	4	2	55	81	1.23492	2	2.92683	1.10876	2	2.0493	0.900743	2	0.877145	1.02329	2	8.58435	0.861739	2	11.5329	0.905892	2	10.6477	2737	292.163	5.98584
Q9DC23	DnaJ homolog subfamily C member 10 OS=Mus musculus GN=Dnajc10 PE=1 SV=2 - [DJC10_MOUSE]	70.3214	21.69	1	12	19	38	0.803344	21	14.2235	1.20544	21	13.1516	1.57022	21	26.6675	1.42433	21	11.9081	1.77756	21	25.8785	1.12872	21	3.71101	793	90.5251	6.96143
Q9QXT0	Protein canopy homolog 2 OS=Mus musculus GN=Cnpy2 PE=1 SV=1 - [CNPY2_MOUSE]	70.2256	51.65	1	8	10	23	0.753025	18	8.81872	1.31883	18	12.2808	1.7263	18	19.2504	1.34811	18	16.8996	1.98121	18	22.8836	1.06083	18	11.616	182	20.7543	5.07178
Q8CG29	Isoform of P70248, Myosin IF OS=Mus musculus GN=Myo1f PE=1 SV=1 - [Q8CG29_MOUSE]	70.2168	34.88	8	11	51	79	1.34613	12	11.0698	0.804906	12	19.4819	0.565862	12	18.0688	0.747063	12	9.60484	0.524631	12	9.43813	0.888553	12	10.3321	1098	125.135	9.17334
Q61598	Rab GDP dissociation inhibitor beta OS=Mus musculus GN=Gdi2 PE=1 SV=1 - [GDIB_MOUSE]	70.1641	41.8	5	14	21	37	0.99142	21	4.93041	0.875484	21	7.20871	0.915875	21	10.9593	0.829793	21	9.00006	0.86461	21	6.14583	0.929175	21	5.58677	445	50.5047	6.25244
A0A0A0MQM0	Isoform of P63242, Eukaryotic translation initiation factor 5A (Fragment) OS=Mus musculus GN=Eif5a PE=1 SV=1 - [A0A0A0MQM0_MOUSE]	70.1589	42.28	4	8	8	22	1.20619	22	12.3225	1.13379	22	4.09521	0.898866	22	8.39395	1.18257	22	7.57319	0.96286	22	9.97449	1.0128	22	6.00842	149	16.2921	4.99561
P21279	Guanine nucleotide-binding protein G(q) subunit alpha OS=Mus musculus GN=Gnaq PE=1 SV=4 - [GNAQ_MOUSE]	69.8641	41.23	3	11	19	34	1.14558	17	7.71179	0.655746	17	19.4792	0.554969	17	14.3026	0.746183	17	7.31121	0.679004	17	14.5711	1.09791	17	11.0285	359	42.1313	5.68115
Q6P6I8	Isoform of P97797, Signal-regulatory protein alpha OS=Mus musculus GN=Sirpa PE=1 SV=1 - [Q6P6I8_MOUSE]	69.6592	38.11	8	2	20	40	0.703308	4	7.68806	0.238938	4	33.563	0.358948	4	37.2063	0.347363	4	11.3884	0.536404	4	13.5019	1.41502	4	22.8564	509	55.9514	8.27979
Q9D0E1-2	Isoform of Q9D0E1, Isoform 2 of Heterogeneous nuclear ribonucleoprotein M OS=Mus musculus GN=Hnrnpm - [HNRPM_MOUSE]	69.3639	57.39	5	23	47	100	1.21383	27	15.4982	2.03171	27	18.8573	1.56374	27	10.6158	1.03	27	12.8097	0.894109	27	9.96606	0.513692	27	16.9645	690	73.6924	8.74854
P68040	Guanine nucleotide-binding protein subunit beta-2-like 1 OS=Mus musculus GN=Gnb2l1 PE=1 SV=3 - [GBLP_MOUSE]	69.1919	49.21	1	14	15	28	1.26564	19	10.4863	1.37277	19	12.817	1.04575	19	5.66684	1.24192	19	8.29616	1.02153	19	3.11568	0.921091	19	5.0442	317	35.0546	7.69385
O08602	Retinoic acid early-inducible protein 1-alpha OS=Mus musculus GN=Raet1a PE=1 SV=1 - [RAE1A_MOUSE]	68.9964	31.62	1	2	8	29	0.633361	6	5.61048	0.330965	6	41.37	0.529595	6	38.4705	0.426556	6	31.2755	0.695618	6	25.3725	1.2583	6	10.8161	253	28.5975	8.06006
E9Q4S7	Isoform of Q64455, Protein-tyrosine-phosphatase OS=Mus musculus GN=Ptprj PE=1 SV=2 - [E9Q4S7_MOUSE]	68.9683	25.41	5	16	40	65	1.2712	21	20.2328	1.04777	21	10.6199	0.816715	21	24.8433	1.25594	21	7.49965	0.974747	21	9.95997	1.12181	21	12.5207	1350	148.501	7.1665
O55142	60S ribosomal protein L35a OS=Mus musculus GN=Rpl35a PE=1 SV=2 - [RL35A_MOUSE]	68.8691	66.36	1	11	13	33	0.834387	23	19.2169	1.848	23	18.3393	2.19687	23	27.7096	1.16765	23	13.5558	1.50164	23	22.7072	0.650106	23	25.6472	110	12.5457	10.8872
P58242	Acid sphingomyelinase-like phosphodiesterase 3b OS=Mus musculus GN=Smpdl3b PE=1 SV=1 - [ASM3B_MOUSE]	68.8035	29.39	4	10	16	32	0.819654	20	5.94898	0.48832	20	16.6435	0.594839	20	13.6311	0.588368	20	10.7612	0.744401	20	10.3786	1.12433	20	6.38582	456	51.5669	6.43018
Q61335	B-cell receptor-associated protein 31 OS=Mus musculus GN=Bcap31 PE=1 SV=4 - [BAP31_MOUSE]	68.7399	35.1	4	8	11	28	0.710996	20	12.3817	1.06259	20	16.9624	1.51153	20	21.2802	1.21634	20	10.8477	1.80171	20	12.1969	1.10637	20	11.419	245	27.939	8.70459
O54734	Dolichyl-diphosphooligosaccharide--protein glycosyltransferase 48 kDa subunit OS=Mus musculus GN=Ddost PE=1 SV=2 - [OST48_MOUSE]	68.6748	25.17	1	10	12	24	0.80184	19	16.097	1.20724	19	8.81701	1.63671	19	20.1086	1.32446	19	9.81115	1.75945	19	26.4692	1.07758	19	6.26926	441	48.997	5.8335
P11438	Lysosome-associated membrane glycoprotein 1 OS=Mus musculus GN=Lamp1 PE=1 SV=2 - [LAMP1_MOUSE]	68.618	19.7	1	5	8	37	0.682248	18	15.6712	0.851471	18	12.1534	1.23555	18	9.54167	0.650767	18	11.8142	1.02621	18	4.95262	0.787808	18	7.02548	406	43.8373	8.39697
P01887	Beta-2-microglobulin OS=Mus musculus GN=B2m PE=1 SV=2 - [B2MG_MOUSE]	68.6145	22.69	1	4	4	33	0.971185	25	5.96054	0.560961	25	24.564	0.55807	25	24.9557	1.03641	25	5.94618	1.08811	25	7.47909	1.82664	25	26.7062	119	13.7699	8.44092
P28867-2	Isoform of P28867, Isoform 2 of Protein kinase C delta type OS=Mus musculus GN=Prkcd - [KPCD_MOUSE]	68.6007	37.43	11	14	26	39	1.1815	18	9.36143	0.959029	18	7.78199	0.831757	18	13.9997	0.930643	18	7.87529	0.826738	18	9.56884	0.955515	18	7.53775	700	80.2422	7.38623
Q8R5M8-4	Isoform of Q8R5M8, Isoform 4 of Cell adhesion molecule 1 OS=Mus musculus GN=Cadm1 - [CADM1_MOUSE]	68.5426	39.33	9	7	12	35	0.902888	16	9.97199	0.431129	16	24.56	0.486175	16	20.399	0.486701	16	20.774	0.562299	16	30.9699	1.06834	16	8.94147	417	45.75	5.12256
Q6P9J9	Anoctamin-6 OS=Mus musculus GN=Ano6 PE=1 SV=1 - [ANO6_MOUSE]	68.5308	27.33	2	11	27	44	0.997986	18	7.87382	0.707978	18	12.3532	0.718023	18	9.95099	0.775206	18	8.12528	0.837658	18	9.53456	1.09045	18	6.05575	911	106.186	6.75635
P46638	Ras-related protein Rab-11B OS=Mus musculus GN=Rab11b PE=1 SV=3 - [RB11B_MOUSE]	68.3885	53.67	10	9	12	25	1.05398	17	3.95881	1.0047	17	10.8379	0.958595	17	3.79095	0.978489	17	8.76996	0.950775	17	4.13787	0.955949	17	4.16199	218	24.4745	5.93506
P11680	Properdin OS=Mus musculus GN=Cfp PE=2 SV=2 - [PROP_MOUSE]	68.3633	23.92	1	8	12	33	0.742218	20	19.9907	1.10225	20	18.1523	1.50128	20	16.8381	1.69618	20	26.2225	2.4906	20	37.2341	1.28832	20	38.8748	464	50.2933	7.84033
Q8BVW3	Tripartite motif-containing protein 14 OS=Mus musculus GN=Trim14 PE=1 SV=2 - [TRI14_MOUSE]	68.3409	32.95	3	10	13	27	0.848842	19	15.5942	1.08882	19	7.75812	1.26371	19	13.5119	1.11056	19	8.04675	1.30061	19	16.6905	1.00081	19	4.74837	440	49.6091	7.92822
P51660	Peroxisomal multifunctional enzyme type 2 OS=Mus musculus GN=Hsd17b4 PE=1 SV=3 - [DHB4_MOUSE]	68.2582	25.31	1	11	21	36	1.15789	16	25.2103	1.32256	16	30.9499	1.2364	16	8.57968	1.35866	16	29.1644	1.24982	16	9.30375	0.979799	16	6.13319	735	79.432	8.57275
O35685	Nuclear migration protein nudC OS=Mus musculus GN=Nudc PE=1 SV=1 - [NUDC_MOUSE]	68.1854	45.78	16	10	17	41	1.09579	19	8.49893	0.814163	19	12.9278	0.755434	19	17.316	0.919375	19	7.99933	0.86931	19	8.01374	1.10349	19	12.8989	332	38.3343	5.26221
P62960	Nuclease-sensitive element-binding protein 1 OS=Mus musculus GN=Ybx1 PE=1 SV=3 - [YBOX1_MOUSE]	68.0309	55.9	6	6	19	38	1.1456	9	9.45629	0.869802	9	4.42803	0.714187	9	16.3468	1.13636	9	10.0724	1.06934	9	8.41935	1.27109	9	31.1536	322	35.7086	9.87646
Q8K124	Pleckstrin homology domain-containing family O member 2 OS=Mus musculus GN=Plekho2 PE=1 SV=1 - [PKHO2_MOUSE]	67.7888	34.55	1	13	20	34	1.44651	21	16.0835	1.10109	21	11.9969	0.710739	21	10.7413	1.07505	21	8.73594	0.737404	21	7.26921	0.981934	21	7.32106	495	53.8394	5.50342
P08228	Superoxide dismutase [Cu-Zn] OS=Mus musculus GN=Sod1 PE=1 SV=2 - [SODC_MOUSE]	67.6102	53.25	1	9	10	18	1.04582	16	5.47413	1.04928	16	7.26725	1.00019	16	9.03998	0.985419	16	5.79159	0.995396	16	8.86805	0.952907	16	4.52779	154	15.9328	6.50732
E9Q5A0	Isoform of P19253, 60S ribosomal protein L13a OS=Mus musculus GN=Rpl13a PE=1 SV=1 - [E9Q5A0_MOUSE]	67.5302	32.39	3	11	19	51	0.837335	18	10.9808	1.36878	18	15.4447	1.62536	18	22.4954	1.16031	18	13.2103	1.47416	18	19.6079	0.867862	18	9.24972	423	48.3116	10.228
Q5F2E8	Serine/threonine-protein kinase TAO1 OS=Mus musculus GN=Taok1 PE=1 SV=1 - [TAOK1_MOUSE]	67.3791	39.26	9	10	43	86	1.30606	11	8.0106	0.941581	11	16.7212	0.723265	11	17.0971	1.09316	11	9.64082	0.885814	11	10.5032	1.15669	11	11.5255	1001	115.977	7.54736
D3YZ62	Isoform of Q99104, Unconventional myosin-Va OS=Mus musculus GN=Myo5a PE=1 SV=1 - [D3YZ62_MOUSE]	67.3622	27.68	11	15	59	80	1.07018	16	16.0289	0.89809	16	15.1848	0.881117	16	23.6701	0.965986	16	13.7103	0.978109	16	17.6772	1.06375	16	13.6035	1828	212.201	8.6167
Q9Z1G4-3	Isoform of Q9Z1G4, Isoform A1-III of V-type proton ATPase 116 kDa subunit a isoform 1 OS=Mus musculus GN=Atp6v0a1 - [VPP1_MOUSE]	67.3201	22.36	6	13	23	40	0.977215	19	16.1221	0.940173	19	18.6706	0.917911	19	11.4551	0.862072	19	9.16968	0.946819	19	10.3791	0.970891	19	7.01793	832	95.5608	6.771
Q9D1R9	60S ribosomal protein L34 OS=Mus musculus GN=Rpl34 PE=1 SV=2 - [RL34_MOUSE]	67.2254	66.67	2	8	14	34	0.875917	23	12.2678	1.71115	23	14.9916	2.02381	23	9.55483	1.38368	23	7.96779	1.69773	23	8.86344	0.810693	23	6.91666	117	13.2844	11.4731
Q6R0H7	Guanine nucleotide-binding protein G(s) subunit alpha isoforms XLas OS=Mus musculus GN=Gnas PE=2 SV=1 - [GNAS1_MOUSE]	67.1524	18.36	10	6	26	56	1.06899	17	6.96291	0.71112	17	16.7778	0.668378	17	13.8581	0.749582	17	10.4534	0.761607	17	10.8317	1.08497	17	12.0454	1133	121.429	4.80518
E9Q035	Protein Gm20425 OS=Mus musculus GN=Gm20425 PE=4 SV=1 - [E9Q035_MOUSE]	67.0099	28.63	7	11	28	53	0.790247	16	14.171	1.38065	16	11.6516	1.8277	16	7.542	1.5733	16	19.307	2.05343	16	22.8535	1.07619	16	11.1264	978	107.727	7.76709
Q07076	Annexin A7 OS=Mus musculus GN=Anxa7 PE=2 SV=2 - [ANXA7_MOUSE]	66.8953	35.85	1	13	20	36	1.42702	20	9.34559	1.26415	20	11.2591	0.849366	20	10.7	1.26986	20	12.374	0.924279	20	5.58232	1.0128	20	7.99774	463	49.8933	6.17627
O54988	STE20-like serine/threonine-protein kinase OS=Mus musculus GN=Slk PE=1 SV=2 - [SLK_MOUSE]	66.8812	21.25	10	13	32	52	1.43965	17	18.1844	1.00954	17	5.13117	0.712993	17	13.4374	0.970237	17	4.04437	0.714656	17	15.9495	0.919126	17	6.60437	1233	141.37	5.13525
Q9EPE9	Manganese-transporting ATPase 13A1 OS=Mus musculus GN=Atp13a1 PE=2 SV=2 - [AT131_MOUSE]	66.8759	23.67	3	14	30	65	0.734455	18	31.8821	1.17069	18	11.5711	1.75638	18	21.0238	1.25908	18	11.0041	1.98324	18	23.6485	1.07881	18	5.64241	1200	132.303	8.03076
Q8CAQ8-5	Isoform of Q8CAQ8, Isoform 5 of MICOS complex subunit Mic60 OS=Mus musculus GN=Immt - [MIC60_MOUSE]	66.5604	33.8	9	12	33	59	1.4125	17	11.5009	1.66426	17	15.3711	1.14394	17	12.944	1.29574	17	14.4378	0.998754	17	9.32945	0.778359	17	6.14894	790	87.6393	7.41553
P20491	High affinity immunoglobulin epsilon receptor subunit gamma OS=Mus musculus GN=Fcer1g PE=1 SV=1 - [FCERG_MOUSE]	66.5316	39.53	2	6	6	26	1.23104	22	18.1154	0.837746	22	15.7981	0.689088	22	29.3614	1.13735	22	13.6625	0.913644	22	6.66271	1.30014	22	16.4732	86	9.64629	7.97217
P62137	Serine/threonine-protein phosphatase PP1-alpha catalytic subunit OS=Mus musculus GN=Ppp1ca PE=1 SV=1 - [PP1A_MOUSE]	66.5266	49.39	1	4	17	23	1.1165	4	13.1594	1.01244	4	7.14612	0.884801	4	11.8475	0.904054	4	3.61126	0.821818	4	9.51427	0.901163	4	4.11977	330	37.5158	6.32861
P30416	Peptidyl-prolyl cis-trans isomerase FKBP4 OS=Mus musculus GN=Fkbp4 PE=1 SV=5 - [FKBP4_MOUSE]	66.3466	41.92	4	15	23	43	0.991863	21	7.53702	0.737749	21	12.862	0.721779	21	16.0714	0.878154	21	6.76178	0.916207	21	6.93001	1.167	21	9.30747	458	51.5399	5.71924
P24547	Inosine-5'-monophosphate dehydrogenase 2 OS=Mus musculus GN=Impdh2 PE=1 SV=2 - [IMDH2_MOUSE]	66.2496	28.6	4	12	19	34	1.27498	18	17.5028	1.28093	18	13.3459	1.0013	18	10.7981	1.13429	18	13.1208	0.926577	18	10.2001	0.905249	18	6.55171	514	55.7798	7.28369
P10923	Osteopontin OS=Mus musculus GN=Spp1 PE=1 SV=1 - [OSTP_MOUSE]	65.9718	29.93	3	8	8	21	2.31091	17	21.6845	0.423576	17	59.0315	0.167668	17	98.5599	2.77267	17	32.5873	1.33984	17	12.4296	5.84047	17	98.5663	294	32.44	4.52588
B2RQC6	CAD protein OS=Mus musculus GN=Cad PE=2 SV=1 - [PYR1_MOUSE]	65.9262	17.89	5	19	43	60	0.951933	21	17.008	0.888529	21	15.9505	0.953223	21	22.3822	0.889961	21	16.6532	1.05513	21	14.5691	1.02131	21	12.0231	2225	243.084	6.43018
E9PUM4	Isoform of Q71LX4, Talin-2 OS=Mus musculus GN=Tln2 PE=1 SV=1 - [E9PUM4_MOUSE]	65.8513	22.66	3	1	57	92	7.83626	1		1.00711	1		0.128935	1		1.00901	1		0.133907	1		0.98341	1		2542	271.497	5.5542
Q9ERU9	E3 SUMO-protein ligase RanBP2 OS=Mus musculus GN=Ranbp2 PE=1 SV=2 - [RBP2_MOUSE]	65.8481	23.42	1	14	79	103	1.05104	15	9.61069	1.59121	15	30.6646	1.53893	15	20.2717	1.53998	15	15.832	1.58823	15	16.9486	0.941745	15	13.0131	3053	340.907	6.17627
Q61768	Kinesin-1 heavy chain OS=Mus musculus GN=Kif5b PE=1 SV=3 - [KINH_MOUSE]	65.846	32.5	4	15	34	55	1.0374	19	8.06658	0.874596	19	15.184	0.884849	19	19.3007	0.976595	19	9.65664	0.948886	19	8.49742	1.06451	19	13.7303	963	109.484	6.44287
P14206	40S ribosomal protein SA OS=Mus musculus GN=Rpsa PE=1 SV=4 - [RSSA_MOUSE]	65.5986	53.22	3	7	13	28	1.26697	16	13.4476	1.35386	16	10.4461	1.02271	16	6.15633	1.18555	16	10.0072	0.964734	16	8.23847	0.876979	16	7.01913	295	32.8174	4.86865
P11928	2'-5'-oligoadenylate synthase 1A OS=Mus musculus GN=Oas1a PE=1 SV=2 - [OAS1A_MOUSE]	65.3606	36.51	5	10	14	42	0.838657	18	17.2734	1.27992	18	9.3481	1.51989	18	20.9606	1.39529	18	9.09649	1.76451	18	29.3958	1.08021	18	5.7633	367	42.4019	8.08936
Q61093	Cytochrome b-245 heavy chain OS=Mus musculus GN=Cybb PE=1 SV=1 - [CY24B_MOUSE]	65.2905	30.18	1	13	19	34	0.868829	19	17.2106	0.764683	19	14.6481	0.894219	19	9.2856	0.872716	19	7.42711	0.982395	19	9.18688	1.00942	19	11.7701	570	65.2623	7.72314
Q9DAS9	Guanine nucleotide-binding protein G(I)/G(S)/G(O) subunit gamma-12 OS=Mus musculus GN=Gng12 PE=1 SV=3 - [GBG12_MOUSE]	65.184	79.17	3	6	8	27	1.17425	18	11.878	0.753642	18	23.5508	0.676133	18	39.1453	0.80404	18	5.80996	0.710117	18	12.0085	1.0524	18	21.2228	72	7.99212	8.96826
P97384	Annexin A11 OS=Mus musculus GN=Anxa11 PE=2 SV=2 - [ANX11_MOUSE]	65.1828	34.99	2	9	16	36	1.1303	12	7.91019	0.93186	12	7.14141	0.879449	12	22.0443	1.0382	12	16.9221	0.97589	12	9.53007	1.10332	12	19.6206	503	54.0448	7.66455
O70252	Heme oxygenase 2 OS=Mus musculus GN=Hmox2 PE=2 SV=1 - [HMOX2_MOUSE]	65.1206	49.84	4	11	17	34	0.704349	20	16.0051	0.997143	20	8.35966	1.43818	20	11.7966	1.23501	20	5.60461	1.79162	20	19.1629	1.19761	20	10.8869	315	35.7159	5.87158
Q8VHE0	Translocation protein SEC63 homolog OS=Mus musculus GN=Sec63 PE=2 SV=4 - [SEC63_MOUSE]	64.9774	28.16	1	13	20	27	0.773073	17	21.387	1.17428	17	9.74422	1.62807	17	22.1539	1.20881	17	7.94629	1.67697	17	28.8949	1.05192	17	10.1244	760	87.8146	5.37646
Q921T2	Torsin-1A-interacting protein 1 OS=Mus musculus GN=Tor1aip1 PE=1 SV=3 - [TOIP1_MOUSE]	64.927	31.26	9	6	20	44	0.806344	11	14.2073	1.28351	11	8.53167	1.70216	11	8.22258	1.2805	11	14.4904	1.65064	11	31.7411	1.01264	11	18.8197	595	66.7405	7.04932
Q5SVG5	Isoform of O35643, AP-1 complex subunit beta-1 OS=Mus musculus GN=Ap1b1 PE=1 SV=1 - [Q5SVG5_MOUSE]	64.4392	20.31	3	2	22	39	0.846554	2	11.1656	0.927676	2	0.315982	1.09938	2	10.8467	0.790397	2	20.2325	0.970974	2	8.91653	0.836302	2	19.907	916	101.128	5.22412
P97821	Dipeptidyl peptidase 1 OS=Mus musculus GN=Ctsc PE=2 SV=1 - [CATC_MOUSE]	64.1787	25.11	2	7	11	24	0.733561	16	17.752	1.01805	16	4.53845	1.45379	16	18.716	0.82586	16	14.1467	1.13568	16	10.3239	0.769707	16	12.9739	462	52.3426	6.88818
P14115	60S ribosomal protein L27a OS=Mus musculus GN=Rpl27a PE=2 SV=5 - [RL27A_MOUSE]	64.1167	64.19	1	5	11	24	0.974377	16	4.70772	1.51265	16	9.94468	1.58755	16	6.47401	1.44965	16	4.70188	1.56519	16	8.91173	0.913378	16	3.96648	148	16.595	11.1216
O88844	Isocitrate dehydrogenase [NADP] cytoplasmic OS=Mus musculus GN=Idh1 PE=1 SV=2 - [IDHC_MOUSE]	64.0914	36.47	5	15	17	32	0.861375	20	11.3434	0.694845	20	12.7897	0.817669	20	11.5956	0.731495	20	9.81097	0.874813	20	7.05068	1.01254	20	8.45122	414	46.6445	7.1665
P57716	Nicastrin OS=Mus musculus GN=Ncstn PE=1 SV=3 - [NICA_MOUSE]	64.0545	25.14	1	11	20	39	0.890479	20	9.6443	0.92781	20	13.5773	1.02569	20	12.032	0.858523	20	7.90339	0.992558	20	12.1234	0.889635	20	7.5678	708	78.4425	6.0874
Q9QYB1	Chloride intracellular channel protein 4 OS=Mus musculus GN=Clic4 PE=1 SV=3 - [CLIC4_MOUSE]	63.974	47.04	1	10	12	28	1.99781	17	19.0589	1.21752	17	9.75224	0.596754	17	10.0093	1.34749	17	11.6749	0.701435	17	15.4139	1.09633	17	8.98318	253	28.7107	5.59229
P08207	Protein S100-A10 OS=Mus musculus GN=S100a10 PE=1 SV=2 - [S10AA_MOUSE]	63.9312	38.14	1	6	6	25	1.02077	22	12.4096	0.658403	22	10.6102	0.686563	22	19.9868	0.761048	22	13.0415	0.751056	22	8.07016	1.0682	22	15.3987	97	11.1785	6.771
H3BJI6	Isoform of Q8R311, cTAGE family member 5 OS=Mus musculus GN=Ctage5 PE=1 SV=1 - [H3BJI6_MOUSE]	63.7365	42.23	15	15	35	51	0.778491	19	14.0231	1.07865	19	11.6431	1.41041	19	18.4341	1.20456	19	14.0254	1.55552	19	23.1214	1.0576	19	13.758	753	84.907	5.12256
Q6A0D4	Raftlin OS=Mus musculus GN=Rftn1 PE=1 SV=4 - [RFTN1_MOUSE]	63.6268	32.13	4	10	20	35	0.968277	16	7.84703	0.599956	16	36.7471	0.63923	16	36.8967	0.692997	16	21.6706	0.731467	16	20.1401	1.13661	16	18.1783	554	61.4992	7.6792
Q76MZ3	Serine/threonine-protein phosphatase 2A 65 kDa regulatory subunit A alpha isoform OS=Mus musculus GN=Ppp2r1a PE=1 SV=3 - [2AAA_MOUSE]	63.4284	30.9	2	11	20	36	1.01655	16	6.03935	0.740958	16	8.98265	0.735254	16	10.3912	0.844314	16	6.90661	0.851529	16	6.00194	1.10812	16	2.72486	589	65.2809	5.10986
O70503	Very-long-chain 3-oxoacyl-CoA reductase OS=Mus musculus GN=Hsd17b12 PE=2 SV=1 - [DHB12_MOUSE]	63.4283	42.95	2	12	15	35	0.774851	20	8.87334	1.22489	20	9.23689	1.62567	20	13.4086	1.38878	20	12.7858	1.92368	20	17.2965	1.13162	20	7.96182	312	34.7194	9.5249
P45591	Cofilin-2 OS=Mus musculus GN=Cfl2 PE=1 SV=1 - [COF2_MOUSE]	63.4226	36.75	1	1	6	33	1.33756	1		1.58995	1		1.19255	1		1.06298	1		0.826469	1		0.656226	1		166	18.6978	7.88428
Q9Z1Q9	Valine--tRNA ligase OS=Mus musculus GN=Vars PE=2 SV=1 - [SYVC_MOUSE]	63.1577	22.88	5	12	28	41	0.964648	15	9.93459	1.00057	15	6.59289	0.958386	15	11.0682	0.990395	15	5.61193	1.04417	15	5.36424	0.986907	15	5.70265	1263	140.127	7.76709
O89017	Legumain OS=Mus musculus GN=Lgmn PE=1 SV=1 - [LGMN_MOUSE]	63.0848	22.76	1	6	9	19	0.531144	13	44.7547	0.743097	13	27.0786	1.41228	13	21.8703	0.641404	13	32.3917	1.21863	13	19.7558	0.84472	13	6.50502	435	49.3413	6.39209
P62751	60S ribosomal protein L23a OS=Mus musculus GN=Rpl23a PE=1 SV=1 - [RL23A_MOUSE]	63.0621	53.21	2	9	12	24	0.993634	18	5.1826	1.65261	18	6.08472	1.66502	18	5.006	1.43046	18	8.18779	1.51239	18	6.56886	0.86664	18	4.38757	156	17.6841	10.4478
P46471	26S protease regulatory subunit 7 OS=Mus musculus GN=Psmc2 PE=1 SV=5 - [PRS7_MOUSE]	62.7539	39.49	2	12	19	29	1.09639	17	5.37637	0.899572	17	5.14358	0.811333	17	14.5077	1.03861	17	10.1859	0.973457	17	5.90252	1.11969	17	10.655	433	48.6171	5.94775
P42208	Septin-2 OS=Mus musculus GN=Sept2 PE=1 SV=2 - [SEPT2_MOUSE]	62.5844	30.47	10	7	12	30	1.25109	17	10.3316	0.981872	17	7.77899	0.800702	17	11.035	1.07129	17	7.38049	0.874846	17	8.67937	1.06675	17	5.36124	361	41.4993	6.55127
Q91V92	ATP-citrate synthase OS=Mus musculus GN=Acly PE=1 SV=1 - [ACLY_MOUSE]	62.5833	19.52	3	12	25	51	0.953034	18	3.25372	0.885155	18	9.46549	0.907036	18	6.75938	0.963403	18	10.3731	1.04623	18	7.74568	1.0642	18	4.64978	1091	119.651	7.44482
A2ASS6	Titin OS=Mus musculus GN=Ttn PE=1 SV=1 - [TITIN_MOUSE]	62.5549	13.45	5	1	510	720	0.884335	1		2.43956	1		2.76757	1		1.63529	1		1.92307	1		0.657957	1		35213	3904.05	6.20166
O70404	Vesicle-associated membrane protein 8 OS=Mus musculus GN=Vamp8 PE=1 SV=1 - [VAMP8_MOUSE]	62.2512	58.42	1	5	9	27	0.850538	15	6.12464	0.817883	15	4.769	0.96436	15	5.75035	0.746712	15	2.97928	0.914619	15	3.44435	0.897953	15	5.92989	101	11.4441	8.19189
A0A0A6YX18	Isoform of Q8BVE3, V-type proton ATPase subunit H OS=Mus musculus GN=Atp6v1h PE=1 SV=1 - [A0A0A6YX18_MOUSE]	62.2219	27.74	5	11	13	20	1.01226	17	30.2789	1.21452	17	21.7855	1.063	17	9.7889	0.904253	17	16.0989	0.964281	17	14.7263	0.79384	17	8.6348	465	54.0742	6.60986
Q62192	CD180 antigen OS=Mus musculus GN=Cd180 PE=1 SV=2 - [CD180_MOUSE]	62.1736	21.33	1	10	12	22	0.870901	16	5.96742	0.840772	16	8.47025	0.977606	16	12.4715	0.842574	16	11.3377	0.97374	16	4.35769	0.966972	16	7.30918	661	74.2551	5.88428
Q99KI0	Aconitate hydratase, mitochondrial OS=Mus musculus GN=Aco2 PE=1 SV=1 - [ACON_MOUSE]	62.1594	26.92	1	10	21	47	1.31139	19	16.8995	1.99875	19	15.4424	1.4506	19	13.2951	1.59686	19	14.5271	1.22696	19	7.61879	0.776625	19	5.10887	780	85.41	7.92822
P17426-2	Isoform of P17426, Isoform B of AP-2 complex subunit alpha-1 OS=Mus musculus GN=Ap2a1 - [AP2A1_MOUSE]	62.0433	27.33	5	10	29	42	0.82441	13	9.57846	1.08943	13	19.5014	1.26562	13	21.8362	0.91049	13	14.267	1.15633	13	7.71943	0.859138	13	14.9869	955	105.413	7.66455
Q69Z38	Pseudopodium-enriched atypical kinase 1 OS=Mus musculus GN=Peak1 PE=1 SV=4 - [PEAK1_MOUSE]	61.934	22.42	2	13	42	65	1.09342	17	17.7453	1.01453	17	13.9107	0.950613	17	15.5132	1.00007	17	11.1291	0.885712	17	12.2351	0.949448	17	15.1236	1735	190.978	6.87354
B1AVY7	Kinesin-like protein KIF16B OS=Mus musculus GN=Kif16b PE=1 SV=1 - [KI16B_MOUSE]	61.927	25.38	2	12	43	77	0.806362	17	15.9823	0.943395	17	13.5126	1.18434	17	24.4723	0.783704	17	14.8848	0.991563	17	7.54444	0.784404	17	12.0956	1312	149.965	6.44287
P23780	Beta-galactosidase OS=Mus musculus GN=Glb1 PE=2 SV=1 - [BGAL_MOUSE]	61.7806	23.18	3	12	16	28	0.657352	18	23.0373	0.911342	18	6.18544	1.47104	18	12.2735	0.769785	18	16.273	1.16628	18	9.56847	0.785214	18	13.1393	647	73.0742	7.47412
Q8VDJ3	Vigilin OS=Mus musculus GN=Hdlbp PE=1 SV=1 - [VIGLN_MOUSE]	61.4215	28.08	2	12	45	77	1.20189	14	9.46432	1.22687	14	20.0265	1.04383	14	12.2242	1.14745	14	14.7646	1.03382	14	9.85444	0.955449	14	3.99002	1268	141.655	6.87354
G3UYU4	Isoform of O08917, Flotillin-1 OS=Mus musculus GN=Flot1 PE=1 SV=1 - [G3UYU4_MOUSE]	61.3195	52.37	5	10	20	31	0.853568	16	13.564	0.863429	16	9.57405	1.04446	16	12.6528	0.807841	16	11.6448	1.01884	16	7.24035	0.919228	16	6.99124	380	42.2119	7.78174
P26151	High affinity immunoglobulin gamma Fc receptor I OS=Mus musculus GN=Fcgr1 PE=1 SV=1 - [FCGR1_MOUSE]	61.2618	25.74	1	9	11	27	0.818884	16	9.11219	0.724207	16	7.16073	0.866978	16	17.4382	0.928786	16	6.3437	1.18396	16	9.45714	1.26927	16	5.98054	404	44.8596	6.0874
P97797-2	Isoform of P97797, Isoform 2 of Tyrosine-protein phosphatase non-receptor type substrate 1 OS=Mus musculus GN=Sirpa - [SHPS1_MOUSE]	60.9843	34.38	9	1	18	34	0.783233	1		0.204574	1		0.262038	1		0.334196	1		0.443738	1		1.60348	1		509	55.9624	8.14795
P63087-2	Isoform of P63087, Isoform Gamma-2 of Serine/threonine-protein phosphatase PP1-gamma catalytic subunit OS=Mus musculus GN=Ppp1cc - [PP1G_MOUSE]	60.984	44.21	2	2	14	22	1.07251	3	6.75367	0.899645	3	12.6291	0.841542	3	19.507	0.841232	3	11.2232	0.846144	3	16.7354	0.851109	3	18.5886	337	38.4794	6.12549
Q64324	Syntaxin-binding protein 2 OS=Mus musculus GN=Stxbp2 PE=2 SV=1 - [STXB2_MOUSE]	60.9482	33.39	2	13	20	24	1.24687	15	15.2779	0.916573	15	7.24666	0.71604	15	10.1543	0.931093	15	6.37614	0.818464	15	11.5838	1.00232	15	9.37382	593	66.3155	6.7417
Q8K2B3	Succinate dehydrogenase [ubiquinone] flavoprotein subunit, mitochondrial OS=Mus musculus GN=Sdha PE=1 SV=1 - [SDHA_MOUSE]	60.6609	29.97	1	11	20	39	1.3636	16	13.1559	1.54993	16	13.0503	1.21795	16	10.7325	1.28414	16	6.01515	0.948699	16	5.89794	0.779911	16	11.2899	664	72.5392	7.37158
G3V018	Isoform of Q7TMK9, Heterogeneous nuclear ribonucleoprotein Q OS=Mus musculus GN=Syncrip PE=1 SV=1 - [G3V018_MOUSE]	60.6538	42.52	13	10	33	68	1.25592	16	10.5237	1.11702	16	11.5384	0.843575	16	9.50442	1.28349	16	7.78656	1.06789	16	5.32936	1.16166	16	10.2439	588	65.6716	8.60205
P35951	Low-density lipoprotein receptor OS=Mus musculus GN=Ldlr PE=1 SV=2 - [LDLR_MOUSE]	60.4721	28.42	1	12	21	28	1.05989	16	5.92694	0.381623	16	34.4092	0.362085	16	32.8665	0.834871	16	8.33569	0.837876	16	7.73049	2.11127	16	39.8143	862	94.8853	5.021
D3Z5N2	Isoform of P54227, Stathmin OS=Mus musculus GN=Stmn1 PE=1 SV=1 - [D3Z5N2_MOUSE]	60.287	63.27	8	6	12	24	0.906676	14	10.8406	0.578796	14	22.9624	0.607768	14	11.3482	0.641098	14	10.5486	0.740232	14	11.6905	1.14809	14	4.50435	147	16.9739	9.08545
Q05144	Ras-related C3 botulinum toxin substrate 2 OS=Mus musculus GN=Rac2 PE=2 SV=1 - [RAC2_MOUSE]	60.161	42.19	8	6	10	17	1.12053	7	10.3548	0.991043	7	10.1491	0.83168	7	17.4466	1.02688	7	6.83742	0.851023	7	9.448	1.01705	7	15.3961	192	21.4271	7.60596
Q91X78	Erlin-1 OS=Mus musculus GN=Erlin1 PE=1 SV=1 - [ERLN1_MOUSE]	60.1359	28.32	2	6	14	28	0.611351	11	13.0283	1.06559	11	5.69525	1.81424	11	13.6335	1.10801	11	7.33486	1.80338	11	16.1315	1.04124	11	3.87114	346	38.9122	7.21045
G3X8Y8	Isoform of Q9QUN7, Toll-like receptor OS=Mus musculus GN=Tlr2 PE=1 SV=1 - [G3X8Y8_MOUSE]	60.1025	27.68	2	11	21	32	0.969571	16	18.3725	0.72073	16	17.8781	0.727465	16	10.9482	1.01703	16	14.4376	1.08006	16	3.8629	1.45482	16	12.8821	784	89.41	6.63916
B7ZNX6	Isoform of Q80TH2, Erbb2ip protein OS=Mus musculus GN=Erbb2ip PE=1 SV=1 - [B7ZNX6_MOUSE]	60.0246	32.96	7	17	50	76	1.23767	19	11.8369	0.82372	19	26.6235	0.705087	19	12.59	0.970264	19	9.78524	0.826533	19	11.3254	1.11506	19	12.9621	1411	157.792	5.87158
P14131	40S ribosomal protein S16 OS=Mus musculus GN=Rps16 PE=2 SV=4 - [RS16_MOUSE]	59.9537	68.49	1	11	14	28	1.23577	21	15.185	1.51088	21	11.7902	1.1418	21	18.5966	1.15098	21	11.2961	0.943852	21	10.712	0.767092	21	17.1822	146	16.435	10.2134
Q80VQ0	Aldehyde dehydrogenase family 3 member B1 OS=Mus musculus GN=Aldh3b1 PE=2 SV=1 - [AL3B1_MOUSE]	59.8691	33.97	4	11	17	28	0.82416	14	9.18058	0.666746	14	23.7515	0.731902	14	20.7949	0.665808	14	24.4004	0.83313	14	15.6128	1.04103	14	6.10942	468	52.2587	7.54736
Q9CWJ9	Bifunctional purine biosynthesis protein PURH OS=Mus musculus GN=Atic PE=1 SV=2 - [PUR9_MOUSE]	59.8349	30.57	1	14	17	23	1.03009	16	9.50254	0.83508	16	12.4446	0.83562	16	29.0938	0.914817	16	21.0574	0.924235	16	18.7266	1.03574	16	13.0282	592	64.1771	6.75635
Q3UND0-2	Isoform of Q3UND0, Isoform 2 of Src kinase-associated phosphoprotein 2 OS=Mus musculus GN=Skap2 - [SKAP2_MOUSE]	59.7583	47.58	2	9	18	37	2.21166	16	20.3741	1.16934	16	11.4044	0.548414	16	16.3077	1.69444	16	8.48851	0.746174	16	8.75002	1.3772	16	13.5759	351	39.9252	4.7417
E9QAZ2	Ribosomal protein L15 OS=Mus musculus GN=Gm10020 PE=3 SV=1 - [E9QAZ2_MOUSE]	59.583	62.25	3	8	22	46	0.928166	18	7.84125	1.44451	18	12.6366	1.60349	18	11.9835	1.26644	18	14.0787	1.46031	18	12.5258	0.854081	18	10.0116	204	24.062	11.5757
P67778	Prohibitin OS=Mus musculus GN=Phb PE=1 SV=1 - [PHB_MOUSE]	59.4982	54.04	2	12	15	21	1.54529	17	17.9233	1.72472	17	21.1056	1.1168	17	5.5497	1.4512	17	13.2828	0.924217	17	6.70817	0.785423	17	9.52692	272	29.8019	5.75732
Q61542	StAR-related lipid transfer protein 3 OS=Mus musculus GN=Stard3 PE=2 SV=1 - [STAR3_MOUSE]	59.3914	33.86	1	9	13	19	0.748289	14	22.2938	0.915621	14	14.6204	1.23012	14	12.5009	0.891774	14	5.96622	1.29078	14	16.9661	1.00817	14	9.801	446	50.4383	7.48877
Q64191	N(4)-(beta-N-acetylglucosaminyl)-L-asparaginase OS=Mus musculus GN=Aga PE=2 SV=1 - [ASPG_MOUSE]	59.3786	32.95	1	8	11	24	0.617076	17	26.2849	0.906511	17	17.989	1.50168	17	21.2879	0.750716	17	11.6155	1.20501	17	11.2772	0.749792	17	12.117	346	36.9983	6.44287
Q8C483	Isoform of P26638, Serine--tRNA ligase, cytoplasmic OS=Mus musculus GN=Sars PE=1 SV=1 - [Q8C483_MOUSE]	59.3606	36.19	4	14	24	41	1.21503	17	5.44716	0.872236	17	6.83892	0.738865	17	5.85911	1.0407	17	6.58814	0.873679	17	4.47339	1.12028	17	9.29815	536	61.1283	7.43018
A3KFU5	Isoform of Q6PHQ9, Polyadenylate-binding protein OS=Mus musculus GN=Pabpc4 PE=1 SV=1 - [A3KFU5_MOUSE]	59.2128	33.76	8	4	23	43	1.06404	4	20.8223	0.90883	4	18.088	0.901884	4	3.74455	0.973222	4	19.2912	0.956539	4	7.32588	1.03277	4	4.95526	631	69.3866	9.56885
Q08857	Platelet glycoprotein 4 OS=Mus musculus GN=Cd36 PE=1 SV=2 - [CD36_MOUSE]	59.2101	24.58	1	9	12	29	1.48743	17	9.69364	0.708462	17	17.9498	0.477843	17	28.2851	1.12855	17	6.69885	0.797279	17	10.6564	1.60264	17	11.8099	472	52.6642	8.35303
Q9DCN2-2	Isoform of Q9DCN2, Isoform 2 of NADH-cytochrome b5 reductase 3 OS=Mus musculus GN=Cyb5r3 - [NB5R3_MOUSE]	59.2046	55.4	4	11	15	33	0.831493	19	14.0013	1.23453	19	11.6332	1.48773	19	14.5662	1.32819	19	14.9118	1.68078	19	22.4808	1.07541	19	9.45277	278	31.5294	8.38232
O35598	Disintegrin and metalloproteinase domain-containing protein 10 OS=Mus musculus GN=Adam10 PE=1 SV=2 - [ADA10_MOUSE]	59.1881	28.57	3	9	28	46	0.738672	17	12.4128	0.804469	17	26.4751	1.07335	17	17.0045	0.87599	17	26.463	1.02952	17	28.1235	1.08938	17	24.1865	749	83.9138	7.94287
Q9CR57	60S ribosomal protein L14 OS=Mus musculus GN=Rpl14 PE=1 SV=3 - [RL14_MOUSE]	58.8571	47.47	1	11	16	34	0.92446	18	15.3344	1.47894	18	17.0624	1.66341	18	27.4072	1.37766	18	13.7358	1.61232	18	20.507	0.886726	18	9.31559	217	23.5492	11.019
Q01965	T-lymphocyte surface antigen Ly-9 OS=Mus musculus GN=Ly9 PE=1 SV=2 - [LY9_MOUSE]	58.4752	21.87	3	10	14	25	1.16826	15	6.71926	0.656463	15	34.4626	0.536997	15	22.703	0.900106	15	26.675	0.763117	15	23.8497	1.28662	15	20.5529	654	73.0964	7.32764
P62192	26S protease regulatory subunit 4 OS=Mus musculus GN=Psmc1 PE=1 SV=1 - [PRS4_MOUSE]	58.345	54.09	1	14	23	45	1.18601	17	8.9065	0.90565	17	4.47438	0.793385	17	15.3854	1.047	17	5.0583	0.902418	17	6.34675	1.13483	17	4.46364	440	49.1537	6.21436
Q8BJ48	N-acetylglucosamine-1-phosphodiester alpha-N-acetylglucosaminidase OS=Mus musculus GN=Nagpa PE=2 SV=2 - [NAGPA_MOUSE]	58.3238	29.21	2	10	13	23	0.854201	16	11.3213	0.90432	16	17.9753	1.02824	16	7.88448	0.833667	16	11.7598	1.0192	16	7.73315	0.966806	16	8.04124	517	56.0077	5.5542
P62270	40S ribosomal protein S18 OS=Mus musculus GN=Rps18 PE=1 SV=3 - [RS18_MOUSE]	58.2946	64.47	3	8	14	41	1.07361	17	11.1842	1.37147	17	13.5337	1.37782	17	16.9123	1.08231	17	15.0476	1.04052	17	13.8751	0.750102	17	16.0745	152	17.7079	10.9897
P70403	Isoform of P53564, Protein CASP OS=Mus musculus GN=Cux1 PE=2 SV=2 - [CASP_MOUSE]	58.2496	43.95	8	1	35	50	0.834604	1		1.13386	1		1.36296	1		1.19264	1		1.48609	1		1.03244	1		678	77.2218	5.35107
P63001	Ras-related C3 botulinum toxin substrate 1 OS=Mus musculus GN=Rac1 PE=1 SV=1 - [RAC1_MOUSE]	58.1729	34.9	11	6	9	19	0.959197	7	11.6029	0.886576	7	19.4231	0.874069	7	3.07327	0.859716	7	14.2381	0.953301	7	2.74524	1.00425	7	9.5315	192	21.4362	8.49951
Q60634-3	Isoform of Q60634, Isoform 3 of Flotillin-2 OS=Mus musculus GN=Flot2 - [FLOT2_MOUSE]	58.0043	40.9	4	10	19	30	0.781795	13	10.2967	0.792113	13	7.23894	0.959256	13	10.6997	0.761362	13	12.5829	0.960098	13	15.2717	0.921793	13	8.64396	379	41.6332	5.22412
P70699	Lysosomal alpha-glucosidase OS=Mus musculus GN=Gaa PE=1 SV=2 - [LYAG_MOUSE]	57.9976	14.8	3	13	17	27	0.676386	18	21.6967	0.89953	18	17.5709	1.33921	18	14.7162	0.747595	18	11.7666	1.10832	18	8.57281	0.842065	18	7.95129	953	106.18	5.8335
P70168	Importin subunit beta-1 OS=Mus musculus GN=Kpnb1 PE=1 SV=2 - [IMB1_MOUSE]	57.8866	28.08	1	12	22	41	1.10746	13	6.64301	0.874341	13	6.94324	0.805988	13	8.48504	0.927425	13	8.09747	0.879409	13	4.72102	1.03738	13	6.29505	876	97.1221	4.77979
P62281	40S ribosomal protein S11 OS=Mus musculus GN=Rps11 PE=1 SV=3 - [RS11_MOUSE]	57.8055	56.96	1	9	13	23	1.30838	17	11.8928	1.6116	17	11.5034	1.23012	17	10.8647	1.23023	17	9.60425	0.945526	17	5.15839	0.723344	17	8.15379	158	18.419	10.3013
Q8K1B8	Fermitin family homolog 3 OS=Mus musculus GN=Fermt3 PE=1 SV=1 - [URP2_MOUSE]	57.7539	30.23	1	14	18	28	1.04023	17	7.86683	0.749641	17	8.83424	0.76539	17	15.5478	0.81505	17	5.48756	0.827346	17	9.69507	1.04943	17	4.60804	665	75.5868	7.04932
F6UND7	Isoform of P08103, Non-specific protein-tyrosine kinase OS=Mus musculus GN=Hck PE=1 SV=1 - [F6UND7_MOUSE]	57.7162	34.92	56	10	19	32	1.29062	13	9.7962	0.734959	13	11.1861	0.554303	13	19.5563	0.963183	13	12.3108	0.746146	13	5.65616	1.30334	13	14	524	59.0736	7.23975
Q6P9Q6-2	Isoform of Q6P9Q6, Isoform B of FK506-binding protein 15 OS=Mus musculus GN=Fkbp15 - [FKB15_MOUSE]	57.673	19.12	5	10	27	42	0.900196	14	8.4127	1.76799	14	11.5102	1.98358	14	17.8059	0.932779	14	9.8491	1.09919	14	11.313	0.529393	14	8.56657	1255	137.071	5.2749
Q3TBA3	Isoform of P21958, Antigen peptide transporter 1 OS=Mus musculus GN=Tap1 PE=1 SV=1 - [Q3TBA3_MOUSE]	57.6544	18.39	3	10	12	28	0.771949	17	21.9387	1.46222	17	16.182	1.74028	17	33.2669	1.83945	17	30.2668	2.18627	17	52.6256	1.23941	17	8.27115	696	75.9103	8.70459
Q91V35	Isoform of P18052, Receptor-type tyrosine-protein phosphatase OS=Mus musculus GN=Ptpra PE=1 SV=1 - [Q91V35_MOUSE]	57.6256	27.62	9	12	26	73	0.820781	13	9.27426	0.521293	13	43.7941	0.617077	13	29.1066	0.57239	13	20.0923	0.704252	13	10.0636	1.12072	13	9.89665	793	89.7851	6.63916
F8VQB6	Unconventional myosin-X OS=Mus musculus GN=Myo10 PE=1 SV=1 - [MYO10_MOUSE]	57.5954	17.51	12	12	50	99	1.66451	15	23.9977	0.903678	15	9.72431	0.51928	15	27.9128	1.4017	15	20.0312	0.875947	15	7.8923	1.60787	15	23.7328	2062	237.174	6.25244
O08604	Retinoic acid early-inducible protein 1-gamma OS=Mus musculus GN=Raet1c PE=1 SV=1 - [RAE1C_MOUSE]	57.5583	22.92	1	5	8	23	0.702285	7	11.1871	0.402939	7	16.9977	0.540288	7	9.00799	0.494856	7	23.4132	0.732795	7	20.3717	1.23088	7	6.24853	253	28.4893	7.78174
H3BKT0	Isoform of P53564, Protein CASP OS=Mus musculus GN=Cux1 PE=1 SV=1 - [H3BKT0_MOUSE]	57.4477	43.34	11	1	35	48	0.77676	1		1.26771	1		1.63734	1		1.27373	1		1.70533	1		0.986215	1		676	77.1147	5.38916
Q9CZD3	Glycine--tRNA ligase OS=Mus musculus GN=Gars PE=1 SV=1 - [SYG_MOUSE]	57.3928	30.86	1	14	29	36	1.11823	18	7.8702	0.924951	18	10.2018	0.839931	18	11.9662	1.02602	18	7.52012	0.959348	18	4.58086	1.08124	18	13.4072	729	81.8257	6.65381
Q3U6K9	Isoform of Q99K85, Phosphoserine aminotransferase OS=Mus musculus GN=Psat1 PE=1 SV=1 - [Q3U6K9_MOUSE]	57.3123	46.59	5	10	20	37	1.0223	16	7.00061	0.805457	16	9.68927	0.788792	16	13.7611	0.899779	16	11.4105	0.914257	16	11.1013	1.14867	16	7.85496	367	40.1505	7.6499
P62827	GTP-binding nuclear protein Ran OS=Mus musculus GN=Ran PE=1 SV=3 - [RAN_MOUSE]	57.1258	45.37	3	8	10	24	1.11173	15	10.2815	0.849163	15	7.53807	0.81874	15	19.1783	0.956204	15	4.87923	0.888229	15	4.91781	1.10913	15	5.72916	216	24.4076	7.48877
P25444	40S ribosomal protein S2 OS=Mus musculus GN=Rps2 PE=2 SV=3 - [RS2_MOUSE]	57.0446	70.31	7	11	27	42	0.983988	17	8.83001	1.25502	17	11.8195	1.26756	17	9.61056	1.11927	17	7.03259	1.18337	17	6.47632	0.866304	17	10.26	293	31.2117	10.2427
Q09200	Beta-1,4 N-acetylgalactosaminyltransferase 1 OS=Mus musculus GN=B4galnt1 PE=2 SV=1 - [B4GN1_MOUSE]	56.9375	21.76	3	11	15	30	0.649365	16	27.5074	0.912502	16	10.3472	1.4712	16	24.0597	1.10361	16	9.78403	1.89049	16	30.6536	1.21189	16	14.226	533	59.1751	8.5874
O08603	Retinoic acid early-inducible protein 1-beta OS=Mus musculus GN=Raet1b PE=1 SV=1 - [RAE1B_MOUSE]	56.9231	21.74	2	2	7	25	0.726566	2	12.2552	0.402877	2	42.7396	0.556291	2	29.3549	0.471642	2	27.3209	0.675078	2	14.6996	1.14909	2	14.2002	253	28.6065	9.0708
Q64514	Tripeptidyl-peptidase 2 OS=Mus musculus GN=Tpp2 PE=1 SV=3 - [TPP2_MOUSE]	56.7583	24.72	6	18	34	40	1.14978	19	9.96381	0.988912	19	7.96559	0.875549	19	5.36614	1.11017	19	7.24452	1.00413	19	8.01437	1.12118	19	4.91689	1262	139.791	6.58057
Q62418-2	Isoform of Q62418, Isoform 2 of Drebrin-like protein OS=Mus musculus GN=Dbnl - [DBNL_MOUSE]	56.664	45.5	3	9	22	45	1.11971	17	6.90399	1.50088	17	17.583	1.37796	17	11.3249	0.999837	17	11.8278	0.91738	17	6.80025	0.622131	17	13.1985	433	48.3985	4.91943
Q9CRD2	ER membrane protein complex subunit 2 OS=Mus musculus GN=Emc2 PE=2 SV=1 - [EMC2_MOUSE]	56.5679	39.06	1	11	14	28	0.862286	15	19.0159	1.20106	15	15.4757	1.48282	15	30.5323	1.21021	15	16.0315	1.34948	15	18.1714	0.980246	15	6.86024	297	34.9124	6.81494
P14234	Tyrosine-protein kinase Fgr OS=Mus musculus GN=Fgr PE=1 SV=2 - [FGR_MOUSE]	56.396	46.62	52	9	22	36	1.2785	12	13.9426	0.803851	12	11.4599	0.60117	12	14.0038	1.05571	12	4.53198	0.837165	12	7.69188	1.28036	12	9.3588	517	58.829	5.37646
Q8BM55	Transmembrane protein 214 OS=Mus musculus GN=Tmem214 PE=2 SV=1 - [TM214_MOUSE]	56.3892	25.04	4	13	19	28	0.835426	17	25.641	1.11989	17	15.1688	1.5012	17	18.8199	1.1995	17	9.92393	1.65713	17	23.1672	1.04589	17	8.86665	687	76.3811	9.29053
Q8BH80	Isoform of Q9QY76, Vesicle-associated membrane protein, associated protein B and C OS=Mus musculus GN=Vapb PE=1 SV=1 - [Q8BH80_MOUSE]	56.2989	39.51	2	8	14	28	0.682849	12	7.46506	1.23102	12	31.2248	1.75076	12	26.0444	1.11698	12	7.36004	1.72574	12	12.1738	0.954584	12	22.4055	243	26.901	7.78174
P70206	Plexin-A1 OS=Mus musculus GN=Plxna1 PE=1 SV=1 - [PLXA1_MOUSE]	56.2302	14.89	4	9	33	51	1.3527	14	14.4625	0.943404	14	6.65317	0.684807	14	14.7691	1.06727	14	6.80926	0.822872	14	8.02972	1.10573	14	9.0142	1894	210.965	6.90283
Q7TMB8-2	Isoform of Q7TMB8, Isoform 2 of Cytoplasmic FMR1-interacting protein 1 OS=Mus musculus GN=Cyfip1 - [CYFP1_MOUSE]	56.187	25.82	6	12	37	59	1.02576	17	9.5954	0.934335	17	14.2834	0.894824	17	18.8707	0.837014	17	8.51151	0.792389	17	10.1881	0.870816	17	9.82574	1251	144.884	6.94678
P61205	ADP-ribosylation factor 3 OS=Mus musculus GN=Arf3 PE=2 SV=2 - [ARF3_MOUSE]	56.1141	55.8	7	5	11	16	0.963205	6	9.56477	0.9141	6	4.34966	0.976626	6	5.53576	0.737368	6	11.179	0.789204	6	5.81465	0.765764	6	5.64953	181	20.5877	7.43018
Q8K2I4	Beta-mannosidase OS=Mus musculus GN=Manba PE=2 SV=1 - [MANBA_MOUSE]	55.9428	22.07	2	12	21	34	0.597261	16	19.4162	0.848636	16	9.35798	1.41896	16	12.4962	0.701266	16	11.4964	1.24081	16	7.6638	0.816475	16	9.62788	879	100.767	7.25439
Q9JL15	Galectin-8 OS=Mus musculus GN=Lgals8 PE=2 SV=1 - [LEG8_MOUSE]	55.9067	41.77	3	10	16	24	1.53173	14	14.8471	0.967069	14	7.2898	0.645008	14	21.8303	1.35095	14	5.62994	0.909232	14	6.18761	1.33635	14	11.2071	316	36.1387	8.95361
P62141	Serine/threonine-protein phosphatase PP1-beta catalytic subunit OS=Mus musculus GN=Ppp1cb PE=1 SV=3 - [PP1B_MOUSE]	55.7892	48.32	1	2	15	30	1.08142	2	11.6432	0.978192	2	4.75392	0.907476	2	6.8608	0.94596	2	3.71513	0.909696	2	7.90243	0.949211	2	1.03742	327	37.1626	6.18896
Q8C1B7-2	Isoform of Q8C1B7, Isoform 2 of Septin-11 OS=Mus musculus GN=Sept11 - [SEP11_MOUSE]	55.7778	31.47	7	3	18	31	1.44141	6	19.234	1.07891	6	4.65193	0.774852	6	19.5904	1.25906	6	4.41561	0.909445	6	14.9127	1.11137	6	4.57787	429	49.3102	6.81494
O55022	Membrane-associated progesterone receptor component 1 OS=Mus musculus GN=Pgrmc1 PE=1 SV=4 - [PGRC1_MOUSE]	55.7768	48.21	1	8	9	18	0.919466	14	11.6335	1.25656	14	12.0935	1.2454	14	18.0529	1.43006	14	18.8651	1.45978	14	32.4036	1.07067	14	11.7244	195	21.6808	4.70361
G3X9V2	Isoform of P30999, Catenin (Cadherin associated protein), delta 1, isoform CRA_a OS=Mus musculus GN=Ctnnd1 PE=1 SV=1 - [G3X9V2_MOUSE]	55.6016	26.07	14	1	30	57	1.10066	1		0.850912	1		0.7756	1		0.920649	1		0.869881	1		1.062	1		932	104.04	6.94678
P35278	Ras-related protein Rab-5C OS=Mus musculus GN=Rab5c PE=1 SV=2 - [RAB5C_MOUSE]	55.4777	76.85	4	5	16	41	0.908861	10	19.6994	0.919437	10	8.78734	0.936657	10	17.941	0.910413	10	11.4936	1.05414	10	8.15838	0.998952	10	13.0947	216	23.3978	8.41162
B2RUE8	Isoform of P97820, Map4k4 protein OS=Mus musculus GN=Map4k4 PE=1 SV=1 - [B2RUE8_MOUSE]	55.3259	23.26	20	1	38	58	0.977875	1		0.754845	1		0.774424	1		0.903106	1		0.960444	1		1.17434	1		1221	138.98	7.37158
Q99P91	Transmembrane glycoprotein NMB OS=Mus musculus GN=Gpnmb PE=1 SV=2 - [GPNMB_MOUSE]	55.2919	20.91	1	8	15	30	0.892593	14	17.0751	0.708001	14	23.6451	0.888434	14	16.0787	0.732332	14	12.1795	0.837781	14	8.74131	0.990718	14	26.0713	574	63.6351	7.60596
Q8R307	Vacuolar protein sorting-associated protein 18 homolog OS=Mus musculus GN=Vps18 PE=1 SV=2 - [VPS18_MOUSE]	55.2777	19.32	22	11	24	37	0.675191	14	15.2514	0.811663	14	7.55	1.2007	14	4.82313	0.751069	14	7.61881	1.13909	14	7.53908	0.903989	14	2.43177	973	110.149	6.0874
A0A0A6YW53	Isoform of P97820, Mitogen-activated protein kinase kinase kinase kinase 4 OS=Mus musculus GN=Map4k4 PE=1 SV=1 - [A0A0A6YW53_MOUSE]	55.115	23.37	24	1	40	63	1.20577	2	7.75068	1.02257	2	11.9738	0.850815	2	4.19395	1.0405	2	8.90071	0.897416	2	1.14412	0.998759	2	3.04873	1288	146.625	7.48877
P30999-2	Isoform of P30999, Isoform 2 of Catenin delta-1 OS=Mus musculus GN=Ctnnd1 - [CTND1_MOUSE]	54.9843	25.14	5	1	29	56	0.980145	1		0.709212	1		0.725923	1		0.950175	1		1.00816	1		1.31505	1		911	101.681	6.94678
P62631	Elongation factor 1-alpha 2 OS=Mus musculus GN=Eef1a2 PE=1 SV=1 - [EF1A2_MOUSE]	54.9731	27.43	1	1	16	36	0.999387	1		1.13774	1		1.14213	1		1.0082	1		1.04913	1		0.869794	1		463	50.4223	9.02686
Q61029	Isoform of Q61033, Lamina-associated polypeptide 2, isoforms beta/delta/epsilon/gamma OS=Mus musculus GN=Tmpo PE=1 SV=4 - [LAP2B_MOUSE]	54.8919	39.6	6	10	18	33	0.797731	14	25.6031	1.04231	14	19.3549	1.5272	14	26.9368	0.826369	14	12.6285	1.22552	14	29.2717	0.758134	14	11.9782	452	50.3421	9.45166
Q8BGQ7	Alanine--tRNA ligase, cytoplasmic OS=Mus musculus GN=Aars PE=1 SV=1 - [SYAC_MOUSE]	54.7774	26.24	6	15	29	44	1.09089	17	12.3443	0.879633	17	12.6996	0.808096	17	21.0068	1.02718	17	8.86213	0.945033	17	7.09767	1.13477	17	12.7428	968	106.841	5.66846
Q9CZN7	Serine hydroxymethyltransferase OS=Mus musculus GN=Shmt2 PE=1 SV=1 - [Q9CZN7_MOUSE]	54.3655	37.7	1	13	20	44	1.36354	16	17.2688	1.84111	16	28.5673	1.55936	16	15.6915	1.50904	16	24.2566	1.23527	16	10.49	0.779436	16	8.1148	504	55.7236	8.47021
Q91WQ3	Tyrosine--tRNA ligase, cytoplasmic OS=Mus musculus GN=Yars PE=2 SV=3 - [SYYC_MOUSE]	54.2418	33.71	3	11	20	47	1.1133	13	9.05487	0.816871	13	5.54265	0.743156	13	10.1684	1.02853	13	2.52522	0.988656	13	5.94442	1.2407	13	7.43463	528	59.0681	7.00537
Q64735	Complement component receptor 1-like protein OS=Mus musculus GN=Cr1l PE=1 SV=1 - [CR1L_MOUSE]	54.2405	35.82	6	11	17	24	1.10436	17	8.23717	0.762832	17	31.4771	0.703746	17	42.1145	0.847456	17	16.7595	0.79816	17	27.1597	1.26577	17	12.4006	483	53.7276	6.65381
Q9Z0F8	Disintegrin and metalloproteinase domain-containing protein 17 OS=Mus musculus GN=Adam17 PE=1 SV=3 - [ADA17_MOUSE]	54.1323	25.76	4	12	28	46	0.812938	17	15.1394	0.553761	17	22.8792	0.688352	17	23.8426	0.795149	17	15.044	1.01912	17	23.9266	1.34041	17	11.9015	827	92.9965	5.93506
Q91XB0	Three-prime repair exonuclease 1 OS=Mus musculus GN=Trex1 PE=1 SV=2 - [TREX1_MOUSE]	54.0431	31.53	2	8	9	19	0.852574	13	6.24975	1.87541	13	20.0293	2.29744	13	28.2016	2.00927	13	40.9987	2.35005	13	39.4332	1.09607	13	15.3385	314	33.6544	7.98682
O70480	Vesicle-associated membrane protein 4 OS=Mus musculus GN=Vamp4 PE=1 SV=1 - [VAMP4_MOUSE]	54.014	68.79	3	6	12	22	0.789665	11	5.25398	0.642802	11	13.5085	0.819297	11	8.56986	0.737393	11	4.43579	0.970647	11	5.16859	1.06645	11	4.89274	141	16.3425	7.35693
P53986	Monocarboxylate transporter 1 OS=Mus musculus GN=Slc16a1 PE=1 SV=1 - [MOT1_MOUSE]	54.0109	14.2	1	6	8	18	0.855443	14	8.40159	0.527059	14	20.0964	0.58794	14	15.4829	0.694618	14	8.08329	0.829572	14	7.7618	1.32875	14	10.4476	493	53.2324	7.47412
Q8VE99	Coiled-coil domain-containing protein 115 OS=Mus musculus GN=Ccdc115 PE=2 SV=1 - [CC115_MOUSE]	53.8887	68.33	1	9	14	32	1.06756	14	7.17845	1.31852	14	16.9936	1.19349	14	11.1878	1.34125	14	12.5435	1.29521	14	7.86008	1.06695	14	10.6055	180	19.7304	8.80713
P56395	Cytochrome b5 OS=Mus musculus GN=Cyb5a PE=1 SV=2 - [CYB5_MOUSE]	53.8818	48.51	3	5	6	19	0.794121	12	9.2027	1.23653	12	14.3329	1.65607	12	11.4249	1.23125	12	12.4143	1.64653	12	15.8931	0.982435	12	5.31265	134	15.2315	5.07178
D3Z5I1	Isoform of Q3UPF5, Zinc finger CCCH-type antiviral protein 1 OS=Mus musculus GN=Zc3hav1 PE=1 SV=1 - [D3Z5I1_MOUSE]	53.6252	32.83	4	11	33	65	1.01122	14	9.99899	1.35886	14	16.7326	1.35075	14	14.3492	1.11315	14	18.796	1.13712	14	12.753	0.767004	14	15.5296	996	112.461	8.07471
Q9CR16	Peptidyl-prolyl cis-trans isomerase D OS=Mus musculus GN=Ppid PE=1 SV=3 - [PPID_MOUSE]	53.5471	32.43	3	8	15	37	1.16098	12	6.03142	0.793698	12	5.68846	0.674025	12	6.01951	0.955569	12	2.71043	0.830878	12	6.81955	1.18933	12	5.95447	370	40.7167	7.43018
O09159	Lysosomal alpha-mannosidase OS=Mus musculus GN=Man2b1 PE=2 SV=4 - [MA2B1_MOUSE]	53.3084	17.67	1	11	19	29	0.663899	16	30.0499	0.890239	16	17.871	1.49813	16	10.8091	0.767874	16	22.6255	1.23079	16	14.1874	0.811858	16	12.1009	1013	114.576	8.1333
P35980	60S ribosomal protein L18 OS=Mus musculus GN=Rpl18 PE=2 SV=3 - [RL18_MOUSE]	53.1859	64.89	5	4	16	28	0.860422	14	19.989	1.22001	14	18.3449	1.45302	14	25.5399	1.17324	14	8.54842	1.447	14	20.6192	0.934042	14	9.57675	188	21.6312	11.7808
Q6ZWZ7	Isoform of Q9CPR4, 60S ribosomal protein L17 OS=Mus musculus GN=Rpl17 PE=1 SV=1 - [Q6ZWZ7_MOUSE]	53.1509	48.37	3	7	13	28	0.930771	14	15.2056	1.68621	14	17.2499	1.76417	14	28.7318	1.36864	14	16.16	1.63456	14	10.3367	0.85721	14	13.8029	184	21.3834	10.1841
Q9D8N0	Elongation factor 1-gamma OS=Mus musculus GN=Eef1g PE=1 SV=3 - [EF1G_MOUSE]	53.1339	24.49	1	10	15	28	1.19457	15	8.45531	1.08916	15	4.91519	0.920556	15	8.40448	1.23066	15	6.68597	1.03063	15	7.38746	1.0507	15	9.86335	437	50.0292	6.7417
Q8K2C7	Protein OS-9 OS=Mus musculus GN=Os9 PE=1 SV=2 - [OS9_MOUSE]	53.1168	29.91	10	10	27	48	0.861042	14	9.02121	1.23637	14	10.0263	1.50461	14	13.2581	1.44316	14	10.7522	1.8793	14	17.4823	1.16476	14	7.6951	672	76.061	4.84326
F6TLV3	Isoform of Q8BX90, Fibronectin type-III domain-containing protein 3A (Fragment) OS=Mus musculus GN=Fndc3a PE=1 SV=1 - [F6TLV3_MOUSE]	53.0345	20.8	3	11	30	51	1.06563	16	14.4058	1.84417	16	14.4694	1.63014	16	31.3218	2.08786	16	15.4614	1.93597	16	39.5159	1.09309	16	5.17154	1154	127.171	7.15186
P16045	Galectin-1 OS=Mus musculus GN=Lgals1 PE=1 SV=3 - [LEG1_MOUSE]	53.0196	58.52	1	6	8	21	1.10068	12	5.93569	0.795124	12	11.8931	0.741982	12	14.5899	0.85245	12	5.88136	0.819731	12	8.58234	1.02728	12	8.48932	135	14.8562	5.49072
P13020	Gelsolin OS=Mus musculus GN=Gsn PE=1 SV=3 - [GELS_MOUSE]	53.0092	23.97	3	10	22	34	1.06564	15	12.5217	0.887823	15	14.3209	0.800831	15	32.2844	0.857635	15	5.62523	0.882283	15	19.6235	1.04326	15	7.01961	780	85.8881	6.17627
Q91W86	Vacuolar protein sorting-associated protein 11 homolog OS=Mus musculus GN=Vps11 PE=1 SV=3 - [VPS11_MOUSE]	52.9373	17.64	1	14	26	33	0.77558	16	22.4859	0.895568	16	18.4345	1.16894	16	11.8416	0.834364	16	16.4332	1.15098	16	4.48993	0.929567	16	8.33759	941	107.65	7.00537
Q9CXW4	60S ribosomal protein L11 OS=Mus musculus GN=Rpl11 PE=1 SV=4 - [RL11_MOUSE]	52.9176	55.62	4	8	13	32	0.990878	19	6.72717	1.51163	19	7.24222	1.58693	19	7.83366	1.29954	19	7.75427	1.36196	19	7.10322	0.822316	19	7.88719	178	20.2396	9.59814
Q9ER00	Syntaxin-12 OS=Mus musculus GN=Stx12 PE=1 SV=1 - [STX12_MOUSE]	52.5274	44.16	1	8	15	26	0.987791	15	9.68942	1.05162	15	11.0485	1.01707	15	6.53065	0.928139	15	8.78018	0.997798	15	12.7445	0.876389	15	7.68737	274	31.1759	5.43994
Q8CFE6	Sodium-coupled neutral amino acid transporter 2 OS=Mus musculus GN=Slc38a2 PE=1 SV=1 - [S38A2_MOUSE]	52.4902	20.83	1	5	8	14	1.2401	9	8.06541	1.03279	9	11.8515	0.835528	9	16.9631	1.01313	9	10.4667	0.848198	9	7.70608	1.01771	9	4.71197	504	55.4672	7.94287
P17918	Proliferating cell nuclear antigen OS=Mus musculus GN=Pcna PE=1 SV=2 - [PCNA_MOUSE]	52.4193	45.59	1	8	12	28	0.94635	14	13.3141	1.18939	14	9.91665	1.28189	14	4.07938	0.9851	14	10.0955	1.10156	14	6.35032	0.819429	14	8.83044	261	28.7664	4.76709
P06745	Glucose-6-phosphate isomerase OS=Mus musculus GN=Gpi PE=1 SV=4 - [G6PI_MOUSE]	52.3893	27.96	2	13	21	39	1.04581	16	5.82257	0.80009	16	12.1028	0.789361	16	12.7377	0.854686	16	5.78142	0.870093	16	9.05364	1.05672	16	4.43247	558	62.7272	8.1333
P53996	Cellular nucleic acid-binding protein OS=Mus musculus GN=Cnbp PE=1 SV=2 - [CNBP_MOUSE]	52.381	62.92	1	1	14	33	0.99523	2	12.2415	0.99283	2	12.3122	1.00082	2	0.0699808	1.00921	2	6.71787	1.05457	2	5.48979	0.997746	2	5.55994	178	19.5786	7.57666
P63321	Ras-related protein Ral-A OS=Mus musculus GN=Rala PE=1 SV=1 - [RALA_MOUSE]	52.3433	32.52	1	5	8	18	1.02241	8	4.99742	0.793693	8	17.0204	0.771316	8	19.7192	0.799369	8	5.24204	0.796	8	9.53928	1.00399	8	14.9764	206	23.538	7.10791
Q3U5Q7	UMP-CMP kinase 2, mitochondrial OS=Mus musculus GN=Cmpk2 PE=2 SV=2 - [CMPK2_MOUSE]	52.1904	31.32	6	7	14	26	1.0396	13	23.557	1.7126	13	43.6782	1.75139	13	31.234	3.44697	13	54.3836	3.5745	13	50.684	1.754	13	17.7761	447	50.0047	7.26904
Q6ZWN5	40S ribosomal protein S9 OS=Mus musculus GN=Rps9 PE=1 SV=3 - [RS9_MOUSE]	52.1525	35.57	7	9	12	20	0.802154	16	13.998	1.15455	16	6.74355	1.40119	16	11.2508	0.928319	16	7.33648	1.20408	16	10.407	0.787657	16	6.83596	194	22.5776	10.6528
E9PVC5	Isoform of Q6NZJ6, Eukaryotic translation initiation factor 4 gamma 1 OS=Mus musculus GN=Eif4g1 PE=1 SV=1 - [E9PVC5_MOUSE]	52.1004	22.15	6	13	39	65	1.12343	15	5.48839	1.21673	15	11.5532	1.02767	15	7.17156	1.22009	15	12.6814	1.08896	15	10.399	0.997101	15	3.00857	1594	175.35	5.37646
Q64433	10 kDa heat shock protein, mitochondrial OS=Mus musculus GN=Hspe1 PE=1 SV=2 - [CH10_MOUSE]	51.9916	86.27	1	8	12	24	1.54807	16	12.6143	2.55297	16	19.8903	1.62885	16	8.18884	1.76592	16	18.1038	1.18651	16	8.08555	0.697573	16	9.83688	102	10.9559	8.35303
Q61599	Rho GDP-dissociation inhibitor 2 OS=Mus musculus GN=Arhgdib PE=2 SV=3 - [GDIR2_MOUSE]	51.9803	53.5	2	7	11	18	1.10741	12	11.9632	0.810093	12	4.41314	0.74062	12	7.74967	0.995823	12	13.2492	0.929445	12	4.13649	1.1811	12	13.8809	200	22.8365	5.10986
O35129	Prohibitin-2 OS=Mus musculus GN=Phb2 PE=1 SV=1 - [PHB2_MOUSE]	51.9431	53.51	3	11	20	36	1.38391	17	24.1843	1.82991	17	33.9368	1.16124	17	6.65691	1.31386	17	15.4351	0.90995	17	13.7822	0.71865	17	11.8684	299	33.2759	9.83252
P70290	55 kDa erythrocyte membrane protein OS=Mus musculus GN=Mpp1 PE=1 SV=1 - [EM55_MOUSE]	51.8702	37.34	7	10	14	26	0.90309	15	6.08722	0.504735	15	70.1964	0.518274	15	52.5132	0.735099	15	34.2361	0.781957	15	28.354	1.33075	15	24.2913	466	52.1945	7.1958
Q3TLH4	Protein PRRC2C OS=Mus musculus GN=Prrc2c PE=1 SV=3 - [PRC2C_MOUSE]	51.7296	18.62	11	14	70	118	1.17301	16	18.8979	1.20057	16	20.343	1.07397	16	22.1229	1.21329	16	13.6747	1.0921	16	6.58868	0.945152	16	10.3807	2846	310.703	9.1001
P14901	Heme oxygenase 1 OS=Mus musculus GN=Hmox1 PE=1 SV=1 - [HMOX1_MOUSE]	51.6213	33.22	2	6	11	28	1.42107	12	33.346	1.46496	12	17.9412	0.91061	12	18.0317	2.20437	12	38.6519	1.55891	12	8.77232	1.63974	12	23.7431	289	32.9078	6.53662
Q6ZPF4	Formin-like protein 3 OS=Mus musculus GN=Fmnl3 PE=1 SV=2 - [FMNL3_MOUSE]	51.6082	25.49	12	11	32	48	1.07816	16	6.759	0.907306	16	17.6639	0.867515	16	20.9432	0.849078	16	9.66791	0.851348	16	14.0919	1.01716	16	10.2299	1028	117.095	6.66846
P21440	Multidrug resistance protein 3 OS=Mus musculus GN=Abcb4 PE=2 SV=2 - [MDR3_MOUSE]	51.4923	19.83	1	7	27	37	0.952049	7	7.40813	0.744781	7	6.14269	0.816266	7	5.17138	0.869857	7	9.23447	0.915964	7	5.44121	1.08045	7	15.4145	1276	140.288	8.77783
P79568	Class Ib MHC antigen Qa-2 OS=Mus musculus GN=H2-Q6 PE=3 SV=1 - [P79568_MOUSE]	51.4586	32.52	23	1	14	23	0.889945	1		0.847916	1		0.95586	1		1.23665	1		1.4451	1		1.43155	1		326	37.3828	6.23975
P35979	60S ribosomal protein L12 OS=Mus musculus GN=Rpl12 PE=1 SV=2 - [RL12_MOUSE]	51.427	67.88	2	8	14	21	1.00163	13	37.2941	1.79705	13	25.1025	1.46004	13	10.0785	1.45283	13	14.7701	1.45382	13	15.0189	0.872434	13	9.76412	165	17.7935	9.42236
Q9D0I9	Arginine--tRNA ligase, cytoplasmic OS=Mus musculus GN=Rars PE=2 SV=2 - [SYRC_MOUSE]	51.3321	26.52	1	15	21	30	1.13955	17	6.67187	0.952456	17	7.48483	0.821685	17	13.1002	1.11663	17	7.64985	0.988474	17	6.66448	1.11682	17	7.48922	660	75.6251	7.54736
Q8BGD9	Eukaryotic translation initiation factor 4B OS=Mus musculus GN=Eif4b PE=1 SV=1 - [IF4B_MOUSE]	51.3028	44.19	1	12	34	48	1.11854	12	16.6054	1.31323	12	10.9161	1.12177	12	13.236	1.07377	12	4.23773	0.978004	12	18.7711	0.853426	12	11.8706	611	68.7992	5.66846
Q91V55	Isoform of P97461, 40S ribosomal protein S5 OS=Mus musculus GN=Rps5 PE=1 SV=1 - [Q91V55_MOUSE]	51.2277	44.12	3	8	13	26	1.17042	15	6.55026	1.4407	15	9.547	1.27137	15	4.64389	1.16448	15	6.4191	1.08136	15	12.5512	0.821258	15	9.35023	204	22.8621	9.71533
Q8R180	ERO1-like protein alpha OS=Mus musculus GN=Ero1l PE=1 SV=2 - [ERO1A_MOUSE]	51.094	27.59	1	7	15	25	0.833028	12	11.3087	1.24454	12	15.7023	1.50335	12	33.1297	1.39231	12	29.9461	1.79683	12	36.8099	1.08172	12	7.36208	464	54.0502	6.53662
Q99L47	Hsc70-interacting protein OS=Mus musculus GN=St13 PE=1 SV=1 - [F10A1_MOUSE]	50.8276	32.61	4	7	15	26	1.20832	13	8.24642	0.836986	13	6.63005	0.693663	13	14.8683	0.978581	13	5.38656	0.833424	13	6.98773	1.12939	13	8.8976	371	41.6295	5.26221
Q64737	Trifunctional purine biosynthetic protein adenosine-3 OS=Mus musculus GN=Gart PE=2 SV=3 - [PUR2_MOUSE]	50.8065	16.24	3	11	22	27	0.984999	14	13.0969	0.860197	14	16.8481	0.832402	14	18.7486	0.892464	14	5.66574	0.912406	14	6.22741	1.03447	14	14.839	1010	107.436	6.68311
E9PUQ9	Isoform of E2JF22, Piezo-type mechanosensitive ion channel component OS=Mus musculus GN=Piezo1 PE=1 SV=1 - [E9PUQ9_MOUSE]	50.4803	10.17	5	9	34	45	1.1392	12	11.1345	1.02645	12	9.19166	0.903819	12	16.5831	0.938637	12	8.78047	0.872409	12	15.2363	0.923453	12	17.4196	2546	291.802	7.54736
Q9D024	Coiled-coil domain-containing protein 47 OS=Mus musculus GN=Ccdc47 PE=2 SV=2 - [CCD47_MOUSE]	50.3328	27.95	5	11	19	31	0.770854	17	12.3697	1.3262	17	10.6497	1.77662	17	14.4079	1.45015	17	7.34842	1.95194	17	18.5757	1.06798	17	3.0966	483	55.8083	4.84326
P54987	Cis-aconitate decarboxylase OS=Mus musculus GN=Irg1 PE=1 SV=2 - [IRG1_MOUSE]	50.2642	21.72	1	7	11	20	3.14555	16	76.7967	5.66471	16	75.9958	1.79024	16	4.21683	4.23327	16	90.3998	1.40152	16	6.62537	0.764131	16	8.7421	488	53.7246	7.54736
Q8CIN4	Serine/threonine-protein kinase PAK 2 OS=Mus musculus GN=Pak2 PE=1 SV=1 - [PAK2_MOUSE]	50.2241	34.35	7	7	18	29	1.1648	10	8.00166	0.940948	10	6.46869	0.786765	10	18.3611	1.04965	10	8.8341	0.866075	10	12.3203	1.08367	10	4.23566	524	57.8938	5.77002
O08573-2	Isoform of O08573, Isoform Short of Galectin-9 OS=Mus musculus GN=Lgals9 - [LEG9_MOUSE]	50.1538	28.26	4	5	9	24	1.07666	12	10.6461	0.993399	12	5.7118	0.920244	12	4.3585	1.25884	12	12.0396	1.17521	12	10.1765	1.16907	12	11.2845	322	36.5202	8.68994
Q9DC53	Copine-8 OS=Mus musculus GN=Cpne8 PE=2 SV=3 - [CPNE8_MOUSE]	50.007	30.33	10	7	18	29	1.0418	10	26.574	1.00661	10	4.96144	0.988988	10	27.6139	0.923206	10	7.21439	0.890956	10	20.7716	0.877381	10	6.09412	577	64.6264	5.97314
Q9CZ44-3	Isoform of Q9CZ44, Isoform 3 of NSFL1 cofactor p47 OS=Mus musculus GN=Nsfl1c - [NSF1C_MOUSE]	49.9687	43.82	4	10	14	27	0.925071	13	9.50413	0.894559	13	13.3517	0.870188	13	28.3357	0.91264	13	17.0304	0.96127	13	9.73215	1.0555	13	8.53987	372	40.9285	5.19873
Q8BQ47	Protein canopy homolog 4 OS=Mus musculus GN=Cnpy4 PE=1 SV=1 - [CNPY4_MOUSE]	49.9435	42.04	2	6	12	25	0.714201	12	10.9616	1.3291	12	10.496	1.88616	12	10.3279	1.37043	12	5.74953	2.05498	12	8.6781	1.02812	12	4.20402	245	28.0759	4.76709
P62071	Ras-related protein R-Ras2 OS=Mus musculus GN=Rras2 PE=1 SV=1 - [RRAS2_MOUSE]	49.8543	57.35	1	7	10	16	0.935638	7	7.17191	0.702704	7	12.7268	0.779877	7	7.31749	0.802327	7	15.84	0.900643	7	9.44611	1.14766	7	9.24031	204	23.3847	6.01123
Q9DB77	Cytochrome b-c1 complex subunit 2, mitochondrial OS=Mus musculus GN=Uqcrc2 PE=1 SV=1 - [QCR2_MOUSE]	49.8112	31.13	1	8	13	31	1.51493	12	22.3716	1.60045	12	23.846	1.11241	12	4.74834	1.25888	12	17.1986	0.926847	12	14.8087	0.766512	12	7.80124	453	48.205	9.24658
P35293	Ras-related protein Rab-18 OS=Mus musculus GN=Rab18 PE=2 SV=2 - [RAB18_MOUSE]	49.7437	54.37	1	8	12	22	0.83346	13	19.9269	1.06905	13	35.7237	1.28682	13	17.1994	1.1133	13	15.8021	1.39442	13	14.7011	1.04009	13	4.23404	206	23.0207	5.36377
A0A087WQ39	Isoform of Q8R0S2, IQ motif and SEC7 domain-containing protein 1 OS=Mus musculus GN=Iqsec1 PE=1 SV=1 - [A0A087WQ39_MOUSE]	49.7368	30.82	4	10	39	53	0.644184	13	21.6613	0.848647	13	18.0895	1.34225	13	14.9617	0.57304	13	26.6158	0.926978	13	12.7373	0.665156	13	12.9635	1113	124.041	8.04541
A2AQD6	Isoform of Q922B9, Sperm-specific antigen 2 homolog OS=Mus musculus GN=Ssfa2 PE=1 SV=1 - [A2AQD6_MOUSE]	49.7127	23.13	5	11	35	54	0.904369	13	30.1814	0.962864	13	14.7176	1.18498	13	18.3225	1.11675	13	11.1856	1.29678	13	25.7558	1.15673	13	13.1201	1219	133.379	5.21143
O88630	Golgi SNAP receptor complex member 1 OS=Mus musculus GN=Gosr1 PE=1 SV=2 - [GOSR1_MOUSE]	49.6007	36.8	1	9	13	26	0.892123	14	12.276	1.50929	14	13.0973	1.54608	14	21.1079	1.36597	14	13.2526	1.4845	14	19.5403	0.880823	14	9.96791	250	28.4715	9.29053
P46978	Dolichyl-diphosphooligosaccharide--protein glycosyltransferase subunit STT3A OS=Mus musculus GN=Stt3a PE=1 SV=1 - [STT3A_MOUSE]	49.3624	20.71	2	10	17	32	0.731053	15	18.5597	1.1688	15	5.89991	1.54706	15	35.4433	1.22337	15	11.5584	1.77867	15	31.6956	1.06518	15	8.6868	705	80.5449	8.104
Q5FWI3	Transmembrane protein 2 OS=Mus musculus GN=Tmem2 PE=1 SV=1 - [TMEM2_MOUSE]	49.2142	27.19	3	13	41	76	1.44026	15	34.8023	1.209	15	9.43964	0.783751	15	35.1754	1.55947	15	24.814	0.986654	15	10.4467	1.24347	15	21.4211	1383	153.704	7.78174
Q9Z1M2	Interferon-g induced GTPase OS=Mus musculus GN=Irgm2 PE=1 SV=1 - [Q9Z1M2_MOUSE]	49.1745	41.52	1	9	16	26	1.00094	11	13.215	1.20643	11	23.4606	1.2092	11	28.5245	1.09049	11	22.4829	1.27398	11	18.9713	0.913685	11	8.21606	395	45.1764	6.96143
Q3THE2	Myosin regulatory light chain 12B OS=Mus musculus GN=Myl12b PE=1 SV=2 - [ML12B_MOUSE]	49.1588	47.09	5	7	8	18	1.40844	15	15.36	0.947257	15	8.02736	0.637229	15	19.1244	1.24778	15	7.24219	0.991241	15	10.2383	1.39361	15	12.592	172	19.7665	4.84326
Q9JIW9	Ras-related protein Ral-B OS=Mus musculus GN=Ralb PE=2 SV=1 - [RALB_MOUSE]	49.1066	32.04	2	6	9	18	1.05584	11	13.0903	0.716384	11	7.00648	0.669277	11	7.51949	0.821828	11	3.95711	0.789666	11	8.68936	1.12603	11	2.05421	206	23.3349	6.62451
P17809	Solute carrier family 2, facilitated glucose transporter member 1 OS=Mus musculus GN=Slc2a1 PE=1 SV=4 - [GTR1_MOUSE]	49.0634	14.84	1	7	11	29	1.89928	17	20.1821	1.21178	17	9.75598	0.713802	17	31.5328	1.43189	17	17.4285	0.789125	17	16.5696	1.13481	17	14.4566	492	53.9495	8.86572
P60766	Cell division control protein 42 homolog OS=Mus musculus GN=Cdc42 PE=1 SV=2 - [CDC42_MOUSE]	49.0088	42.41	9	6	7	14	1.10771	12	12.9559	0.654789	12	22.5138	0.559665	12	20.677	0.855676	12	12.6065	0.756642	12	12.4612	1.2511	12	12.1476	191	21.245	6.55127
P62911	60S ribosomal protein L32 OS=Mus musculus GN=Rpl32 PE=1 SV=2 - [RL32_MOUSE]	48.892	51.85	2	7	10	26	1.02116	17	16.6024	1.5693	17	33.8759	1.63062	17	21.6844	1.34303	17	30.4454	1.49626	17	16.2192	0.830746	17	4.98346	135	15.8498	11.3267
Q9D1A2	Cytosolic non-specific dipeptidase OS=Mus musculus GN=Cndp2 PE=1 SV=1 - [CNDP2_MOUSE]	48.8122	38.53	1	10	16	27	1.21928	13	16.2216	0.903408	13	5.37736	0.674827	13	12.4279	1.06051	13	10.4573	0.833258	13	5.46029	1.14982	13	3.95708	475	52.7336	5.65576
Q9CQ22	Ragulator complex protein LAMTOR1 OS=Mus musculus GN=Lamtor1 PE=1 SV=1 - [LTOR1_MOUSE]	48.7439	31.68	2	4	4	16	0.916013	11	7.39165	0.99169	11	3.41845	1.10215	11	4.3855	0.860575	11	7.16772	0.992323	11	6.42763	0.851779	11	8.13183	161	17.7378	5.14795
Q8BH24	Transmembrane 9 superfamily member 4 OS=Mus musculus GN=Tm9sf4 PE=2 SV=1 - [TM9S4_MOUSE]	48.7028	22.71	1	10	21	32	0.791634	14	3.27762	1.33026	14	15.0095	1.753	14	15.1904	1.4547	14	13.0652	2.01792	14	13.4073	1.06569	14	6.34731	643	74.644	7.2251
Q8K2P7	Sodium-coupled neutral amino acid transporter 1 OS=Mus musculus GN=Slc38a1 PE=1 SV=1 - [S38A1_MOUSE]	48.4127	13.81	3	5	8	20	1.20991	12	8.97067	0.779757	12	6.34747	0.658097	12	7.44405	0.999597	12	4.11152	0.876286	12	13.28	1.27974	12	6.07574	485	53.7601	7.07861
Q2EMV9	Poly [ADP-ribose] polymerase 14 OS=Mus musculus GN=Parp14 PE=1 SV=3 - [PAR14_MOUSE]	48.2058	22.01	2	12	43	60	1.0433	14	15.9588	1.5281	14	25.8825	1.4488	14	19.1721	1.73852	14	31.8402	1.69714	14	24.6956	1.0941	14	7.36788	1817	203.674	6.78564
P09581	Macrophage colony-stimulating factor 1 receptor OS=Mus musculus GN=Csf1r PE=1 SV=3 - [CSF1R_MOUSE]	48.1009	20.57	12	11	20	31	0.413903	12	68.8376	0.406151	12	60.9386	0.868523	12	25.9033	0.471628	12	46.2017	1.23457	12	21.361	1.23597	12	22.5889	977	109.11	6.21436
O70439	Syntaxin-7 OS=Mus musculus GN=Stx7 PE=1 SV=3 - [STX7_MOUSE]	48.064	32.95	2	6	11	29	0.865266	13	18.2166	0.948496	13	22.1432	0.999953	13	13.2326	0.875882	13	9.63489	1.0152	13	6.85317	0.926432	13	18.9999	261	29.8023	5.78271
Q8BH43	Wiskott-Aldrich syndrome protein family member 2 OS=Mus musculus GN=Wasf2 PE=1 SV=1 - [WASF2_MOUSE]	48.0401	24.75	8	14	23	32	1.20472	16	13.5125	1.10743	16	14.4218	0.898088	16	10.6498	0.885591	16	9.11096	0.796989	16	10.8353	0.813767	16	8.08715	497	54.04	5.52881
P45878	Peptidyl-prolyl cis-trans isomerase FKBP2 OS=Mus musculus GN=Fkbp2 PE=1 SV=1 - [FKBP2_MOUSE]	47.9293	28.57	1	5	5	16	0.748471	12	5.42882	1.31096	12	7.19181	1.68377	12	13.0962	1.38595	12	12.2562	1.94203	12	15.949	1.07756	12	6.32069	140	15.3342	8.88037
Q9Z329	Inositol 1,4,5-trisphosphate receptor type 2 OS=Mus musculus GN=Itpr2 PE=1 SV=4 - [ITPR2_MOUSE]	47.9003	20.62	7	3	63	99	0.803754	3	4.46773	0.998742	3	0.257651	1.24662	3	18.3267	1.11163	3	4.75746	1.43832	3	14.2865	1.0637	3	0.535921	2701	307.278	6.44287
Q3UZR5	Isoform of Q80XR2, Calcium-transporting ATPase OS=Mus musculus GN=Atp2c1 PE=1 SV=1 - [Q3UZR5_MOUSE]	47.8009	25.63	11	11	29	47	0.731042	13	15.7316	0.797438	13	13.4388	1.18237	13	6.83774	0.951739	13	7.23131	1.32235	13	11.9537	1.08769	13	14.2697	952	104.236	7.1665
Q8BK67	Protein RCC2 OS=Mus musculus GN=Rcc2 PE=1 SV=1 - [RCC2_MOUSE]	47.7563	32.69	2	11	20	33	1.02845	14	8.83696	1.17555	14	8.17704	1.17106	14	14.9919	1.14619	14	11.0359	1.1817	14	15.1865	0.967352	14	5.39718	520	55.9481	8.71924
P36371	Antigen peptide transporter 2 OS=Mus musculus GN=Tap2 PE=2 SV=1 - [TAP2_MOUSE]	47.7487	23.22	1	9	17	29	0.772983	12	21.1646	1.21871	12	20.2508	1.57566	12	18.7439	1.56339	12	22.5396	1.96897	12	25.7104	1.20962	12	10.1503	702	77.3959	7.23975
Q9DCE9	Protein Igtp OS=Mus musculus GN=Igtp PE=1 SV=1 - [Q9DCE9_MOUSE]	47.7419	29.31	1	6	12	28	0.828738	9	14.9089	1.91403	9	26.6472	2.31705	9	26.5838	2.29897	9	39.3614	2.88491	9	36.6888	1.14785	9	9.25046	423	48.4629	7.76709
O88531	Palmitoyl-protein thioesterase 1 OS=Mus musculus GN=Ppt1 PE=2 SV=2 - [PPT1_MOUSE]	47.6805	35.29	3	6	10	21	0.64643	13	16.3115	0.801755	13	4.73122	1.344	13	11.1573	0.667546	13	21.3435	1.07393	13	7.85293	0.818618	13	10.3289	306	34.4674	8.00146
Q8CG48	Structural maintenance of chromosomes protein 2 OS=Mus musculus GN=Smc2 PE=1 SV=2 - [SMC2_MOUSE]	47.5281	24.43	2	10	35	61	0.927437	11	6.28285	0.897911	11	7.3789	0.966729	11	7.76993	0.966778	11	3.27273	1.06707	11	3.93627	1.07169	11	4.51056	1191	134.156	8.41162
P97363	Serine palmitoyltransferase 2 OS=Mus musculus GN=Sptlc2 PE=2 SV=2 - [SPTC2_MOUSE]	47.4723	25.89	1	8	16	27	0.795706	14	8.73641	1.43054	14	10.5429	1.84137	14	4.81326	1.37667	14	4.28664	1.83522	14	13.5573	0.979164	14	6.62498	560	62.9409	8.17725
Q811D0-3	Isoform of Q811D0, Isoform 3 of Disks large homolog 1 OS=Mus musculus GN=Dlg1 - [DLG1_MOUSE]	47.4625	21.25	27	10	24	39	0.926554	13	7.82697	0.649105	13	29.9569	0.660766	13	19.9855	0.681405	13	15.6424	0.780009	13	9.87228	1.11777	13	7.95557	927	102.922	5.96045
Q9CR51	V-type proton ATPase subunit G 1 OS=Mus musculus GN=Atp6v1g1 PE=2 SV=3 - [VATG1_MOUSE]	47.438	36.44	1	3	4	10	1.32927	9	16.9631	1.49884	9	10.6592	1.09716	9	6.72362	1.03658	9	6.5255	0.842015	9	8.85639	0.724632	9	9.94054	118	13.716	7.97217
Q9CYN2	Signal peptidase complex subunit 2 OS=Mus musculus GN=Spcs2 PE=1 SV=1 - [SPCS2_MOUSE]	47.399	50.88	4	9	12	18	0.762138	14	7.91696	1.35551	14	10.3107	1.66562	14	13.6312	1.3929	14	11.5922	2.03127	14	13.3866	1.05437	14	12.4536	226	24.9617	8.57275
Q6ZWV3	60S ribosomal protein L10 OS=Mus musculus GN=Rpl10 PE=1 SV=3 - [RL10_MOUSE]	47.366	50.93	4	11	17	29	0.949279	19	8.53124	1.64314	19	9.98008	1.69336	19	12.8387	1.35606	19	9.4962	1.49496	19	11.9211	0.852555	19	4.54908	214	24.5879	10.0815
Q9CZ13	Cytochrome b-c1 complex subunit 1, mitochondrial OS=Mus musculus GN=Uqcrc1 PE=1 SV=2 - [QCR1_MOUSE]	47.0219	24.17	3	7	13	23	1.62491	13	12.0153	1.72533	13	29.2936	1.07044	13	11.1184	1.35887	13	9.60479	0.843402	13	7.44477	0.797184	13	15.088	480	52.8185	6.21436
P13808	Anion exchange protein 2 OS=Mus musculus GN=Slc4a2 PE=1 SV=1 - [B3A2_MOUSE]	46.9885	16.9	13	11	27	41	1.18024	12	7.78353	0.810655	12	7.65707	0.709279	12	14.3097	0.963212	12	7.1931	0.863134	12	5.12262	1.16003	12	10.248	1237	136.728	6.13818
Q99LM2	CDK5 regulatory subunit-associated protein 3 OS=Mus musculus GN=Cdk5rap3 PE=1 SV=1 - [CK5P3_MOUSE]	46.9712	26.64	7	10	16	21	0.852933	13	12.7126	1.29825	13	16.4365	1.50668	13	21.3921	1.31971	13	12.2513	1.52268	13	16.2899	0.953692	13	4.46726	503	56.955	4.83057
P51569	Alpha-galactosidase A OS=Mus musculus GN=Gla PE=1 SV=1 - [AGAL_MOUSE]	46.9054	23.39	3	6	10	20	0.716745	12	28.0573	0.861694	12	18.0142	1.15347	12	25.2963	0.739855	12	19.5642	1.0529	12	13.1714	0.860401	12	20.4248	419	47.6115	5.71924
P53996-3	Isoform of P53996, Isoform 3 of Cellular nucleic acid-binding protein OS=Mus musculus GN=Cnbp - [CNBP_MOUSE]	46.9009	62.71	3	1	14	30	1.13744	1		0.885764	1		0.781255	1		0.915155	1		0.836724	1		1.01412	1		177	19.4496	7.7085
P05202	Aspartate aminotransferase, mitochondrial OS=Mus musculus GN=Got2 PE=1 SV=1 - [AATM_MOUSE]	46.5837	33.72	1	5	15	24	1.30854	9	20.6604	2.24956	9	24.8741	1.61887	9	6.33545	1.51847	9	28.5227	1.19357	9	4.16659	0.730926	9	7.07875	430	47.3812	8.99756
Q8BP67	60S ribosomal protein L24 OS=Mus musculus GN=Rpl24 PE=1 SV=2 - [RL24_MOUSE]	46.4841	47.77	2	7	10	26	0.852059	15	6.42809	1.288	15	15.8805	1.43473	15	13.4284	1.22232	15	25.7438	1.51789	15	23.3906	0.896587	15	26.3208	157	17.7679	11.2534
F8WIT2	Isoform of P14824, Annexin OS=Mus musculus GN=Anxa6 PE=1 SV=1 - [F8WIT2_MOUSE]	46.4453	27.59	2	9	22	34	1.09814	11	14.1367	0.994181	11	10.9374	0.839004	11	19.8056	1.04071	11	4.52513	0.927592	11	10.09	1.01853	11	4.92374	667	75.241	5.5542
Q8BX70	Vacuolar protein sorting-associated protein 13C OS=Mus musculus GN=Vps13c PE=1 SV=2 - [VP13C_MOUSE]	46.2633	17.13	3	11	72	103	0.845777	12	7.28385	1.13872	12	17.5262	1.33751	12	20.3883	0.925411	12	9.04306	1.11624	12	13.6201	0.797216	12	7.76095	3748	419.824	6.81494
Q9R0E2	Procollagen-lysine,2-oxoglutarate 5-dioxygenase 1 OS=Mus musculus GN=Plod1 PE=1 SV=1 - [PLOD1_MOUSE]	46.114	25.55	3	12	20	31	0.740245	13	15.5491	1.05833	13	19.0864	1.38775	13	20.1754	1.16109	13	8.07235	1.54761	13	15.7687	1.09121	13	17.7432	728	83.5423	6.53662
P63024	Vesicle-associated membrane protein 3 OS=Mus musculus GN=Vamp3 PE=1 SV=1 - [VAMP3_MOUSE]	46.0771	55.34	4	1	5	10	1.11761	2	16.2294	1.01142	2	17.0074	0.90792	2	0.762231	1.02764	2	7.53064	0.956249	2	8.62001	0.997298	2	9.38686	103	11.473	8.49951
Q6P1H6	Ankyrin repeat and LEM domain-containing protein 2 OS=Mus musculus GN=Ankle2 PE=2 SV=2 - [ANKL2_MOUSE]	46.0489	25.83	4	12	22	29	0.900818	14	9.60785	1.14178	14	18.5653	1.23974	14	16.149	1.2807	14	18.1093	1.42273	14	23.9607	1.08025	14	8.65895	964	106.132	7.37158
Q91VH2	Sorting nexin-9 OS=Mus musculus GN=Snx9 PE=1 SV=1 - [SNX9_MOUSE]	46.0385	29.75	1	8	18	28	1.02451	13	4.01617	0.812101	13	7.67414	0.795241	13	7.26549	0.91052	13	5.48673	0.926351	13	3.92215	1.13401	13	3.75538	595	66.5036	5.51611
Q8BMJ2	Leucine--tRNA ligase, cytoplasmic OS=Mus musculus GN=Lars PE=1 SV=2 - [SYLC_MOUSE]	45.9602	23.85	1	12	31	46	1.00764	15	9.15223	0.934849	15	8.06605	0.88896	15	8.90361	1.03677	15	8.88324	1.06192	15	13.4827	1.09704	15	5.97313	1178	134.106	7.04932
P62900	60S ribosomal protein L31 OS=Mus musculus GN=Rpl31 PE=1 SV=1 - [RL31_MOUSE]	45.9406	55.2	3	5	11	26	1.06325	14	5.74806	1.59299	14	8.11076	1.50778	14	13.2943	1.42927	14	8.33819	1.35281	14	12.1565	0.863789	14	4.45927	125	14.4539	10.5356
G3X8R0	Isoform of Q60870, Receptor expression-enhancing protein OS=Mus musculus GN=Reep5 PE=1 SV=1 - [G3X8R0_MOUSE]	45.9351	20.11	2	4	6	17	0.807597	11	9.50238	1.20749	11	3.84957	1.54168	11	10.4484	1.18814	11	9.70191	1.5405	11	12.8656	0.970238	11	5.10059	189	21.433	8.11865
D3Z722	Isoform of Q9CZX8, 40S ribosomal protein S19 OS=Mus musculus GN=Rps19 PE=1 SV=1 - [D3Z722_MOUSE]	45.9344	58.96	6	7	19	29	1.46763	13	9.09619	1.53917	13	13.1335	1.02177	13	13.8896	1.29514	13	4.98696	0.897003	13	3.26635	0.825931	13	10.8882	212	23.0902	10.4624
Q9JKB3-2	Isoform of Q9JKB3, Isoform 2 of Y-box-binding protein 3 OS=Mus musculus GN=Ybx3 - [YBOX3_MOUSE]	45.9333	32.19	6	4	11	24	1.01957	7	15.0137	0.653495	7	31.2105	0.64303	7	51.4948	1.05656	7	8.85004	1.04201	7	27.5609	1.36509	7	34.025	292	30.7465	9.62744
Q6NWW9	Fibronectin type III domain-containing protein 3B OS=Mus musculus GN=Fndc3b PE=1 SV=1 - [FND3B_MOUSE]	45.8648	16.16	1	8	18	37	1.01597	11	12.7537	1.19729	11	11.9714	1.20492	11	14.1331	1.32901	11	27.1198	1.4725	11	9.89905	1.12513	11	16.0917	1207	132.679	6.29053
Q9QUI0	Transforming protein RhoA OS=Mus musculus GN=Rhoa PE=1 SV=1 - [RHOA_MOUSE]	45.6846	40.93	5	3	8	21	1.22275	8	8.59311	0.718895	8	7.8235	0.592313	8	16.1806	0.849802	8	5.84923	0.741233	8	9.94823	1.16977	8	8.77451	193	21.7681	6.1001
Q9ET22	Dipeptidyl peptidase 2 OS=Mus musculus GN=Dpp7 PE=2 SV=2 - [DPP2_MOUSE]	45.5805	23.91	1	7	13	29	0.691112	13	27.2224	0.786992	13	10.7663	1.34489	13	16.084	0.739766	13	18.0653	1.18138	13	14.5058	0.837981	13	6.39587	506	56.2175	5.38916
Q922B2	Aspartate--tRNA ligase, cytoplasmic OS=Mus musculus GN=Dars PE=2 SV=2 - [SYDC_MOUSE]	45.5411	39.72	2	11	19	35	1.0793	13	12.8916	0.986629	13	10.1474	0.926208	13	12.3338	1.04704	13	9.52303	1.03273	13	5.67365	1.05796	13	6.93034	501	57.1112	6.49365
Q9EQH3	Vacuolar protein sorting-associated protein 35 OS=Mus musculus GN=Vps35 PE=1 SV=1 - [VPS35_MOUSE]	45.4749	26.13	1	9	23	45	0.943123	11	5.36505	1.18653	11	29.0824	1.55228	11	38.2587	0.948803	11	18.3907	1.08942	11	14.0941	0.757096	11	25.6173	796	91.6548	5.43994
P70452	Syntaxin-4 OS=Mus musculus GN=Stx4 PE=1 SV=1 - [STX4_MOUSE]	45.3565	39.6	2	7	13	29	1.13042	11	7.00738	0.758087	11	21.5237	0.678153	11	22.345	0.882395	11	7.98765	0.840718	11	5.19607	1.2507	11	11.7733	298	34.1438	6.13818
Q9CQX2	Cytochrome b5 type B OS=Mus musculus GN=Cyb5b PE=1 SV=1 - [CYB5B_MOUSE]	45.3255	26.03	1	5	6	11	0.845296	9	8.06368	1.14413	9	8.30894	1.29426	9	11.0413	1.24994	9	8.51015	1.46979	9	32.8134	1.05181	9	6.78656	146	16.3078	4.89404
F8WIJ0	Isoform of Q9JIS8, Solute carrier family 12 member 4 OS=Mus musculus GN=Slc12a4 PE=1 SV=2 - [F8WIJ0_MOUSE]	45.205	23.92	3	5	30	53	1.05008	7	3.93975	1.04902	7	0.788625	0.978632	7	5.03294	1.12387	7	6.54136	1.09106	7	5.6205	1.06439	7	2.75459	1087	120.732	6.59521
O70435	Proteasome subunit alpha type-3 OS=Mus musculus GN=Psma3 PE=1 SV=3 - [PSA3_MOUSE]	45.1409	38.43	5	11	16	34	1.08837	14	7.68595	0.880828	14	10.5481	0.801248	14	4.90777	0.981024	14	12.91	0.990125	14	9.09816	1.14962	14	11.2508	255	28.3871	5.43994
D3Z1M3	Isoform of Q6ZQI3, Malectin OS=Mus musculus GN=Mlec PE=1 SV=1 - [D3Z1M3_MOUSE]	45.1296	43.49	13	9	13	25	0.612072	14	11.8881	1.01384	14	5.82766	1.60813	14	14.6055	1.1257	14	10.8027	1.87097	14	22.1641	1.10899	14	5.76368	292	32.3789	6.04932
P26443	Glutamate dehydrogenase 1, mitochondrial OS=Mus musculus GN=Glud1 PE=1 SV=1 - [DHE3_MOUSE]	45.0349	28.85	3	10	18	31	1.2369	14	21.4032	1.95544	14	56.4663	1.73784	14	23.0133	1.20769	14	27.1209	1.09601	14	7.28517	0.613348	14	16.4585	558	61.2982	8.00146
Q6ZWZ6	Isoform of P63323, 40S ribosomal protein S12 OS=Mus musculus GN=Rps12 PE=1 SV=1 - [Q6ZWZ6_MOUSE]	44.9617	44.7	2	8	8	13	1.36783	12	14.531	1.60039	12	14.6337	1.13683	12	5.07201	1.35417	12	10.5658	1.01588	12	6.59564	0.84258	12	3.47709	132	14.5055	7.21045
P62830	60S ribosomal protein L23 OS=Mus musculus GN=Rpl23 PE=1 SV=1 - [RL23_MOUSE]	44.9518	76.43	2	8	11	29	1.00369	14	15.5554	1.46197	14	15.5553	1.40146	14	9.19837	1.34879	14	14.1693	1.31545	14	9.38212	0.925867	14	6.98281	140	14.8561	10.5063
Q9WUK2	Eukaryotic translation initiation factor 4H OS=Mus musculus GN=Eif4h PE=1 SV=3 - [IF4H_MOUSE]	44.9402	63.71	2	9	23	53	1.04609	13	4.99866	2.19769	13	28.5627	2.12215	13	24.5642	0.919599	13	9.16968	0.861334	13	11.7686	0.392769	13	25.9908	248	27.3244	7.2251
Q80WQ6	Inactive rhomboid protein 2 OS=Mus musculus GN=Rhbdf2 PE=1 SV=1 - [RHDF2_MOUSE]	44.9364	18.5	1	11	19	29	1.15095	16	8.59977	0.812105	16	20.7911	0.783083	16	20.2087	1.14003	16	11.2165	1.05988	16	6.90059	1.20694	16	25.31	827	93.3746	8.76318
P61022	Calcineurin B homologous protein 1 OS=Mus musculus GN=Chp1 PE=1 SV=2 - [CHP1_MOUSE]	44.9345	63.59	3	10	13	17	0.910226	14	3.50804	1.00489	14	12.024	1.0846	14	7.27012	1.0361	14	5.88324	1.18199	14	7.18437	1.01736	14	6.28711	195	22.4183	5.09717
P70670	Nascent polypeptide-associated complex subunit alpha, muscle-specific form OS=Mus musculus GN=Naca PE=1 SV=2 - [NACAM_MOUSE]	44.932	16.23	2	4	36	54	1.28201	11	12.8717	1.0247	11	5.03929	0.79487	11	10.5733	1.09576	11	14.5084	0.892499	11	6.9089	1.0632	11	7.50203	2187	220.364	9.34912
Q9CQI6	Coactosin-like protein OS=Mus musculus GN=Cotl1 PE=1 SV=3 - [COTL1_MOUSE]	44.9303	35.92	1	7	8	20	1.59445	16	11.8755	1.37268	16	17.368	0.874996	16	4.93986	1.22323	16	8.10318	0.786467	16	9.63887	0.834026	16	6.45333	142	15.934	5.40186
Q9EP69	Phosphatidylinositide phosphatase SAC1 OS=Mus musculus GN=Sacm1l PE=2 SV=1 - [SAC1_MOUSE]	44.9291	27.09	1	11	20	43	0.630333	16	21.7897	0.968262	16	23.5052	1.46976	16	15.1961	1.03287	16	22.1474	1.60777	16	25.2845	1.02263	16	18.6623	587	66.9009	7.29834
Q9ERN0	Secretory carrier-associated membrane protein 2 OS=Mus musculus GN=Scamp2 PE=2 SV=1 - [SCAM2_MOUSE]	44.9089	13.98	1	4	5	44	0.824783	8	15.1656	0.942087	8	20.7357	1.12398	8	18.9063	0.846368	8	5.29077	1.07799	8	14.707	0.847785	8	29.2562	329	36.4412	6.31592
O08599	Syntaxin-binding protein 1 OS=Mus musculus GN=Stxbp1 PE=1 SV=2 - [STXB1_MOUSE]	44.8346	31.48	2	9	21	29	0.95186	12	7.29593	0.77886	12	12.5162	0.818745	12	17.575	0.872889	12	3.58004	0.94768	12	3.81041	1.0807	12	16.6781	594	67.5259	6.96143
P17183	Gamma-enolase OS=Mus musculus GN=Eno2 PE=1 SV=2 - [ENOG_MOUSE]	44.8282	32.26	7	1	11	21	1.18079	1		0.985323	1		0.837167	1		1.00851	1		0.888231	1		1.00465	1		434	47.267	5.10986
Q8CIE6	Coatomer subunit alpha OS=Mus musculus GN=Copa PE=1 SV=2 - [COPA_MOUSE]	44.7736	20.59	3	13	29	38	1.02857	15	12.0714	1.06617	15	9.19422	1.02732	15	11.1353	1.01123	15	14.4444	1.02242	15	14.0866	0.948284	15	9.96505	1224	138.344	7.6499
Q64430	Copper-transporting ATPase 1 OS=Mus musculus GN=Atp7a PE=1 SV=3 - [ATP7A_MOUSE]	44.77	15.69	2	11	28	34	1.21395	11	16.6462	0.978423	11	12.6071	0.830569	11	12.944	1.04126	11	7.64808	0.942883	11	12.8205	1.09802	11	8.57237	1491	161.855	6.62451
P10404	MLV-related proviral Env polyprotein OS=Mus musculus PE=1 SV=3 - [ENV1_MOUSE]	44.749	18.41	2	4	12	21	0.485863	8	13.484	0.183309	8	57.9507	0.384629	8	49.6383	0.685059	8	5.19864	1.55466	8	6.14993	3.56909	8	60.6797	641	69.5685	7.95752
Q68FL4	Putative adenosylhomocysteinase 3 OS=Mus musculus GN=Ahcyl2 PE=1 SV=1 - [SAHH3_MOUSE]	44.6699	31.97	14	12	24	39	1.1298	14	7.93578	0.957855	14	16.7482	0.853588	14	15.4809	0.942881	14	12.3928	0.865811	14	13.6693	1.01925	14	11.698	613	66.8566	7.35693
Q05816	Fatty acid-binding protein, epidermal OS=Mus musculus GN=Fabp5 PE=1 SV=3 - [FABP5_MOUSE]	44.5562	68.89	1	6	10	14	1.55837	8	15.9415	1.23098	8	9.08735	0.765155	8	6.14383	1.17517	8	5.74058	0.802385	8	11.809	0.957135	8	8.15594	135	15.1274	6.53662
Q9CQB5	CDGSH iron-sulfur domain-containing protein 2 OS=Mus musculus GN=Cisd2 PE=1 SV=1 - [CISD2_MOUSE]	44.5293	40.74	2	5	5	12	0.72265	11	16.017	0.921106	11	11.0209	1.28869	11	9.83733	1.23382	11	6.93975	1.78098	11	16.3275	1.3204	11	5.08038	135	15.2323	9.51025
Q9QYI3	DnaJ homolog subfamily C member 7 OS=Mus musculus GN=Dnajc7 PE=1 SV=2 - [DNJC7_MOUSE]	44.5012	42.31	3	12	23	42	1.07796	15	4.36091	0.887929	15	18.8764	0.770929	15	10.6528	0.978205	15	9.60587	0.943726	15	8.66985	1.11941	15	6.52101	494	56.4396	6.49365
P61255	60S ribosomal protein L26 OS=Mus musculus GN=Rpl26 PE=1 SV=1 - [RL26_MOUSE]	44.4477	61.38	7	10	12	19	0.940862	15	12.9315	1.64964	15	11.601	1.83778	15	14.5522	1.29767	15	16.2378	1.46385	15	12.2221	0.802742	15	7.49767	145	17.2475	10.5503
A2AT93	Isoform of Q91UZ1, Protein Plcb4 (Fragment) OS=Mus musculus GN=Plcb4 PE=1 SV=1 - [A2AT93_MOUSE]	44.1697	56.08	1	1	17	27	0.813646	3	10.2954	0.925021	3	1.39014	1.14057	3	2.24509	0.961935	3	9.14963	1.07044	3	19.0311	1.0112	3	10.5498	255	29.4382	9.14404
Q8BKX1	Brain-specific angiogenesis inhibitor 1-associated protein 2 OS=Mus musculus GN=Baiap2 PE=1 SV=2 - [BAIP2_MOUSE]	44.1213	37.76	5	10	27	46	1.22045	15	12.0779	1.33704	15	13.7596	1.03977	15	22.185	0.929798	15	8.24863	0.783422	15	8.52437	0.658041	15	9.36052	535	59.1999	9.0415
Q8BKC5	Importin-5 OS=Mus musculus GN=Ipo5 PE=1 SV=3 - [IPO5_MOUSE]	43.9698	23.97	2	8	23	40	1.06182	11	5.48031	0.796834	11	10.5862	0.742865	11	11.3063	0.887668	11	7.56073	0.859508	11	6.21772	1.08483	11	7.04648	1097	123.511	4.93213
B0QZN5	Isoform of P63044, Vesicle-associated membrane protein 2 OS=Mus musculus GN=Vamp2 PE=1 SV=1 - [B0QZN5_MOUSE]	43.7973	31.29	5	1	5	11	1.06838	2	0.736688	1.12257	2	4.73566	1.05413	2	5.47378	1.07643	2	4.86156	1.0478	2	4.12377	0.941203	2	9.61381	163	17.8506	9.37842
O55222	Integrin-linked protein kinase OS=Mus musculus GN=Ilk PE=1 SV=2 - [ILK_MOUSE]	43.6881	42.26	3	12	23	35	1.04923	14	17.9128	0.994466	14	13.1485	0.981057	14	18.1955	0.945043	14	10.0444	0.934942	14	10.7242	0.932628	14	9.69477	452	51.3399	8.07471
P16546	Spectrin alpha chain, non-erythrocytic 1 OS=Mus musculus GN=Sptan1 PE=1 SV=4 - [SPTN1_MOUSE]	43.5829	29.21	9	14	80	112	0.991074	13	10.1567	0.863117	13	13.7998	0.893678	13	13.5868	0.794145	13	15.0657	0.812745	13	10.7082	0.890258	13	12.2698	2472	284.422	5.32568
Q9D8T2	Gasdermin-D OS=Mus musculus GN=Gsdmdc1 PE=2 SV=1 - [GSDMD_MOUSE]	43.574	31.62	6	8	17	26	1.13339	11	6.60032	0.913832	11	9.04455	0.787816	11	9.08378	1.02853	11	8.82309	1.0015	11	19.8644	1.0848	11	23.4159	487	53.2043	5.09717
P83882	60S ribosomal protein L36a OS=Mus musculus GN=Rpl36a PE=1 SV=2 - [RL36A_MOUSE]	43.4566	46.23	2	6	8	22	0.942633	14	8.18575	1.66308	14	11.3009	1.8148	14	7.14704	1.46189	14	11.9769	1.67031	14	12.5416	0.876867	14	4.73163	106	12.4328	10.5796
Q9D7N9	Adipocyte plasma membrane-associated protein OS=Mus musculus GN=Apmap PE=1 SV=1 - [APMAP_MOUSE]	43.4064	38.55	1	9	18	30	0.740004	12	12.5127	1.13285	12	13.502	1.58908	12	16.6017	1.18604	12	16.6301	1.82615	12	7.14307	1.0637	12	11.1071	415	46.4047	6.31592
Q8BG32	26S proteasome non-ATPase regulatory subunit 11 OS=Mus musculus GN=Psmd11 PE=1 SV=3 - [PSD11_MOUSE]	43.3792	37.44	12	11	17	28	1.14758	13	6.35203	0.85154	13	7.65239	0.735129	13	10.0466	1.01742	13	4.86155	0.938026	13	6.77417	1.1926	13	7.36505	422	47.407	6.48096
P14152	Malate dehydrogenase, cytoplasmic OS=Mus musculus GN=Mdh1 PE=1 SV=3 - [MDHC_MOUSE]	43.2718	32.04	1	11	16	24	1.07266	14	8.67755	0.936456	14	10.2973	0.815797	14	8.7784	0.930662	14	14.3446	0.870695	14	9.23376	1.04076	14	5.41617	334	36.4881	6.58057
Q64282	Interferon-induced protein with tetratricopeptide repeats 1 OS=Mus musculus GN=Ifit1 PE=1 SV=2 - [IFIT1_MOUSE]	43.2487	31.97	1	4	14	27	1.15455	7	10.4166	1.85905	7	39.0772	1.43799	7	49.8287	3.29008	7	89.8584	2.63806	7	88.8541	1.73712	7	26.7421	463	53.7034	7.51807
Q60865	Caprin-1 OS=Mus musculus GN=Caprin1 PE=1 SV=2 - [CAPR1_MOUSE]	43.1694	25.74	4	9	26	45	1.35216	13	12.0986	1.32148	13	9.09067	0.944336	13	5.57136	1.26049	13	6.1343	0.92167	13	8.77645	0.909423	13	6.14444	707	78.1208	5.24951
Q61171	Peroxiredoxin-2 OS=Mus musculus GN=Prdx2 PE=1 SV=3 - [PRDX2_MOUSE]	43.1195	42.42	2	7	9	16	1.12783	11	11.3458	0.930648	11	3.74868	0.855328	11	19.3364	1.05329	11	9.0946	0.973785	11	12.0245	1.10576	11	12.5119	198	21.7651	5.41455
Q9Z2U1	Proteasome subunit alpha type-5 OS=Mus musculus GN=Psma5 PE=1 SV=1 - [PSA5_MOUSE]	43.1046	25.73	2	5	6	9	1.16677	8	3.0494	0.884273	8	3.46044	0.756452	8	2.35058	1.10828	8	7.68823	0.977371	8	6.64735	1.20689	8	5.58903	241	26.3942	4.79248
P10639	Thioredoxin OS=Mus musculus GN=Txn PE=1 SV=3 - [THIO_MOUSE]	43.0959	40	1	5	6	13	1.21734	12	7.76734	0.936958	12	4.81883	0.762314	12	5.80933	1.06927	12	10.5077	0.889233	12	6.64692	1.1375	12	7.00915	105	11.6676	4.91943
P39688-2	Isoform of P39688, Isoform 2 of Tyrosine-protein kinase Fyn OS=Mus musculus GN=Fyn - [FYN_MOUSE]	43.0837	26.78	58	4	18	25	1.09798	5	6.11789	0.491912	5	34.3916	0.448213	5	33.9421	0.765353	5	17.4446	0.744216	5	20.0231	1.52717	5	7.8269	534	60.0208	5.99854
P35282	Ras-related protein Rab-21 OS=Mus musculus GN=Rab21 PE=1 SV=4 - [RAB21_MOUSE]	43.0761	46.85	2	6	10	18	0.867716	11	19.2846	1.13534	11	3.98949	1.28979	11	10.6167	1.0944	11	8.87018	1.31164	11	13.5415	0.962939	11	6.90042	222	24.0912	7.94287
Q9CQM8	Isoform of O09167, 60S ribosomal protein L21 OS=Mus musculus GN=Rpl21 PE=1 SV=1 - [Q9CQM8_MOUSE]	43.0674	61.88	2	8	13	24	1.06326	14	11.3686	1.69138	14	10.2312	1.62162	14	17.5151	1.39357	14	9.73419	1.37598	14	9.14317	0.81901	14	9.09292	160	18.5671	10.4917
Q9D8U8	Sorting nexin-5 OS=Mus musculus GN=Snx5 PE=1 SV=1 - [SNX5_MOUSE]	42.8677	36.63	1	9	16	22	1.04464	10	11.0839	0.854914	10	10.3966	0.81781	10	9.48347	0.913352	10	9.06138	0.886507	10	9.10507	0.995025	10	11.7234	404	46.7681	6.62451
Q9CY64	Biliverdin reductase A OS=Mus musculus GN=Blvra PE=2 SV=1 - [BIEA_MOUSE]	42.8048	37.29	1	6	14	19	1.21814	10	9.13711	0.843509	10	6.21928	0.727069	10	14.1546	1.00097	10	7.79495	0.887306	10	8.98331	1.13407	10	3.02558	295	33.5035	7.02002
O88952	Protein lin-7 homolog C OS=Mus musculus GN=Lin7c PE=1 SV=2 - [LIN7C_MOUSE]	42.752	50.25	7	7	11	27	0.870207	10	12.5226	0.630742	10	38.5334	0.740502	10	42.2587	0.657351	10	29.1101	0.894442	10	12.9674	1.13794	10	23.5304	197	21.8205	8.42627
Q8BG67-2	Isoform of Q8BG67, Isoform 2 of Protein EFR3 homolog A OS=Mus musculus GN=Efr3a - [EFR3A_MOUSE]	42.6653	31.06	3	12	26	43	0.851563	12	13.738	0.614866	12	16.0883	0.731899	12	18.6287	0.644342	12	12.963	0.793307	12	18.347	1.05698	12	6.07253	821	93.2302	7.31299
Q6PGL7	WASH complex subunit FAM21 OS=Mus musculus GN=Fam21 PE=1 SV=1 - [FAM21_MOUSE]	42.6439	18.44	2	14	23	27	0.904163	14	8.92871	1.74434	14	26.9165	1.91506	14	26.6412	1.02575	14	7.26149	1.20942	14	10.7798	0.575693	14	22.5606	1334	145.224	4.76709
Q8R2Q8	Bone marrow stromal antigen 2 OS=Mus musculus GN=Bst2 PE=1 SV=1 - [BST2_MOUSE]	42.5703	31.98	1	6	8	19	1.09579	13	10.3922	0.638613	13	20.8736	0.623208	13	26.4051	1.37902	13	5.59581	1.28028	13	8.87084	2.01307	13	24.4897	172	19.14	7.34229
Q9DAU1	Protein canopy homolog 3 OS=Mus musculus GN=Cnpy3 PE=1 SV=1 - [CNPY3_MOUSE]	42.4579	33.33	3	7	10	16	0.658273	11	7.44604	1.18933	11	12.2194	1.84606	11	18.1675	1.27437	11	5.46778	1.86489	11	16.5902	0.99681	11	4.1021	276	30.5186	5.61768
Q7TMR0	Lysosomal Pro-X carboxypeptidase OS=Mus musculus GN=Prcp PE=2 SV=2 - [PCP_MOUSE]	42.4427	26.27	2	8	11	20	0.560469	13	24.8424	0.88749	13	6.13402	1.45589	13	17.4106	0.729636	13	11.4356	1.36398	13	8.10237	0.841023	13	9.07311	491	54.9913	6.78564
P61222	ATP-binding cassette sub-family E member 1 OS=Mus musculus GN=Abce1 PE=2 SV=1 - [ABCE1_MOUSE]	42.4405	29.22	1	10	21	31	0.956495	14	5.48323	1.03385	14	6.45439	1.04819	14	7.05212	0.9635	14	7.12547	1.04597	14	6.08763	0.913705	14	7.99775	599	67.271	8.33838
Q9D0R2	Threonine--tRNA ligase, cytoplasmic OS=Mus musculus GN=Tars PE=1 SV=2 - [SYTC_MOUSE]	42.373	32.69	2	11	27	52	1.06922	12	12.4078	0.896557	12	12.8944	0.863717	12	21.8094	0.986256	12	9.68927	0.963473	12	9.55098	1.0911	12	11.6801	722	83.3029	7.35693
Q9DC29	ATP-binding cassette sub-family B member 6, mitochondrial OS=Mus musculus GN=Abcb6 PE=1 SV=1 - [ABCB6_MOUSE]	42.3398	27.2	2	7	23	42	0.638187	9	21.3701	0.904894	9	2.77369	1.48468	9	5.06011	0.723763	9	11.1142	1.16016	9	18.8561	0.783139	9	12.3662	842	93.7112	8.04541
Q501J6	Probable ATP-dependent RNA helicase DDX17 OS=Mus musculus GN=Ddx17 PE=1 SV=1 - [DDX17_MOUSE]	42.3317	41.54	3	4	31	53	0.918335	4	8.80953	1.43002	4	11.8217	1.52892	4	8.61793	0.812467	4	10.3667	0.96549	4	9.65323	0.59795	4	19.0625	650	72.354	8.5874
P62806	Histone H4 OS=Mus musculus GN=Hist1h4a PE=1 SV=2 - [H4_MOUSE]	42.2724	55.34	1	7	9	16	1.06117	11	11.6985	1.78445	11	44.6006	1.78932	11	53.34	1.1638	11	26.3655	1.16419	11	20.1362	0.598043	11	28.0103	103	11.3604	11.356
Q8R5A3	Amyloid beta A4 precursor protein-binding family B member 1-interacting protein OS=Mus musculus GN=Apbb1ip PE=1 SV=2 - [AB1IP_MOUSE]	42.199	21.79	5	10	17	29	1.45367	13	14.6027	1.00386	13	9.39877	0.724485	13	21.179	1.10202	13	15.5452	0.738293	13	18.9653	1.02122	13	5.68714	670	74.2724	5.35107
Q6ZWV7	60S ribosomal protein L35 OS=Mus musculus GN=Rpl35 PE=2 SV=1 - [RL35_MOUSE]	42.186	44.72	6	6	10	22	0.921864	10	13.2116	1.61685	10	13.5808	1.80362	10	11.1763	1.39392	10	16.5577	1.58658	10	8.95827	0.862018	10	2.5778	123	14.5436	11.0483
Q8VD04	GRIP1-associated protein 1 OS=Mus musculus GN=Gripap1 PE=1 SV=1 - [GRAP1_MOUSE]	42.0865	36.85	5	14	36	56	1.17011	14	14.4998	1.13593	14	10.1421	0.920807	14	15.0526	1.02962	14	6.72135	0.911956	14	5.40651	0.907906	14	10.8214	806	92.6584	5.24951
Q9JIY0	Pleckstrin homology domain-containing family O member 1 OS=Mus musculus GN=Plekho1 PE=1 SV=1 - [PKHO1_MOUSE]	42.0463	39.22	4	8	16	26	1.45537	8	8.99544	0.769234	8	19.1025	0.513165	8	27.1954	1.0494	8	1.62962	0.742353	8	10.4911	1.33445	8	10.1676	408	45.9686	8.96826
Q3UW53	Protein Niban OS=Mus musculus GN=Fam129a PE=1 SV=2 - [NIBAN_MOUSE]	41.9328	13.93	4	10	15	22	0.763444	12	7.9316	0.630807	12	22.1169	0.801806	12	10.9091	0.697144	12	13.5409	0.943012	12	8.46493	1.10739	12	14.3261	926	102.585	4.77979
P17047-3	Isoform of P17047, Isoform LAMP-2C of Lysosome-associated membrane glycoprotein 2 OS=Mus musculus GN=Lamp2 - [LAMP2_MOUSE]	41.8691	26.02	2	2	11	22	1.17329	2	38.9826	1.076	2	22.5574	0.920056	2	15.4249	0.943135	2	31.0636	0.835961	2	7.2709	0.860347	2	8.08613	415	45.6262	7.84033
Q9JMH9-1	Isoform of Q9JMH9, Isoform 1 of Unconventional myosin-XVIIIa OS=Mus musculus GN=Myo18a - [MY18A_MOUSE]	41.8519	23.05	14	9	60	97	1.25936	10	9.68889	0.82946	10	8.15279	0.637438	10	9.89364	1.06373	10	6.99557	0.856006	10	7.73395	1.25462	10	3.90013	2035	230.765	6.16357
Q9ESP1	Stromal cell-derived factor 2-like protein 1 OS=Mus musculus GN=Sdf2l1 PE=2 SV=2 - [SDF2L_MOUSE]	41.7922	32.58	1	6	7	14	0.813627	12	10.5151	1.30333	12	9.26683	1.66354	12	17.8408	1.29437	12	9.73009	1.65144	12	19.6846	0.969696	12	11.9931	221	23.6337	7.41553
P47962	60S ribosomal protein L5 OS=Mus musculus GN=Rpl5 PE=1 SV=3 - [RL5_MOUSE]	41.7716	38.05	2	8	15	26	1.17257	15	11.7695	1.42893	15	12.247	1.2084	15	13.57	1.18661	15	8.19801	1.07759	15	9.78039	0.815751	15	9.6478	297	34.3787	9.77393
Q6NZD2	Isoform of Q9WV80, Sorting nexin 1 OS=Mus musculus GN=Snx1 PE=1 SV=1 - [Q6NZD2_MOUSE]	41.7545	27.83	3	4	15	32	1.07549	5	6.33596	0.962147	5	22.3869	0.847274	5	9.46987	0.925579	5	1.56853	0.910898	5	5.8904	0.934392	5	2.63663	521	58.8426	5.26221
Q8VHI3	GDP-fucose protein O-fucosyltransferase 2 OS=Mus musculus GN=Pofut2 PE=1 SV=1 - [OFUT2_MOUSE]	41.6125	40.09	1	12	18	27	0.861861	12	10.9252	1.20272	12	13.6351	1.48032	12	17.9904	1.26755	12	23.1201	1.59071	12	29.8831	0.970331	12	12.0391	429	49.3981	6.48096
E9Q3L2	Protein Pi4ka OS=Mus musculus GN=Pi4ka PE=1 SV=1 - [E9Q3L2_MOUSE]	41.3844	19.42	2	12	42	84	0.794647	13	6.56087	0.537917	13	13.7821	0.718504	13	9.87227	0.587896	13	12.1324	0.756382	13	7.47379	1.05132	13	8.28748	2044	231.206	6.87354
P57787	Monocarboxylate transporter 4 OS=Mus musculus GN=Slc16a3 PE=1 SV=1 - [MOT4_MOUSE]	41.3688	12.98	3	4	7	20	1.17784	14	7.98454	0.849091	14	23.3497	0.733419	14	30.6637	0.83707	14	14.0994	0.776068	14	14.453	1.02149	14	14.5923	470	50.3404	7.95752
Q9JHP7	KDEL motif-containing protein 1 OS=Mus musculus GN=Kdelc1 PE=1 SV=1 - [KDEL1_MOUSE]	41.3656	24.7	4	8	13	25	0.763375	9	3.58855	1.09593	9	11.4478	1.40566	9	18.4918	1.36459	9	9.30397	1.78596	9	15.8843	1.13281	9	9.17821	502	57.9484	7.89893
Q99KI3	ER membrane protein complex subunit 3 OS=Mus musculus GN=Emc3 PE=2 SV=3 - [EMC3_MOUSE]	41.3101	26.44	1	5	9	17	0.672811	9	18.0878	1.10794	9	18.5622	1.62543	9	10.4125	1.22161	9	6.37712	1.91433	9	15.8623	1.07164	9	10.5833	261	29.9604	6.81494
P61027	Ras-related protein Rab-10 OS=Mus musculus GN=Rab10 PE=1 SV=1 - [RAB10_MOUSE]	41.2482	45	18	3	12	23	0.931283	4	6.39017	0.886466	4	7.84559	1.02249	4	8.10417	0.994463	4	6.22542	1.08805	4	3.35423	1.04782	4	8.92285	200	22.5266	8.38232
O35604	Niemann-Pick C1 protein OS=Mus musculus GN=Npc1 PE=1 SV=2 - [NPC1_MOUSE]	41.1826	11.04	1	9	16	22	0.752446	12	13.3029	0.947267	12	6.86959	1.35005	12	8.0496	0.839087	12	9.5662	1.20961	12	7.71515	0.857216	12	5.99358	1277	142.791	5.70654
Q9JHJ0	Tropomodulin-3 OS=Mus musculus GN=Tmod3 PE=2 SV=1 - [TMOD3_MOUSE]	41.1488	54.83	3	8	20	31	1.42757	13	6.52826	0.855084	13	12.4845	0.601652	13	18.2599	1.10223	13	7.53209	0.805162	13	6.19927	1.23121	13	23.4079	352	39.4783	5.13525
P27512	Tumor necrosis factor receptor superfamily member 5 OS=Mus musculus GN=Cd40 PE=1 SV=3 - [TNR5_MOUSE]	41.1421	35.64	8	7	11	17	2.69764	9	70.3426	1.88375	9	43.7628	0.693124	9	14.5307	2.84279	9	38.8868	1.01419	9	17.3376	1.44266	9	15.2663	289	32.0714	6.7417
P11152	Lipoprotein lipase OS=Mus musculus GN=Lpl PE=1 SV=3 - [LIPL_MOUSE]	41.1387	30.8	2	8	15	20	0.706615	11	17.0336	0.445458	11	40.7656	0.619498	11	16.8161	0.746102	11	14.9552	1.1364	11	15.1184	1.64401	11	22.7367	474	53.0758	7.86963
Q9JMH6	Thioredoxin reductase 1, cytoplasmic OS=Mus musculus GN=Txnrd1 PE=1 SV=3 - [TRXR1_MOUSE]	41.1266	22.19	2	9	16	38	1.30236	14	8.09946	1.09677	14	12.8435	0.918296	14	27.4245	1.15083	14	8.20377	0.940228	14	9.90022	0.962963	14	25.5764	613	67.042	7.44482
Q9D662	Protein transport protein Sec23B OS=Mus musculus GN=Sec23b PE=1 SV=1 - [SC23B_MOUSE]	40.7658	23.21	4	6	16	24	0.979005	9	4.31044	1.09276	9	12.7838	1.22277	9	11.065	1.08172	9	4.29984	1.18816	9	6.4593	0.985326	9	10.215	767	86.3815	6.96143
Q8K1X4	NCK associated protein 1 like OS=Mus musculus GN=Nckap1l PE=1 SV=1 - [Q8K1X4_MOUSE]	40.7227	15.96	1	9	19	34	1.06333	12	8.08255	0.958115	12	13.3157	0.864179	12	9.07727	0.831084	12	8.76317	0.785548	12	9.95751	0.864487	12	7.18128	1134	128.822	6.63916
Q9CQW2	ADP-ribosylation factor-like protein 8B OS=Mus musculus GN=Arl8b PE=2 SV=1 - [ARL8B_MOUSE]	40.7216	39.25	1	2	9	18	0.693206	4	5.24091	0.932331	4	2.44181	1.34931	4	2.55555	0.815793	4	2.30528	1.1999	4	2.93298	0.853116	4	0.995385	186	21.5251	8.42627
Q8BP47	Asparagine--tRNA ligase, cytoplasmic OS=Mus musculus GN=Nars PE=1 SV=2 - [SYNC_MOUSE]	40.6265	33.81	1	11	22	31	1.05159	12	8.38729	0.902547	12	9.41363	0.861509	12	21.5457	1.08649	12	6.55031	1.06698	12	10.845	1.11014	12	13.2953	559	64.238	5.85889
Q99MS7	EH domain-binding protein 1-like protein 1 OS=Mus musculus GN=Ehbp1l1 PE=1 SV=1 - [EH1L1_MOUSE]	40.5334	20.69	7	10	36	55	0.890793	12	8.07276	0.707984	12	13.5057	0.801872	12	16.2217	0.680849	12	17.2505	0.80313	12	10.8026	0.998742	12	12.4965	1716	184.722	4.729
P06339	H-2 class I histocompatibility antigen, D-37 alpha chain OS=Mus musculus GN=H2-T23 PE=1 SV=1 - [HA15_MOUSE]	40.5217	32.21	19	3	13	23	0.896183	4	6.0022	0.66392	4	11.7787	0.767462	4	21.787	1.59335	4	6.01088	1.79482	4	7.65595	2.21445	4	45.5856	357	40.8494	6.354
Q9CQU0	Thioredoxin domain-containing protein 12 OS=Mus musculus GN=Txndc12 PE=2 SV=1 - [TXD12_MOUSE]	40.4782	51.76	1	7	9	13	0.842387	10	16.8055	1.25154	10	14.6504	1.5252	10	29.1958	1.31109	10	14.4464	1.62145	10	29.698	1.04534	10	5.29177	170	19.0365	5.26221
P58021	Transmembrane 9 superfamily member 2 OS=Mus musculus GN=Tm9sf2 PE=2 SV=1 - [TM9S2_MOUSE]	40.4482	18.58	2	7	12	19	0.768168	11	21.9312	0.852401	11	28.1931	1.12916	11	21.0899	1.15716	11	14.3818	1.62382	11	21.1866	1.52973	11	17.4762	662	75.2802	7.43018
Q9CZW4	Long-chain-fatty-acid--CoA ligase 3 OS=Mus musculus GN=Acsl3 PE=1 SV=2 - [ACSL3_MOUSE]	40.424	24.58	2	5	18	34	0.710718	10	12.2494	0.95259	10	8.35244	1.37767	10	12.6184	1.06743	10	7.2637	1.41687	10	20.2985	1.10025	10	8.70506	720	80.4405	8.54346
E9QJS1	Isoform of Q9R117, Tyrosine-protein kinase OS=Mus musculus GN=Tyk2 PE=1 SV=1 - [E9QJS1_MOUSE]	40.3466	14.25	17	9	21	34	0.919386	10	5.86617	0.651466	10	7.20444	0.664784	10	5.90361	0.820717	10	6.6203	0.900374	10	6.08333	1.27224	10	10.8619	1207	135.814	7.26904
Q64281-2	Isoform of Q64281, Isoform 2 of Leukocyte immunoglobulin-like receptor subfamily B member 4 OS=Mus musculus GN=Lilrb4 - [LIRB4_MOUSE]	40.0593	27.03	2	3	6	13	2.43084	8	46.0647	1.59206	8	24.5263	0.614761	8	26.9433	1.84118	8	33.7431	0.809085	8	11.6224	1.21788	8	14.0808	296	33.028	5.2876
Q99LP6	GrpE protein homolog 1, mitochondrial OS=Mus musculus GN=Grpel1 PE=1 SV=1 - [GRPE1_MOUSE]	40.0365	41.01	1	8	14	20	1.44666	12	42.3145	1.92655	12	54.0915	1.47823	12	9.60121	1.40026	12	33.5171	1.12219	12	10.2716	0.701437	12	6.56807	217	24.2919	8.38232
E9Q467	Isoform of E9Q236, Protein Abcc4 OS=Mus musculus GN=Abcc4 PE=1 SV=1 - [E9Q467_MOUSE]	40.0299	21.04	2	9	27	46	0.833852	12	8.97928	0.791911	12	13.7403	0.913818	12	11.2611	0.781339	12	11.9409	0.966627	12	10.9221	1.00288	12	5.76288	1250	140.121	8.29443
B9EJ86	Oxysterol-binding protein OS=Mus musculus GN=Osbpl8 PE=1 SV=1 - [B9EJ86_MOUSE]	40.0155	25.53	4	13	23	28	1.0138	13	17.8633	0.963033	13	27.7157	0.952262	13	21.4522	1.17356	13	7.92323	1.17824	13	17.3852	1.17328	13	17.0443	889	101.205	6.96143
Q80SY3	V-type proton ATPase subunit d 2 OS=Mus musculus GN=Atp6v0d2 PE=2 SV=2 - [VA0D2_MOUSE]	40.0132	32	2	9	10	15	0.955438	11	7.42125	1.01382	11	10.4671	1.07634	11	4.0579	0.975696	11	10.7611	1.10268	11	5.34736	0.975177	11	7.09811	350	40.4673	5.24951
O54782	Epididymis-specific alpha-mannosidase OS=Mus musculus GN=Man2b2 PE=2 SV=2 - [MA2B2_MOUSE]	39.9186	19.45	2	9	21	41	0.58155	14	33.1326	0.83076	14	15.4479	1.29466	14	26.1721	0.644544	14	19.0702	1.11517	14	13.6549	0.819316	14	9.56333	1018	115.537	7.38623
Q8R4B8	NACHT, LRR and PYD domains-containing protein 3 OS=Mus musculus GN=Nlrp3 PE=1 SV=1 - [NALP3_MOUSE]	39.9095	20.72	5	12	25	49	1.77005	13	26.7331	2.97995	13	46.4621	1.64365	13	18.8419	1.40962	13	28.953	0.849614	13	8.85888	0.472582	13	25.236	1033	118.198	6.93213
Q99LI2	Chloride channel CLIC-like protein 1 OS=Mus musculus GN=Clcc1 PE=1 SV=1 - [CLCC1_MOUSE]	39.8644	15.77	2	8	12	20	0.631548	14	21.9641	0.968575	14	14.4915	1.44495	14	9.86683	1.11881	14	7.98582	1.73401	14	10.1644	1.14481	14	9.84425	539	60.5822	5.68115
O88569-3	Isoform of O88569, Isoform 3 of Heterogeneous nuclear ribonucleoproteins A2/B1 OS=Mus musculus GN=Hnrnpa2b1 - [ROA2_MOUSE]	39.8071	45.85	3	8	12	22	0.904869	11	11.2968	1.20428	11	7.01847	1.24859	11	10.9609	1.17814	11	11.2199	1.3662	11	15.5418	0.983013	11	7.31616	301	32.4404	8.71924
O70378	ER membrane protein complex subunit 8 OS=Mus musculus GN=Emc8 PE=1 SV=1 - [EMC8_MOUSE]	39.7978	39.13	7	7	8	14	0.871197	11	4.92851	1.15757	11	11.0755	1.29863	11	18.6917	1.22304	11	10.1408	1.38568	11	9.72774	1.01548	11	3.49421	207	23.3334	6.15088
Q61990-2	Isoform of Q61990, Isoform 2 of Poly(rC)-binding protein 2 OS=Mus musculus GN=Pcbp2 - [PCBP2_MOUSE]	39.7756	41.69	10	4	13	22	1.08278	5	6.57688	1.01061	5	15.9793	0.825442	5	18.8581	1.05114	5	12.7164	0.987678	5	16.087	1.04329	5	1.07125	331	34.895	8.00146
A2AF47	Dedicator of cytokinesis protein 11 OS=Mus musculus GN=Dock11 PE=1 SV=1 - [DOC11_MOUSE]	39.7602	19.15	3	7	43	71	1.07984	8	5.129	0.883267	8	10.6775	0.796387	8	10.7283	0.934456	8	14.0107	0.912152	8	15.9061	1.04983	8	4.28202	2073	237.619	7.78174
Q3UH60	Disco-interacting protein 2 homolog B OS=Mus musculus GN=Dip2b PE=1 SV=1 - [DIP2B_MOUSE]	39.5368	12.52	4	6	18	22	0.969954	6	5.67616	0.783651	6	4.75861	0.794913	6	5.57635	0.827326	6	13.6142	0.88789	6	8.82079	1.02692	6	9.25833	1574	171.017	8.08936
Q8R242	Di-N-acetylchitobiase OS=Mus musculus GN=Ctbs PE=2 SV=2 - [DIAC_MOUSE]	39.529	35.79	2	6	13	23	0.527361	9	9.20229	0.780906	9	3.36239	1.55729	9	9.45041	0.625388	9	10.6816	1.27144	9	5.60623	0.829138	9	13.0083	366	41.2682	5.60498
Q922U2	Keratin, type II cytoskeletal 5 OS=Mus musculus GN=Krt5 PE=1 SV=1 - [K2C5_MOUSE]	39.4181	31.38	7	5	23	35	0.154314	6	53.9039	0.103355	6	31.2009	0.931722	6	20.932	0.0593824	6	64.9861	0.348233	6	34.2167	0.467945	6	52.5234	580	61.7286	7.75244
Q9CPT4	Myeloid-derived growth factor OS=Mus musculus GN=Mydgf PE=1 SV=1 - [MYDGF_MOUSE]	39.2793	26.51	1	5	6	13	0.75199	11	6.43047	1.46349	11	6.04857	1.92902	11	7.42761	1.5289	11	10.2141	2.10663	11	7.48088	1.02901	11	4.78356	166	17.971	6.78564
E9Q8I7	Protein Nfxl1 OS=Mus musculus GN=Nfxl1 PE=1 SV=1 - [E9Q8I7_MOUSE]	39.2405	28.98	7	9	28	47	0.870894	10	19.1466	1.27158	10	9.78858	1.3597	10	15.6405	1.40008	10	14.9459	1.61629	10	11.2249	1.14515	10	5.26932	918	101.438	8.39697
Q8BLF1	Neutral cholesterol ester hydrolase 1 OS=Mus musculus GN=Nceh1 PE=1 SV=1 - [NCEH1_MOUSE]	39.1923	25.98	2	10	13	19	0.744429	13	15.3199	0.946866	13	18.3118	1.25393	13	7.95255	1.09088	13	11.804	1.46572	13	12.36	1.11631	13	17.0982	408	45.7107	7.04932
Q9WV54	Acid ceramidase OS=Mus musculus GN=Asah1 PE=1 SV=1 - [ASAH1_MOUSE]	39.1908	19.8	2	10	10	13	0.674458	13	11.8666	0.845371	13	8.62548	1.26938	13	13.2081	0.717725	13	11.265	1.08788	13	10.3194	0.865497	13	6.67696	394	44.6408	8.45557
Q91W53	Golgin subfamily A member 7 OS=Mus musculus GN=Golga7 PE=2 SV=1 - [GOGA7_MOUSE]	39.1514	56.2	3	7	10	25	0.969176	11	13.9673	0.751206	11	41.5681	0.714983	11	33.0704	0.819785	11	9.49098	0.887848	11	16.3694	1.20248	11	26.2369	137	15.782	7.04932
Q99MR3	Solute carrier family 12 member 9 OS=Mus musculus GN=Slc12a9 PE=1 SV=2 - [S12A9_MOUSE]	39.0198	14.55	1	10	14	18	0.886534	13	19.2184	0.96247	13	11.2602	1.14729	13	12.3822	0.947473	13	7.62517	1.14712	13	16.8778	0.946755	13	11.8087	914	96.2685	7.02002
Q80V26	Inositol monophosphatase 3 OS=Mus musculus GN=Impad1 PE=1 SV=1 - [IMPA3_MOUSE]	38.9875	28.09	1	9	13	23	0.806908	15	17.7867	1.15861	15	6.66085	1.45133	15	21.9504	1.25602	15	10.1193	1.59109	15	17.1779	1.04548	15	20.4489	356	38.592	6.46826
Q9Z2G6	Protein sel-1 homolog 1 OS=Mus musculus GN=Sel1l PE=2 SV=2 - [SE1L1_MOUSE]	38.9022	18.86	3	9	14	25	0.653859	13	19.6268	1.09077	13	6.56691	1.75308	13	15.6008	1.27195	13	8.47326	1.95636	13	24.3471	1.16403	13	11.3723	790	88.2846	5.56689
Q9QYJ0	DnaJ homolog subfamily A member 2 OS=Mus musculus GN=Dnaja2 PE=1 SV=1 - [DNJA2_MOUSE]	38.8891	25	1	7	13	29	1.08854	15	5.79722	0.897664	15	9.54977	0.836427	15	12.3431	0.984282	15	4.02316	0.931066	15	4.99242	1.04493	15	9.89039	412	45.7166	6.48096
G3XA10	Heterogeneous nuclear ribonucleoprotein U, isoform CRA_b OS=Mus musculus GN=Gm28062 PE=4 SV=1 - [G3XA10_MOUSE]	38.8458	27.99	2	10	31	71	0.829029	12	9.46345	1.24689	12	9.6999	1.48838	12	15.0929	1.04536	12	5.0761	1.3344	12	7.8597	0.827317	12	6.6024	793	86.7513	5.92236
Q91ZU6-3	Isoform of Q91ZU6, Isoform 3 of Dystonin OS=Mus musculus GN=Dst - [DYST_MOUSE]	38.8339	19.88	19	2	154	208	1.08334	2	8.16404	1.14554	2	11.3303	1.06084	2	3.14447	1.07435	2	13.2649	1.03133	2	5.05988	0.920555	2	1.91313	7400	834.435	5.31299
Q8C080	Sorting nexin-16 OS=Mus musculus GN=Snx16 PE=1 SV=2 - [SNX16_MOUSE]	38.7242	41.28	4	9	17	21	0.979403	9	12.4312	1.12402	9	18.7828	1.20062	9	6.36538	0.930377	9	8.74909	1.01173	9	11.1599	0.818115	9	9.92333	344	38.7934	5.21143
Q5SSL4-2	Isoform of Q5SSL4, Isoform 2 of Active breakpoint cluster region-related protein OS=Mus musculus GN=Abr - [ABR_MOUSE]	38.6485	16.99	6	11	18	33	1.59571	12	23.2931	0.952775	12	11.3565	0.57642	12	22.8212	1.1715	12	21.2847	0.721609	12	15.4573	1.18694	12	6.84322	871	98.9259	6.68311
E9PVA8	Protein Gcn1l1 OS=Mus musculus GN=Gcn1l1 PE=1 SV=1 - [E9PVA8_MOUSE]	38.5994	18.12	2	7	52	78	0.810626	13	28.3704	0.706414	13	47.1394	0.805288	13	25.032	0.794511	13	45.1821	0.823292	13	16.3271	1.00271	13	11.6113	2671	292.834	7.35693
Q3UM18	Large subunit GTPase 1 homolog OS=Mus musculus GN=Lsg1 PE=2 SV=2 - [LSG1_MOUSE]	38.4981	31.06	4	8	22	32	0.949518	9	9.0342	1.38594	9	6.59721	1.53045	9	20.227	1.30835	9	18.4116	1.44825	9	18.8815	0.912364	9	27.1207	644	73.111	6.50732
Q9CWK8	Sorting nexin-2 OS=Mus musculus GN=Snx2 PE=1 SV=2 - [SNX2_MOUSE]	38.4628	24.66	1	4	14	23	1.04551	5	8.14936	0.892972	5	5.65375	0.83801	5	3.46332	0.898352	5	10.5872	0.94288	5	15.7761	1.03732	5	8.27296	519	58.4348	5.12256
Q9DBT5	AMP deaminase 2 OS=Mus musculus GN=Ampd2 PE=1 SV=1 - [AMPD2_MOUSE]	38.4578	25.94	2	9	28	46	0.966666	11	6.20123	0.78146	11	9.57758	0.792849	11	13.13	0.842795	11	5.84247	0.902121	11	7.97094	1.07971	11	7.48119	798	91.9654	6.22705
A2BE93	Isoform of Q9EQU5, Protein SET (Fragment) OS=Mus musculus GN=Set PE=1 SV=1 - [A2BE93_MOUSE]	38.4435	37.67	4	4	10	18	0.707208	9	24.3222	1.01441	9	5.69686	1.43904	9	18.2376	0.747212	9	11.2457	1.05818	9	14.2343	0.701494	9	12.4719	215	24.9085	5.5542
H3BLJ9	Isoform of Q9R0P3, S-formylglutathione hydrolase OS=Mus musculus GN=Esd PE=1 SV=1 - [H3BLJ9_MOUSE]	38.4311	28.57	8	5	9	14	1.16307	10	7.22638	0.937391	10	7.4125	0.789608	10	8.90022	1.07588	10	7.52995	0.939371	10	3.38715	1.13715	10	6.99124	259	28.535	7.21045
P60335	Poly(rC)-binding protein 1 OS=Mus musculus GN=Pcbp1 PE=1 SV=1 - [PCBP1_MOUSE]	38.4173	29.49	5	4	10	22	1.09552	6	14.7416	1.13875	6	7.75014	1.01612	6	3.26042	1.06892	6	6.38054	0.95466	6	5.62257	0.895727	6	4.38993	356	37.4739	7.09326
Q9CQD1	Ras-related protein Rab-5A OS=Mus musculus GN=Rab5a PE=1 SV=1 - [RAB5A_MOUSE]	38.4012	59.53	1	3	13	25	0.929484	3	24.275	0.877084	3	26.4093	0.946681	3	2.03724	1.09358	3	1.04368	1.04855	3	21.2682	1.07024	3	5.04281	215	23.5838	8.14795
Q08509	Epidermal growth factor receptor kinase substrate 8 OS=Mus musculus GN=Eps8 PE=1 SV=2 - [EPS8_MOUSE]	38.335	37.76	4	8	28	39	1.4699	11	28.1998	1.38152	11	24.6333	0.858848	11	5.10379	1.14781	11	13.6593	0.796692	11	16.6849	0.815509	11	6.24347	821	91.6802	7.6499
Q9WU60	Attractin OS=Mus musculus GN=Atrn PE=2 SV=3 - [ATRN_MOUSE]	38.1975	23.25	1	10	34	51	0.856908	11	3.92942	0.605844	11	13.2623	0.721494	11	6.7273	0.675458	11	10.7812	0.839065	11	9.22381	1.1012	11	5.70788	1428	157.954	7.26904
Q9JIZ9	Phospholipid scramblase 3 OS=Mus musculus GN=Plscr3 PE=1 SV=1 - [PLS3_MOUSE]	38.1086	33.78	2	6	8	11	1.04134	8	5.88793	0.777705	8	5.93757	0.769389	8	7.01943	0.923275	8	8.04919	0.930046	8	5.94329	1.14215	8	1.29819	296	31.782	6.37939
Q99KW3-4	Isoform of Q99KW3, Isoform 4 of TRIO and F-actin-binding protein OS=Mus musculus GN=Triobp - [TARA_MOUSE]	38.0177	33.59	17	9	66	97	1.225	10	8.89171	1.06325	10	14.1159	0.855625	10	7.92148	1.24964	10	13.8285	1.04841	10	5.77008	1.15878	10	14.5185	1968	218.09	7.75244
P35821	Tyrosine-protein phosphatase non-receptor type 1 OS=Mus musculus GN=Ptpn1 PE=1 SV=2 - [PTN1_MOUSE]	37.9595	29.63	1	8	13	18	0.773342	11	15.5154	1.23689	11	4.70382	1.63137	11	17.7121	1.26823	11	10.0068	1.77098	11	14.1807	1.01299	11	3.25941	432	49.5614	6.16357
P27046	Alpha-mannosidase 2 OS=Mus musculus GN=Man2a1 PE=1 SV=2 - [MA2A1_MOUSE]	37.9345	23.04	2	10	30	40	0.657234	12	15.1212	1.0017	12	11.4907	1.62911	12	15.0764	1.11131	12	15.5485	1.83387	12	13.8277	1.02481	12	4.09011	1150	131.548	8.03076
Q61112	45 kDa calcium-binding protein OS=Mus musculus GN=Sdf4 PE=2 SV=1 - [CAB45_MOUSE]	37.8954	34.07	2	8	14	24	0.781832	11	6.04105	1.11388	11	10.07	1.43389	11	13.531	1.15349	11	8.37628	1.54623	11	11.124	1.07998	11	5.04487	361	42.0374	4.95752
Q9ERE7	LDLR chaperone MESD OS=Mus musculus GN=Mesdc2 PE=1 SV=1 - [MESD_MOUSE]	37.8707	59.82	3	8	13	23	0.753528	12	14.9361	1.37586	12	4.72357	1.79541	12	17.9646	1.43059	12	9.4838	1.97438	12	19.853	1.01381	12	3.28241	224	25.1908	6.34131
Q9Z0X1	Apoptosis-inducing factor 1, mitochondrial OS=Mus musculus GN=Aifm1 PE=1 SV=1 - [AIFM1_MOUSE]	37.8536	22.06	2	8	14	23	1.29442	10	26.2525	1.89363	10	37.619	1.45493	10	14.2959	1.37675	10	14.005	1.05032	10	9.38927	0.708203	10	13.7802	612	66.7238	9.17334
Q99MN1	Lysine--tRNA ligase OS=Mus musculus GN=Kars PE=1 SV=1 - [SYK_MOUSE]	37.8277	28.57	2	9	20	34	1.0597	11	8.59507	0.995608	11	6.14215	0.95437	11	6.02063	1.07507	11	8.82116	1.0526	11	2.2489	1.04829	11	6.23497	595	67.7965	5.93506
F6XC25	Isoform of Q8BRN9, Coiled-coil and C2 domain-containing protein 1B (Fragment) OS=Mus musculus GN=Cc2d1b PE=1 SV=1 - [F6XC25_MOUSE]	37.8174	27.66	2	9	28	40	1.01457	10	6.52941	0.896068	10	10.1347	0.88708	10	7.51912	0.860952	10	8.48959	0.880583	10	7.66327	0.989747	10	2.96421	770	84.9609	5.87158
Q921X9	Protein disulfide-isomerase A5 OS=Mus musculus GN=Pdia5 PE=2 SV=1 - [PDIA5_MOUSE]	37.8173	24.37	1	8	14	25	0.797292	11	8.91595	1.39595	11	9.36602	1.65549	11	11.3101	1.30481	11	7.17211	1.70307	11	10.5716	1.01863	11	5.50506	517	59.229	7.50342
O08585	Clathrin light chain A OS=Mus musculus GN=Clta PE=1 SV=2 - [CLCA_MOUSE]	37.8145	26.38	7	8	10	28	1.2165	15	14.3206	1.07134	15	6.8424	0.839258	15	10.1514	0.927955	15	9.88736	0.768677	15	8.81569	0.866565	15	2.65055	235	25.5885	4.57666
Q9D7S9	Charged multivesicular body protein 5 OS=Mus musculus GN=Chmp5 PE=2 SV=1 - [CHMP5_MOUSE]	37.771	37.44	1	7	9	12	0.985852	8	4.92366	0.727628	8	14.0229	0.767144	8	13.1742	0.922901	8	6.5532	0.960267	8	10.4119	1.22776	8	14.4082	219	24.5603	4.79248
Q7TNC4-4	Isoform of Q7TNC4, Isoform 4 of Putative RNA-binding protein Luc7-like 2 OS=Mus musculus GN=Luc7l2 - [LC7L2_MOUSE]	37.6976	44.5	7	5	22	43	1.40422	5	6.51343	1.43364	5	7.10264	1.02426	5	10.2971	1.15652	5	3.85486	0.855889	5	6.40434	0.812177	5	4.44399	382	45.377	9.94971
P26011	Integrin beta-7 OS=Mus musculus GN=Itgb7 PE=1 SV=2 - [ITB7_MOUSE]	37.5678	26.92	1	7	29	38	0.895914	7	24.1807	0.605654	7	43.6237	0.67019	7	22.9972	0.914275	7	44.5725	1.04656	7	11.0259	1.39005	7	20.112	806	87.3549	5.5542
P47955	60S acidic ribosomal protein P1 OS=Mus musculus GN=Rplp1 PE=3 SV=1 - [RLA1_MOUSE]	37.559	71.05	1	1	4	13	1.06999	3	10.1589	1.36422	3	23.3265	1.27911	3	11.7335	1.10884	3	5.75174	1.11007	3	4.38795	0.823857	3	4.76703	114	11.4677	4.32275
Q93092	Transaldolase OS=Mus musculus GN=Taldo1 PE=1 SV=2 - [TALDO_MOUSE]	37.5531	41.25	1	9	18	28	0.983511	12	5.86583	1.08522	12	9.19963	1.10003	12	6.89893	0.913015	12	6.07838	0.94764	12	9.57452	0.818447	12	12.5712	337	37.3634	7.03467
Q61735	Leukocyte surface antigen CD47 OS=Mus musculus GN=Cd47 PE=1 SV=2 - [CD47_MOUSE]	37.5529	25.41	3	5	8	17	1.02757	9	1.94853	0.682365	9	38.9072	0.64344	9	34.2646	0.981465	9	10.381	0.959565	9	6.2424	1.41211	9	17.4239	303	33.0758	8.63135
Q8VDL4-3	Isoform of Q8VDL4, Isoform 3 of ADP-dependent glucokinase OS=Mus musculus GN=Adpgk - [ADPGK_MOUSE]	37.5269	17.98	3	5	7	12	0.722079	7	20.5423	1.12152	7	7.34775	1.44759	7	11.052	1.23185	7	4.30742	1.52492	7	19.3114	1.06286	7	9.47164	495	53.7405	5.61768
D3Z041	Isoform of P41216, Long-chain-fatty-acid--CoA ligase 1 OS=Mus musculus GN=Acsl1 PE=1 SV=1 - [D3Z041_MOUSE]	37.4901	33.62	4	7	25	34	0.969238	11	7.79968	1.31188	11	25.1729	1.37882	11	16.9112	1.24738	11	22.406	1.3384	11	12.7603	0.925317	11	1.76541	699	77.9844	7.47412
Q9ERG0	LIM domain and actin-binding protein 1 OS=Mus musculus GN=Lima1 PE=1 SV=3 - [LIMA1_MOUSE]	37.4633	26.96	2	8	23	35	1.55148	9	21.9956	1.18432	9	8.54826	0.724493	9	17.711	1.16877	9	4.46889	0.765256	9	18.5149	0.966039	9	5.15131	753	84.0081	6.59521
A0A087WNP6	Isoform of Q4VAA2, Protein CDV3 OS=Mus musculus GN=Cdv3 PE=1 SV=1 - [A0A087WNP6_MOUSE]	37.4145	36.6	6	5	9	15	1.10754	8	7.61785	1.2112	8	8.18624	1.08369	8	9.39526	0.958257	8	10.8902	0.923647	8	13.2464	0.862608	8	9.43242	235	24.1816	5.85889
Q8C605	Isoform of Q9WUA3, ATP-dependent 6-phosphofructokinase OS=Mus musculus GN=Pfkp PE=1 SV=1 - [Q8C605_MOUSE]	37.2996	25.13	8	9	21	32	0.92549	10	16.8726	1.12334	10	26.3986	1.21771	10	51.8096	0.942495	10	15.3623	1.29945	10	34.7922	1.00302	10	16.8829	784	85.4923	6.88818
Q9ESD7-3	Isoform of Q9ESD7, Isoform 3 of Dysferlin OS=Mus musculus GN=Dysf - [DYSF_MOUSE]	37.292	16.92	6	1	36	57	0.482619	2	122.677	6.4675	2	36.1327	13.4443	2	66.8725	0.489119	2	224.011	1.05397	2	39.5723	0.0742321	2	128.899	2069	235.757	5.78271
P09671	Superoxide dismutase [Mn], mitochondrial OS=Mus musculus GN=Sod2 PE=1 SV=3 - [SODM_MOUSE]	37.2883	29.73	1	8	9	18	1.12543	12	7.10975	1.80422	12	13.7832	1.61899	12	16.472	1.15192	12	2.4342	1.07523	12	6.02228	0.651183	12	10.2809	222	24.5875	8.6167
D3YU17	Isoform of Q8VCM8, Nicalin OS=Mus musculus GN=Ncln PE=1 SV=1 - [D3YU17_MOUSE]	37.256	24.02	3	10	15	22	0.638718	14	22.355	1.03636	14	11.9779	1.70721	14	18.5322	1.12027	14	13.8621	1.878	14	34.5298	1.10486	14	10.6135	562	62.7404	6.49365
Q99KF1	Transmembrane emp24 domain-containing protein 9 OS=Mus musculus GN=Tmed9 PE=1 SV=2 - [TMED9_MOUSE]	37.2003	32.77	1	6	10	19	0.70485	9	12.3755	1.39847	9	7.45935	1.89451	9	16.1849	1.30166	9	8.15913	1.87178	9	10.3603	0.941396	9	10.1063	235	27.1101	8.41162
Q9D1K2	V-type proton ATPase subunit F OS=Mus musculus GN=Atp6v1f PE=1 SV=2 - [VATF_MOUSE]	37.1748	57.98	2	5	7	12	1.0563	9	7.29045	1.19017	9	6.78944	1.10747	9	11.8125	1.0145	9	5.69679	0.963815	9	6.88318	0.828543	9	10.6243	119	13.362	5.8208
O88839	Disintegrin and metalloproteinase domain-containing protein 15 OS=Mus musculus GN=Adam15 PE=1 SV=2 - [ADA15_MOUSE]	37.1582	17.13	4	6	17	30	0.662184	12	16.6009	0.594689	12	19.316	0.926005	12	19.4356	0.665939	12	8.14019	1.0236	12	9.93653	1.06891	12	8.17872	864	92.6035	6.53662
Q7TQ95	Protein lunapark OS=Mus musculus GN=Lnp PE=1 SV=1 - [LNP_MOUSE]	37.1362	46.82	5	9	17	23	0.867884	10	15.3304	1.17803	10	8.62879	1.38394	10	12.2072	1.34122	10	2.74009	1.63386	10	20.6122	1.06188	10	13.1439	425	47.4704	5.2749
Q5XJY5	Coatomer subunit delta OS=Mus musculus GN=Arcn1 PE=1 SV=2 - [COPD_MOUSE]	37.1049	32.88	1	8	20	29	1.22741	11	6.02909	1.17132	11	7.71307	0.937864	11	3.37065	1.16005	11	5.28427	0.987259	11	5.08845	0.96505	11	4.79679	511	57.1932	6.21436
Q91XA2	Golgi membrane protein 1 OS=Mus musculus GN=Golm1 PE=1 SV=2 - [GOLM1_MOUSE]	37.0871	47.58	1	8	22	34	0.678001	11	27.9591	0.973964	11	21.6431	1.41507	11	39.9831	1.00879	11	14.4368	1.58551	11	18.7735	1.07351	11	9.45795	393	44.2994	5.2749
P17047	Lysosome-associated membrane glycoprotein 2 OS=Mus musculus GN=Lamp2 PE=2 SV=2 - [LAMP2_MOUSE]	37.0529	25.78	2	1	10	22	1.03288	1		0.72018	1		0.699513	1		0.775433	1		0.780749	1		1.05686	1		415	45.652	7.38623
Q8R050-2	Isoform of Q8R050, Isoform 2 of Eukaryotic peptide chain release factor GTP-binding subunit ERF3A OS=Mus musculus GN=Gspt1 - [ERF3A_MOUSE]	37.0452	22.2	4	10	18	31	1.15208	12	9.31146	1.02387	12	10.3605	0.87743	12	9.66749	1.04243	12	5.08274	0.931537	12	8.09311	1.00299	12	6.71049	635	68.4828	5.21143
Q9R1R8	Isoform of Q9QYF1, Retinol dehydrogenase 11 OS=Mus musculus GN=Rdh11 PE=1 SV=1 - [Q9R1R8_MOUSE]	36.9757	21	2	4	8	19	0.884445	10	12.0345	1.20347	10	11.7283	1.31895	10	21.5424	1.22395	10	17.3769	1.42016	10	25.4167	1.01834	10	4.24547	300	33.2192	8.79248
Q8BLN5	Lanosterol synthase OS=Mus musculus GN=Lss PE=2 SV=2 - [ERG7_MOUSE]	36.9308	17.33	1	8	14	18	0.866086	9	5.98261	1.07054	9	2.8753	1.26435	9	8.51672	1.10487	9	5.66997	1.34702	9	10.6775	1.01345	9	7.83165	733	83.0877	6.40479
Q8BPU7	Engulfment and cell motility protein 1 OS=Mus musculus GN=Elmo1 PE=1 SV=2 - [ELMO1_MOUSE]	36.9167	29.71	4	8	25	44	1.21588	8	18.6774	1.1512	8	19.5835	0.989084	8	8.10472	0.991873	8	9.55186	0.881092	8	4.46702	0.846359	8	6.47582	727	83.8817	6.27783
P35456	Urokinase plasminogen activator surface receptor OS=Mus musculus GN=Plaur PE=1 SV=1 - [UPAR_MOUSE]	36.9016	27.22	2	6	9	18	5.17931	11	13.4151	1.95169	11	24.5693	0.391788	11	24.4539	2.696	11	24.6471	0.586106	11	17.6495	1.47266	11	15.0998	327	35.4047	6.82959
Q9WTP6-2	Isoform of Q9WTP6, Isoform 2 of Adenylate kinase 2, mitochondrial OS=Mus musculus GN=Ak2 - [KAD2_MOUSE]	36.8305	39.22	3	7	10	14	1.24576	10	18.2474	2.01415	10	35.1071	1.6345	10	11.2433	1.60427	10	22.8249	1.25104	10	14.4766	0.771768	10	7.87707	232	25.5893	7.41553
Q8K1T1	Leucine-rich repeat-containing protein 25 OS=Mus musculus GN=Lrrc25 PE=1 SV=1 - [LRC25_MOUSE]	36.7902	33.67	1	4	7	9	1.52018	6	30.7749	0.940224	6	9.08201	0.586659	6	23.9029	1.04968	6	15.9297	0.706659	6	16.7455	1.13846	6	7.04633	297	32.6524	8.23584
O70492	Sorting nexin-3 OS=Mus musculus GN=Snx3 PE=1 SV=3 - [SNX3_MOUSE]	36.7785	52.47	4	4	9	21	1.12433	8	23.1672	1.50919	8	26.165	1.33985	8	39.2649	1.1084	8	3.5927	1.02941	8	16.6571	0.723095	8	20.4762	162	18.7457	8.66064
Q60931	Voltage-dependent anion-selective channel protein 3 OS=Mus musculus GN=Vdac3 PE=1 SV=1 - [VDAC3_MOUSE]	36.7672	47.7	2	5	13	17	1.01791	6	5.14976	1.24533	6	2.73264	1.24255	6	7.49037	0.996056	6	4.34403	1.01733	6	3.35953	0.783976	6	3.17991	283	30.7334	8.79248
E9Q2S0	Isoform of A0A0A6YY83, Protein Pcdh7 OS=Mus musculus GN=Pcdh7 PE=1 SV=2 - [E9Q2S0_MOUSE]	36.5041	18.68	6	11	22	39	1.38997	13	21.023	0.739181	13	21.9575	0.557213	13	31.6692	1.19118	13	9.14502	0.913434	13	13.5857	1.62421	13	18.1726	1247	135.79	5.21143
E9PXI0	Isoform of P27870, Proto-oncogene vav OS=Mus musculus GN=Vav1 PE=1 SV=1 - [E9PXI0_MOUSE]	36.4631	25.09	3	10	25	50	1.12642	12	5.42072	0.959403	12	11.9705	0.832704	12	11.2816	0.962501	12	9.06904	0.896253	12	10.5751	1.04896	12	5.39318	821	95.4565	6.58057
O35114	Lysosome membrane protein 2 OS=Mus musculus GN=Scarb2 PE=1 SV=3 - [SCRB2_MOUSE]	36.4428	24.27	1	8	11	18	0.647512	11	26.9679	0.835395	11	19.2436	1.19374	11	19.6071	0.734194	11	24.1284	1.11254	11	10.0962	0.862642	11	8.34393	478	54.0095	5.09717
P46664	Adenylosuccinate synthetase isozyme 2 OS=Mus musculus GN=Adss PE=1 SV=2 - [PURA2_MOUSE]	36.3124	30.7	4	9	15	20	1.02124	11	5.68875	0.885813	11	12.2777	0.874523	11	5.15803	0.857133	11	8.37446	0.877668	11	5.99622	0.969487	11	10.2903	456	49.9896	6.37939
Q8C8U0-3	Isoform of Q8C8U0, Isoform 3 of Liprin-beta-1 OS=Mus musculus GN=Ppfibp1 - [LIPB1_MOUSE]	36.287	24.69	6	9	25	38	0.991858	9	4.3484	0.515043	9	17.0622	0.503016	9	17.4114	0.803031	9	9.41736	0.842096	9	11.244	1.45992	9	10.8564	980	109.825	5.60498
D3Z627	Isoform of P24063, Integrin alpha-L OS=Mus musculus GN=Itgal PE=1 SV=1 - [D3Z627_MOUSE]	36.2856	21.98	5	9	29	42	1.07838	11	9.88205	0.733047	11	19.4481	0.680069	11	30.9124	0.89807	11	8.94554	0.89762	11	9.9629	1.20865	11	11.6308	1201	133.181	6.63916
Q8R2E9	ERO1-like protein beta OS=Mus musculus GN=Ero1lb PE=1 SV=1 - [ERO1B_MOUSE]	36.2816	40.04	1	5	20	36	0.725219	7	7.58896	1.20527	7	10.5624	1.5914	7	10.7611	1.25531	7	8.22938	1.66561	7	5.37269	1.02659	7	2.93808	467	53.4841	8.08936
P61750	ADP-ribosylation factor 4 OS=Mus musculus GN=Arf4 PE=1 SV=2 - [ARF4_MOUSE]	36.2093	47.22	6	1	7	12	1.01556	3	0.507671	1.08222	3	1.04226	1.07295	3	4.62018	0.896678	3	1.17446	0.918218	3	1.68221	0.830727	3	0.933833	180	20.3836	7.13721
Q91XH6	Isoform of O88384, Vesicle transport through interaction with t-SNAREs 1B homolog OS=Mus musculus GN=Vti1b PE=1 SV=1 - [Q91XH6_MOUSE]	36.1765	37.93	5	6	10	29	0.942478	10	11.0114	0.993321	10	9.12602	1.04399	10	10.6242	0.940617	10	3.69984	1.04389	10	9.77779	0.944044	10	6.70376	232	26.7112	9.0415
Q810B6	Rabankyrin-5 OS=Mus musculus GN=Ankfy1 PE=2 SV=2 - [ANFY1_MOUSE]	36.1485	18.14	3	8	21	27	0.854146	8	12.603	1.30482	8	12.615	1.56735	8	10.9076	0.91382	8	5.70386	1.14218	8	10.4046	0.690031	8	4.39613	1169	128.571	5.90967
Q99KH8	Serine/threonine-protein kinase 24 OS=Mus musculus GN=Stk24 PE=1 SV=1 - [STK24_MOUSE]	36.0994	30.86	1	5	13	20	1.12979	6	9.69047	0.731534	6	6.58915	0.656764	6	9.87991	0.88619	6	8.50703	0.79181	6	5.28649	1.12486	6	7.9737	431	47.9236	5.42725
O70145	Neutrophil cytosol factor 2 OS=Mus musculus GN=Ncf2 PE=1 SV=1 - [NCF2_MOUSE]	36.0056	25.33	2	9	17	22	1.03465	11	13.881	1.01248	11	5.9342	0.915034	11	17.5568	1.04771	11	3.02087	1.04284	11	10.9536	1.00458	11	14.8563	525	59.4475	6.60986
Q61166	Microtubule-associated protein RP/EB family member 1 OS=Mus musculus GN=Mapre1 PE=1 SV=3 - [MARE1_MOUSE]	35.9943	47.01	8	7	15	28	1.13879	10	7.14064	0.928708	10	6.97857	0.782623	10	5.61023	1.01251	10	6.55344	0.944169	10	1.48751	1.09161	10	4.26265	268	29.9972	5.22412
Q6P5F6	Zinc transporter ZIP10 OS=Mus musculus GN=Slc39a10 PE=1 SV=1 - [S39AA_MOUSE]	35.9636	14.53	3	6	13	19	0.916945	10	9.55126	0.484075	10	20.637	0.56143	10	16.9411	0.681674	10	10.2341	0.778708	10	12.6201	1.34828	10	6.95843	833	94.3349	6.7124
P61021	Ras-related protein Rab-5B OS=Mus musculus GN=Rab5b PE=1 SV=1 - [RAB5B_MOUSE]	35.9326	40.47	1	2	11	21	0.844814	2	8.5521	0.880019	2	9.91872	1.04505	2	18.5886	0.801718	2	10.0484	0.986909	2	1.48669	0.894217	2	20.1168	215	23.6919	8.1333
Q8CIH5	1-phosphatidylinositol 4,5-bisphosphate phosphodiesterase gamma-2 OS=Mus musculus GN=Plcg2 PE=1 SV=1 - [PLCG2_MOUSE]	35.9279	18.1	1	8	25	33	0.923486	10	15.0652	0.8283	10	8.23908	0.861447	10	13.2786	0.852544	10	6.28873	0.970357	10	4.88703	1.02247	10	5.47984	1265	147.498	6.771
Q61937	Nucleophosmin OS=Mus musculus GN=Npm1 PE=1 SV=1 - [NPM_MOUSE]	35.9221	41.44	5	5	14	35	0.956401	8	5.46095	1.08085	8	18.4061	1.16137	8	17.0303	1.0182	8	12.678	1.14765	8	7.97559	0.918808	8	6.23967	292	32.5398	4.76709
P97814	Proline-serine-threonine phosphatase-interacting protein 1 OS=Mus musculus GN=Pstpip1 PE=1 SV=1 - [PPIP1_MOUSE]	35.9074	29.88	1	11	15	25	1.03182	12	5.36746	1.00462	12	5.44686	0.988047	12	5.54742	1.19953	12	12.2063	1.24109	12	12.6	1.20394	12	8.74984	415	47.5606	5.52881
Q9QWR8	Alpha-N-acetylgalactosaminidase OS=Mus musculus GN=Naga PE=2 SV=2 - [NAGAB_MOUSE]	35.8885	20	1	7	11	21	0.630061	12	13.5533	0.842643	12	24.0498	1.31184	12	16.7637	0.814905	12	18.4351	1.38164	12	5.11063	0.959561	12	7.15201	415	47.2037	6.44287
F8WI18	Isoform of P70182, Phosphatidylinositol 4-phosphate 5-kinase type-1 alpha OS=Mus musculus GN=Pip5k1a PE=1 SV=1 - [F8WI18_MOUSE]	35.841	29.91	7	5	16	27	1.2648	7	38.9805	1.05404	7	7.88156	0.819768	7	41.3425	1.18629	7	21.0152	0.756861	7	8.71225	1.06327	7	9.40265	545	60.3756	8.5874
Q3U2C5	E3 ubiquitin-protein ligase RNF149 OS=Mus musculus GN=Rnf149 PE=1 SV=3 - [RN149_MOUSE]	35.7875	30.96	3	7	12	19	1.19799	9	18.7342	1.00396	9	10.7142	0.967533	9	7.27942	1.0729	9	14.6691	1.01044	9	16.2179	1.04895	9	8.6497	394	42.5256	7.00537
P08101-2	Isoform of P08101, Isoform IIB2 of Low affinity immunoglobulin gamma Fc region receptor II OS=Mus musculus GN=Fcgr2 - [FCGR2_MOUSE]	35.7251	21.2	6	1	7	15	2.2988	2	11.0096	1.13187	2	5.01597	0.49397	2	5.96889	1.33854	2	12.2703	0.605546	2	1.24817	1.16077	2	7.2211	283	31.8613	7.2251
B2M1R6	Isoform of P61979, Heterogeneous nuclear ribonucleoprotein K OS=Mus musculus GN=Hnrnpk PE=1 SV=1 - [B2M1R6_MOUSE]	35.7211	36.82	11	8	18	38	1.06096	11	9.65683	1.32488	11	8.42002	1.31215	11	9.41192	1.04622	11	6.90658	1.03624	11	11.825	0.761203	11	8.30671	440	48.5322	5.5415
Q9CXW3	Calcyclin-binding protein OS=Mus musculus GN=Cacybp PE=1 SV=1 - [CYBP_MOUSE]	35.6924	43.67	3	7	13	19	1.1417	10	15.487	0.939002	10	16.1269	0.775878	10	7.80257	0.99993	10	9.39205	0.955414	10	4.91475	1.14117	10	6.98123	229	26.4938	7.86963
Q64727	Vinculin OS=Mus musculus GN=Vcl PE=1 SV=4 - [VINC_MOUSE]	35.6915	44.65	1	10	50	71	1.06622	10	5.37347	0.848419	10	10.4434	0.7894	10	12.7487	0.869509	10	6.20557	0.849876	10	8.50993	1.0273	10	6.82674	1066	116.644	5.99854
Q9D2V7	Coronin-7 OS=Mus musculus GN=Coro7 PE=2 SV=2 - [CORO7_MOUSE]	35.6497	19.52	3	9	18	23	1.07623	9	4.45252	1.2639	9	7.1271	1.17818	9	4.22714	0.881409	9	17.9804	0.848056	9	12.7326	0.670053	9	11.0552	922	100.749	5.77002
Q8BJU0-2	Isoform of Q8BJU0, Isoform 2 of Small glutamine-rich tetratricopeptide repeat-containing protein alpha OS=Mus musculus GN=Sgta - [SGTA_MOUSE]	35.6492	37.26	2	7	10	16	1.06443	9	3.99581	0.838063	9	10.7883	0.833624	9	18.4176	0.948694	9	7.59993	0.924102	9	6.21101	1.0798	9	7.23675	314	34.1728	5.05908
Q3U4W8	Isoform of P56399, Ubiquitin carboxyl-terminal hydrolase OS=Mus musculus GN=Usp5 PE=1 SV=1 - [Q3U4W8_MOUSE]	35.6176	17.96	4	8	14	20	1.04299	9	10.5412	0.937162	9	16.7986	0.839746	9	5.94761	0.950216	9	12.1602	0.911102	9	10.7469	1.06717	9	11.386	835	93.2954	5.05908
O70194	Eukaryotic translation initiation factor 3 subunit D OS=Mus musculus GN=Eif3d PE=1 SV=2 - [EIF3D_MOUSE]	35.5978	31.39	1	8	20	32	1.0508	10	8.23235	1.08344	10	11.2548	1.03889	10	4.43342	1.03159	10	13.5559	1.01705	10	13.2227	0.935285	10	4.8896	548	63.9484	6.04932
G3UXZ5	Isoform of P97371, Proteasome activator complex subunit 1 (Fragment) OS=Mus musculus GN=Psme1 PE=1 SV=1 - [G3UXZ5_MOUSE]	35.5587	36.13	6	6	8	21	1.07228	10	5.49196	0.880805	10	8.89064	0.805455	10	12.636	1.03645	10	12.4597	0.962255	10	4.88267	1.13151	10	12.1222	238	27.3943	5.60498
Q9WUM3	Coronin-1B OS=Mus musculus GN=Coro1b PE=1 SV=1 - [COR1B_MOUSE]	35.4651	19.01	2	8	13	21	1.03254	12	7.84843	1.09421	12	8.89644	1.0763	12	8.93637	1.00889	12	13.5983	1.01307	12	9.23438	0.85789	12	24.9275	484	53.878	5.78271
Q61081	Hsp90 co-chaperone Cdc37 OS=Mus musculus GN=Cdc37 PE=2 SV=1 - [CDC37_MOUSE]	35.4556	26.65	1	7	13	23	1.0309	10	11.5793	0.809427	10	11.0861	0.763862	10	25.2228	0.861012	10	9.58561	0.866276	10	11.6177	1.0629	10	12.4774	379	44.5649	5.33838
Q8CBW3-5	Isoform of Q8CBW3, Isoform 5 of Abl interactor 1 OS=Mus musculus GN=Abi1 - [ABI1_MOUSE]	35.4388	29.9	15	5	14	22	1.29942	10	8.80015	1.15727	10	9.03973	0.899814	10	8.26113	0.916783	10	16.633	0.753647	10	19.04	0.793885	10	18.6281	388	42.5213	6.20166
Q6A028	Switch-associated protein 70 OS=Mus musculus GN=Swap70 PE=1 SV=2 - [SWP70_MOUSE]	35.4012	24.27	1	7	16	27	1.25871	11	11.2212	0.988493	11	8.81198	0.742669	11	12.0857	1.13942	11	4.44473	0.890543	11	12.247	1.14289	11	6.04565	585	68.9525	6.04932
Q8VCH8	UBX domain-containing protein 4 OS=Mus musculus GN=Ubxn4 PE=1 SV=1 - [UBXN4_MOUSE]	35.3326	29.64	1	7	16	34	0.885033	9	12.0127	1.34342	9	10.4737	1.43654	9	12.7162	1.41548	9	5.64024	1.73795	9	9.32975	1.14557	9	8.37891	506	56.4374	6.60986
O89023	Tripeptidyl-peptidase 1 OS=Mus musculus GN=Tpp1 PE=1 SV=2 - [TPP1_MOUSE]	35.3302	13.52	1	6	6	11	0.661899	9	36.5556	0.900694	9	20.5844	1.26256	9	36.2676	0.876487	9	20.1465	1.09878	9	15.092	0.851785	9	10.6102	562	61.3038	6.56592
Q9JLQ0	CD2-associated protein OS=Mus musculus GN=Cd2ap PE=1 SV=3 - [CD2AP_MOUSE]	35.3299	18.37	1	8	15	22	0.986897	10	5.77649	0.691994	10	6.35207	0.736095	10	10.0231	0.802134	10	5.71833	0.873992	10	10.2454	1.13903	10	2.32215	637	70.4069	6.37939
Q80UG5	Septin-9 OS=Mus musculus GN=Sept9 PE=1 SV=1 - [SEPT9_MOUSE]	35.2525	37.05	6	8	24	52	1.23429	9	10.2654	1.06823	9	11.5391	0.869464	9	6.53208	1.13672	9	7.24478	0.956886	9	6.77118	1.05588	9	3.59327	583	65.5339	8.89502
P55012	Solute carrier family 12 member 2 OS=Mus musculus GN=Slc12a2 PE=1 SV=2 - [S12A2_MOUSE]	35.1986	24.65	7	7	31	40	1.02151	8	10.3742	0.817671	8	18.4447	0.783115	8	10.6676	0.88865	8	18.1295	0.857711	8	5.10446	1.06897	8	3.31244	1205	130.95	7.32764
P59999	Actin-related protein 2/3 complex subunit 4 OS=Mus musculus GN=Arpc4 PE=1 SV=3 - [ARPC4_MOUSE]	35.1693	50.6	2	5	10	18	0.998005	11	8.78157	1.42499	11	7.42319	1.37084	11	3.59015	0.849026	11	8.55604	0.836626	11	5.67659	0.571088	11	7.21321	168	19.6543	8.42627
F6QKK2	Isoform of Q8VEH3, ADP-ribosylation factor-like protein 8A (Fragment) OS=Mus musculus GN=Arl8a PE=1 SV=1 - [F6QKK2_MOUSE]	35.0703	54.55	2	3	11	17	1.01836	3	1.80927	1.3422	3	10.8871	1.4227	3	17.764	0.995408	3	0.867332	1.1663	3	7.24458	0.776242	3	10.4192	165	18.8546	8.1626
Q3URD3-2	Isoform of Q3URD3, Isoform 2 of Sarcolemmal membrane-associated protein OS=Mus musculus GN=Slmap - [SLMAP_MOUSE]	35.066	35.69	12	8	32	56	0.790744	10	9.37245	1.03201	10	8.69129	1.31359	10	9.93925	1.16643	10	9.2978	1.59603	10	9.80165	1.11058	10	8.46256	821	94.3431	5.22412
S4R1W8	Isoform of P16858, Glyceraldehyde-3-phosphate dehydrogenase (Fragment) OS=Mus musculus GN=Gapdh PE=1 SV=1 - [S4R1W8_MOUSE]	35.0393	67.27	1	1	5	19	0.546059	2	18.4981	0.649542	2	0.0666796	1.19336	2	18.5665	0.791591	2	6.41319	1.50757	2	11.9788	1.19621	2	6.48008	55	6.21909	5.90967
Q91VW3	SH3 domain-binding glutamic acid-rich-like protein 3 OS=Mus musculus GN=Sh3bgrl3 PE=1 SV=1 - [SH3L3_MOUSE]	35.0118	80.65	2	4	8	16	1.2285	11	12.9587	1.09372	11	4.50276	0.929387	11	6.42577	1.06512	11	2.75553	0.912683	11	11.2539	0.932013	11	5.21228	93	10.4703	5.13525
Q91W50	Cold shock domain-containing protein E1 OS=Mus musculus GN=Csde1 PE=2 SV=1 - [CSDE1_MOUSE]	34.942	25.31	1	10	26	32	1.13751	9	2.68575	1.12086	9	25.6959	0.929863	9	11.611	1.1318	9	10.365	1.01616	9	10.4022	1.02777	9	7.06663	798	88.7348	6.3667
Q60664	Lymphoid-restricted membrane protein OS=Mus musculus GN=Lrmp PE=1 SV=1 - [LRMP_MOUSE]	34.8596	34.14	5	7	22	27	0.747766	9	15.8285	1.00145	9	16.6974	1.40355	9	19.6846	1.11547	9	5.98664	1.55135	9	20.633	1.0928	9	5.5175	539	59.5506	5.12256
E9PW39	Isoform of P23249, Putative helicase MOV-10 OS=Mus musculus GN=Mov10 PE=1 SV=1 - [E9PW39_MOUSE]	34.8589	21.45	4	10	27	39	0.9665	11	7.38646	0.816232	11	14.8988	0.868771	11	13.6342	0.880082	11	10.3479	0.992934	11	2.11551	1.0149	11	13.7947	1077	120.895	9.12939
Q9CX00	IST1 homolog OS=Mus musculus GN=Ist1 PE=2 SV=1 - [IST1_MOUSE]	34.8101	25.41	1	6	12	20	0.979591	9	3.44317	0.700632	9	6.76061	0.712402	9	7.56223	0.838187	9	3.16851	0.902626	9	8.53152	1.1651	9	4.17553	362	39.4435	5.43994
P03975	IgE-binding protein OS=Mus musculus GN=Iap PE=2 SV=1 - [IGEB_MOUSE]	34.7613	33.21	1	7	19	26	0.807991	10	6.64792	1.06817	10	20.0639	1.35404	10	21.0195	0.972229	10	8.68788	1.27041	10	14.3858	1.05075	10	13.9715	557	62.7081	9.30518
P02535-3	Isoform of P02535, Isoform 3 of Keratin, type I cytoskeletal 10 OS=Mus musculus GN=Krt10 - [K1C10_MOUSE]	34.7485	32.47	6	4	16	26	0.450459	8	9.25708	0.332097	8	24.7783	0.740925	8	10.3873	0.242968	8	38.9102	0.561916	8	30.9319	0.696695	8	14.8884	462	49.4709	5.021
E9PUF7	Isoform of Q61210, Rho guanine nucleotide exchange factor 1 OS=Mus musculus GN=Arhgef1 PE=1 SV=1 - [E9PUF7_MOUSE]	34.6203	19.16	7	8	20	31	1.27004	10	10.9767	0.9077	10	4.63892	0.737387	10	20.7079	0.994909	10	7.28416	0.80781	10	8.44534	1.04614	10	9.428	976	108.626	6.0874
Q8K094	Nectin-2 OS=Mus musculus GN=Pvr PE=1 SV=1 - [Q8K094_MOUSE]	34.6069	23.53	1	6	10	23	1.61198	10	10.9895	0.951501	10	7.95481	0.594271	10	19.6029	1.06979	10	5.59111	0.670515	10	10.0345	1.06838	10	13.8527	408	44.6397	8.06006
Q05186	Reticulocalbin-1 OS=Mus musculus GN=Rcn1 PE=1 SV=1 - [RCN1_MOUSE]	34.5231	29.85	1	8	13	23	0.772944	10	13.3908	1.41137	10	11.1355	1.9341	10	17.1441	1.43953	10	9.59329	1.98595	10	11.8227	1.01284	10	4.73928	325	38.0896	4.84326
Q9R1J0	Sterol-4-alpha-carboxylate 3-dehydrogenase, decarboxylating OS=Mus musculus GN=Nsdhl PE=2 SV=1 - [NSDHL_MOUSE]	34.3884	35.64	1	6	14	19	0.684176	9	15.3089	1.03364	9	8.05048	1.51568	9	19.5174	1.04594	9	10.1464	1.71454	9	4.02744	0.983509	9	7.93921	362	40.66	7.85498
Q8C7X2	ER membrane protein complex subunit 1 OS=Mus musculus GN=Emc1 PE=1 SV=1 - [EMC1_MOUSE]	34.3792	20.36	4	10	23	37	0.728309	12	19.036	1.07481	12	9.59884	1.54896	12	20.5385	1.14531	12	9.82403	1.57785	12	29.7336	1.04457	12	8.07403	997	111.535	7.43018
Q8VDM4	26S proteasome non-ATPase regulatory subunit 2 OS=Mus musculus GN=Psmd2 PE=1 SV=1 - [PSMD2_MOUSE]	34.3515	23.9	1	4	24	28	1.05086	4	15.6583	0.90631	4	12.8248	0.793818	4	4.6392	1.07684	4	7.83678	1.06567	4	7.74596	1.22945	4	5.7812	908	100.139	5.17334
E9PY39	Protein Gm20431 OS=Mus musculus GN=Gm20431 PE=4 SV=1 - [E9PY39_MOUSE]	34.2524	28.57	6	5	11	24	0.945482	8	16.1793	0.934102	8	22.4946	1.04854	8	17.7596	0.966621	8	23.7302	1.23145	8	45.8012	1.13545	8	18.1792	371	42.0694	6.75635
Q61411	GTPase HRas OS=Mus musculus GN=Hras PE=1 SV=2 - [RASH_MOUSE]	34.2287	47.62	6	2	9	14	0.984401	4	13.6676	0.758892	4	21.2712	0.762187	4	7.44216	0.754398	4	15.6663	0.80762	4	4.62333	1.01682	4	5.71413	189	21.2846	5.31299
Q8CIM5	G-protein coupled receptor 84 OS=Mus musculus GN=Gpr84 PE=1 SV=1 - [GPR84_MOUSE]	34.2259	14.39	1	8	9	17	1.85255	10	32.8485	1.76882	10	41.9342	0.88769	10	25.4694	1.95246	10	59.3628	0.892426	10	7.51115	1.04219	10	11.4731	396	43.6889	9.72998
Q5KU39	Vacuolar protein sorting-associated protein 41 homolog OS=Mus musculus GN=Vps41 PE=2 SV=1 - [VPS41_MOUSE]	34.1094	21.57	1	9	19	33	0.742864	11	17.9647	0.84797	11	5.84495	1.16042	11	11.7265	0.785852	11	7.9796	1.11421	11	8.89938	0.923295	11	10.9482	853	98.539	5.80811
A2AKI5	Isoform of P43406, Integrin alpha-V OS=Mus musculus GN=Itgav PE=1 SV=1 - [A2AKI5_MOUSE]	34.07	21.83	3	9	18	32	0.821312	12	10.7682	0.530448	12	32.2122	0.670838	12	27.6049	0.953552	12	4.88491	1.21756	12	13.7685	1.75514	12	36.8034	1008	111.441	5.66846
Q8BGJ5	Isoform of P17225, MCG13402, isoform CRA_a OS=Mus musculus GN=Ptbp1 PE=1 SV=1 - [Q8BGJ5_MOUSE]	34.0401	14.93	6	4	8	15	1.0912	6	12.308	1.43294	6	16.1359	1.26005	6	36.1658	0.973198	6	12.0762	0.898115	6	18.9001	0.697355	6	12.0515	529	56.8564	9.17334
Q99L04	Dehydrogenase/reductase SDR family member 1 OS=Mus musculus GN=Dhrs1 PE=2 SV=1 - [DHRS1_MOUSE]	33.9568	37.06	1	9	13	17	0.687046	9	7.93342	0.839874	9	5.08448	1.24808	9	8.08765	0.973385	9	5.16823	1.46724	9	10.4091	1.09153	9	4.1387	313	33.9834	8.35303
E9Q3T0	Uncharacterized protein OS=Mus musculus GN=Gm10073 PE=1 SV=1 - [E9Q3T0_MOUSE]	33.877	71.05	1	1	4	11	1.20898	2	1.05814	1.45065	2	12.3724	1.20378	2	13.4437	1.31606	2	1.77	1.13207	2	2.82855	0.890486	2	10.585	114	11.4257	4.36084
Q9CQN1	Heat shock protein 75 kDa, mitochondrial OS=Mus musculus GN=Trap1 PE=1 SV=1 - [TRAP1_MOUSE]	33.8739	25.64	1	7	21	29	1.25278	8	30.1037	1.60612	8	23.9679	1.31198	8	13.8621	1.39477	8	13.1748	1.00328	8	15.6984	0.831643	8	15.9199	706	80.1585	6.68311
P34884	Macrophage migration inhibitory factor OS=Mus musculus GN=Mif PE=1 SV=2 - [MIF_MOUSE]	33.8376	60	1	4	6	16	1.28092	11	11.7257	1.01797	11	4.4197	0.825081	11	12.1926	0.978075	11	10.4078	0.838191	11	8.33754	0.922827	11	13.2875	115	12.4962	7.34229
Q8VBT0	Thioredoxin-related transmembrane protein 1 OS=Mus musculus GN=Tmx1 PE=1 SV=1 - [TMX1_MOUSE]	33.6819	24.46	2	7	10	18	0.801287	13	23.5139	1.14408	13	8.61026	1.29806	13	44.3899	1.31277	13	21.8086	1.71418	13	41.898	1.16153	13	26.83	278	31.3756	5.2876
Q6PA06	Atlastin-2 OS=Mus musculus GN=Atl2 PE=1 SV=1 - [ATLA2_MOUSE]	33.6524	27.62	3	6	20	34	0.81876	10	15.2717	0.979341	10	5.15004	1.22796	10	26.2739	0.981784	10	4.626	1.23196	10	17.5571	0.996128	10	4.39376	583	66.1821	5.42725
Q8BP92	Reticulocalbin-2 OS=Mus musculus GN=Rcn2 PE=2 SV=1 - [RCN2_MOUSE]	33.6227	21.56	2	5	7	13	0.666245	9	5.48	1.33889	9	8.35479	2.08723	9	10.2257	1.28398	9	6.73157	2.07011	9	4.8001	0.895822	9	4.49267	320	37.2478	4.42432
Q60787	Lymphocyte cytosolic protein 2 OS=Mus musculus GN=Lcp2 PE=1 SV=2 - [LCP2_MOUSE]	33.6203	20.08	3	6	10	16	1.8602	9	46.1039	2.20634	9	49.9489	1.26799	9	9.33899	1.39308	9	23.8059	0.781097	9	14.3602	0.583747	9	17.932	533	60.2012	6.21436
E9Q411	Protein Nbas OS=Mus musculus GN=Nbas PE=1 SV=1 - [E9Q411_MOUSE]	33.5637	18.04	1	9	43	67	0.754119	11	11.2383	1.20971	11	13.0092	1.5599	11	23.5123	1.19572	11	23.2673	1.6111	11	17.3298	1.04665	11	6.63511	2356	265.607	5.94775
Q91WC9	Sn1-specific diacylglycerol lipase beta OS=Mus musculus GN=Daglb PE=1 SV=2 - [DGLB_MOUSE]	33.5134	21.38	2	10	14	20	0.667562	11	18.4157	0.57668	11	21.0893	0.912976	11	16.8598	0.647674	11	19.4798	1.03182	11	9.34271	1.11007	11	8.86365	669	73.8567	6.72705
Q6ZWY3	40S ribosomal protein S27-like OS=Mus musculus GN=Rps27l PE=3 SV=3 - [RS27L_MOUSE]	33.4826	42.86	3	1	5	13	1.01218	3	4.33223	1.19902	3	11.291	1.09969	3	13.8471	1.17369	3	13.197	1.11586	3	9.86792	0.973107	3	1.88499	84	9.47087	9.45166
Q3UHD6	Sorting nexin-27 OS=Mus musculus GN=Snx27 PE=1 SV=2 - [SNX27_MOUSE]	33.4211	30.61	2	7	17	25	0.869534	8	23.3694	1.28727	8	10.9904	1.60016	8	16.8884	1.03909	8	5.99303	1.28271	8	16.2947	0.758323	8	16.6109	539	60.9503	6.40479
P31230	Aminoacyl tRNA synthase complex-interacting multifunctional protein 1 OS=Mus musculus GN=Aimp1 PE=1 SV=2 - [AIMP1_MOUSE]	33.2503	19.03	9	4	8	23	1.20464	8	6.62351	1.16676	8	3.63109	0.966589	8	9.77519	1.11906	8	12.7567	0.957624	8	13.1017	0.944499	8	12.1682	310	33.9759	8.35303
O35682	Myeloid-associated differentiation marker OS=Mus musculus GN=Myadm PE=2 SV=2 - [MYADM_MOUSE]	33.2214	19.69	1	4	7	12	1.17884	9	14.6646	1.04952	9	4.97345	0.837341	9	19.5789	0.947648	9	13.9632	0.819852	9	20.2092	0.866985	9	5.43004	320	35.2613	8.30908
P35285	Ras-related protein Rab-22A OS=Mus musculus GN=Rab22a PE=1 SV=2 - [RB22A_MOUSE]	33.2008	42.27	3	2	9	14	0.872353	5	7.432	0.864188	5	1.64145	0.993848	5	12.5627	0.888722	5	1.59336	1.01929	5	6.21366	0.971131	5	7.38455	194	21.7881	8.14795
Q8BT07	Centrosomal protein of 55 kDa OS=Mus musculus GN=Cep55 PE=1 SV=2 - [CEP55_MOUSE]	33.1685	38.1	2	9	20	26	0.775294	10	9.01151	0.583984	10	17.5148	0.736098	10	17.2783	0.649164	10	14.2962	0.862291	10	7.65646	1.10907	10	9.18934	462	53.897	7.94287
Q9Z0P5-2	Isoform of Q9Z0P5, Isoform 2 of Twinfilin-2 OS=Mus musculus GN=Twf2 - [TWF2_MOUSE]	33.1484	38.9	6	5	13	21	1.10075	5	6.0817	1.46212	5	6.01902	1.44045	5	2.03656	0.96943	5	13.4907	0.915893	5	19.693	0.650801	5	13.3889	347	39.2874	6.69775
P00920	Carbonic anhydrase 2 OS=Mus musculus GN=Ca2 PE=1 SV=4 - [CAH2_MOUSE]	33.1248	34.23	2	5	7	13	1.01795	10	10.5937	1.02283	10	12.2116	0.90736	10	6.42519	0.985333	10	16.5039	0.998351	10	6.0436	1.00636	10	7.44708	260	29.0145	7.00537
Q8JZZ7-2	Isoform of Q8JZZ7, Isoform 2 of Latrophilin-2 OS=Mus musculus GN=Lphn2 - [LPHN2_MOUSE]	33.0876	25.86	2	7	25	38	1.49385	10	20.3904	1.21912	10	12.6087	0.737536	10	11.9323	1.79924	10	21.1142	1.19712	10	6.72042	1.49484	10	18.7208	955	106.446	6.81494
Q8BU14	Translocation protein SEC62 OS=Mus musculus GN=Sec62 PE=1 SV=1 - [SEC62_MOUSE]	33.0795	19.6	1	8	12	17	0.748528	11	13.9041	1.27058	11	14.5012	1.75131	11	6.90795	1.33515	11	21.7436	1.79913	11	22.6004	1.11261	11	12.8943	398	45.5521	7.31299
G5E911	Isoform of Q91VU0, DNA segment, Chr 6, Wayne State University 176, expressed, isoform CRA_f OS=Mus musculus GN=Fam3c PE=1 SV=1 - [G5E911_MOUSE]	33.0506	53.44	6	5	11	21	0.632862	9	10.652	0.763464	9	8.80718	1.25692	9	5.61172	1.18495	9	5.29493	1.94719	9	11.3608	1.46702	9	8.7088	247	26.9789	8.66064
Q9QZD9	Eukaryotic translation initiation factor 3 subunit I OS=Mus musculus GN=Eif3i PE=1 SV=1 - [EIF3I_MOUSE]	33.0442	38.15	2	7	11	22	1.17466	10	9.65452	1.19082	10	5.5827	1.00971	10	8.91288	1.16671	10	1.87921	1.0146	10	2.35955	0.960401	10	2.95684	325	36.4376	5.64307
Q8C7R4	Ubiquitin-like modifier-activating enzyme 6 OS=Mus musculus GN=Uba6 PE=1 SV=1 - [UBA6_MOUSE]	33.0336	19.37	2	6	21	30	1.08309	6	9.09441	0.93742	6	8.5174	0.910632	6	10.6673	0.974017	6	13.6121	0.944216	6	6.17467	1.00195	6	13.7779	1053	117.891	6.11279
Q6PB44-2	Isoform of Q6PB44, Isoform 2 of Tyrosine-protein phosphatase non-receptor type 23 OS=Mus musculus GN=Ptpn23 - [PTN23_MOUSE]	33.0331	18.82	3	9	36	51	1.15297	9	21.5506	1.10424	9	10.6239	1.01713	9	9.34561	1.07279	9	9.31655	0.993191	9	8.55291	0.887836	9	8.73476	1690	184.844	6.75635
Q91W98	Solute carrier family 15 member 4 OS=Mus musculus GN=Slc15a4 PE=1 SV=1 - [S15A4_MOUSE]	33.0303	17.25	1	3	11	17	0.624771	7	12.3516	0.83016	7	10.1953	1.38417	7	2.07689	0.680973	7	7.90639	1.1786	7	5.02599	0.805161	7	4.12265	574	62.2157	9.15869
G5E8Z4	Isoform of P31651, Transporter OS=Mus musculus GN=Slc6a12 PE=1 SV=1 - [G5E8Z4_MOUSE]	32.9805	11.73	5	3	7	12	0.752681	7	3.607	0.579854	7	8.78774	0.791908	7	9.99061	0.732566	7	9.67293	1.02075	7	1.71987	1.18892	7	6.62608	614	69.5952	7.1665
P49312	Heterogeneous nuclear ribonucleoprotein A1 OS=Mus musculus GN=Hnrnpa1 PE=1 SV=2 - [ROA1_MOUSE]	32.947	36.25	3	5	14	26	0.943936	8	8.13359	1.47018	8	5.49237	1.51087	8	8.73496	1.16679	8	6.6426	1.26705	8	13.4738	0.831402	8	4.77953	320	34.1753	9.23193
Q922J9	Fatty acyl-CoA reductase 1 OS=Mus musculus GN=Far1 PE=1 SV=1 - [FACR1_MOUSE]	32.8887	24.08	6	7	14	21	0.821838	10	13.0633	1.32892	10	12.8577	1.66829	10	11.5187	1.20825	10	10.6128	1.64374	10	7.11043	0.930797	10	7.94387	515	59.3967	9.18799
Q4QRL3-2	Isoform of Q4QRL3, Isoform 2 of Coiled-coil domain-containing protein 88B OS=Mus musculus GN=Ccdc88b - [CC88B_MOUSE]	32.8773	25.46	17	7	49	65	1.06028	7	11.3147	0.788425	7	10.3825	0.725317	7	11.4397	0.9561	7	6.55277	0.942327	7	6.74578	1.18579	7	8.28189	1481	166.675	5.37646
Q3TJ55	Isoform of Q00262, Syntaxin-2 OS=Mus musculus GN=Stx2 PE=1 SV=1 - [Q3TJ55_MOUSE]	32.8106	29.51	9	9	13	15	0.917946	10	14.3495	0.628489	10	9.92409	0.686331	10	20.2484	0.6893	10	8.78063	0.791631	10	12.6125	1.00399	10	14.6831	288	33.1821	6.21436
Q80ZW2	Protein THEM6 OS=Mus musculus GN=Them6 PE=2 SV=1 - [THEM6_MOUSE]	32.8032	44.93	1	8	11	18	0.649623	12	28.5467	0.8569	12	4.50013	1.32869	12	27.8333	0.938105	12	4.84089	1.49984	12	33.5533	1.06886	12	4.64442	207	23.7876	9.11475
Q5I012-2	Isoform of Q5I012, Isoform 2 of Putative sodium-coupled neutral amino acid transporter 10 OS=Mus musculus GN=Slc38a10 - [S38AA_MOUSE]	32.7435	26.08	5	7	30	39	0.691464	7	17.2601	1.15213	7	10.6773	1.59453	7	6.23017	1.15086	7	13.0462	1.76929	7	14.3158	0.991732	7	8.60554	1089	117.049	5.96045
Q80UU9	Membrane-associated progesterone receptor component 2 OS=Mus musculus GN=Pgrmc2 PE=1 SV=2 - [PGRC2_MOUSE]	32.6966	47.93	1	6	10	15	0.727712	7	20.6211	1.16613	7	4.03261	1.60765	7	24.8072	1.29266	7	5.45116	1.88866	7	22.8634	1.0985	7	5.69302	217	23.3196	5.14795
P62264	40S ribosomal protein S14 OS=Mus musculus GN=Rps14 PE=2 SV=3 - [RS14_MOUSE]	32.6402	51.66	3	5	11	27	1.20197	8	23.3219	1.09902	8	54.8229	1.0255	8	27.4371	1.03661	8	30.8856	0.955495	8	11.6258	0.89404	8	17.0911	151	16.2625	10.0522
Q9ES52-2	Isoform of Q9ES52, Isoform 2 of Phosphatidylinositol 3,4,5-trisphosphate 5-phosphatase 1 OS=Mus musculus GN=Inpp5d - [SHIP1_MOUSE]	32.6329	24.29	6	6	35	54	1.01688	6	2.79512	0.991391	6	1.14629	0.985051	6	5.43377	0.857871	6	4.17683	0.897766	6	3.03276	0.85005	6	10.5434	1190	133.359	7.79639
Q9D819	Inorganic pyrophosphatase OS=Mus musculus GN=Ppa1 PE=1 SV=1 - [IPYR_MOUSE]	32.6113	35.99	1	6	10	16	1.16082	9	7.15202	1.10107	9	8.98852	0.913722	9	16.0326	1.15323	9	5.43265	1.02977	9	5.29932	1.05534	9	10.5438	289	32.6462	5.60498
Q924N4	Solute carrier family 12 member 6 OS=Mus musculus GN=Slc12a6 PE=1 SV=2 - [S12A6_MOUSE]	32.6018	17.74	5	4	27	40	1.12185	4	12.3888	0.84459	4	5.55123	0.75297	4	14.9177	0.919418	4	12.4015	0.849684	4	14.3576	1.02106	4	0.551332	1150	127.444	7.03467
Q6Q899	Probable ATP-dependent RNA helicase DDX58 OS=Mus musculus GN=Ddx58 PE=1 SV=2 - [DDX58_MOUSE]	32.5386	22.46	5	10	29	46	1.01432	11	10.6339	0.96869	11	14.787	0.939174	11	8.8083	1.19842	11	9.89352	1.18474	11	10.0118	1.21908	11	10.6624	926	105.908	6.65381
P84084	ADP-ribosylation factor 5 OS=Mus musculus GN=Arf5 PE=1 SV=2 - [ARF5_MOUSE]	32.4941	65.56	4	1	11	18	18.0194	1		0.927178	1		0.0516211	1		0.955531	1		0.0551469	1		1.01157	1		180	20.5166	6.78564
P14733	Lamin-B1 OS=Mus musculus GN=Lmnb1 PE=1 SV=3 - [LMNB1_MOUSE]	32.4826	35.03	3	7	23	45	0.802329	8	12.9324	0.810394	8	19.8427	0.978548	8	12.3389	0.859651	8	18.0534	1.09477	8	23.22	1.0561	8	15.4001	588	66.7448	5.16064
Q9R099	Transducin beta-like protein 2 OS=Mus musculus GN=Tbl2 PE=2 SV=2 - [TBL2_MOUSE]	32.4484	23.98	3	9	14	22	0.685219	11	14.8689	1.10327	11	12.5262	1.70552	11	15.5384	1.11944	11	11.6139	1.74844	11	15.0537	0.999843	11	1.65754	442	49.5522	9.0415
P51881	ADP/ATP translocase 2 OS=Mus musculus GN=Slc25a5 PE=1 SV=3 - [ADT2_MOUSE]	32.4359	43.29	2	6	15	28	1.38519	7	7.87965	1.66914	7	16.2323	1.13937	7	15.4326	1.30761	7	14.3235	0.930975	7	6.3899	0.781465	7	8.94749	298	32.9102	9.72998
P12023-3	Isoform of P12023, Isoform APP751 of Amyloid beta A4 protein OS=Mus musculus GN=App - [A4_MOUSE]	32.3906	25.71	7	8	19	38	0.7578	12	12.3294	0.403109	12	68.1635	0.558874	12	48.4852	0.942721	12	18.9945	1.35873	12	11.8715	2.25318	12	63.1736	735	82.9151	4.81787
P70441	Na(+)/H(+) exchange regulatory cofactor NHE-RF1 OS=Mus musculus GN=Slc9a3r1 PE=1 SV=3 - [NHRF1_MOUSE]	32.3331	50.42	1	9	18	28	1.46078	10	2.72085	1.2001	10	3.5174	0.823937	10	2.89571	0.8842	10	1.64191	0.630519	10	7.65755	0.722257	10	7.6065	355	38.5765	5.89697
Q99JB2	Stomatin-like protein 2, mitochondrial OS=Mus musculus GN=Stoml2 PE=1 SV=1 - [STML2_MOUSE]	32.2833	37.96	3	6	17	27	1.44079	8	36.0138	1.81998	8	41.6197	1.28084	8	4.80592	1.27676	8	22.7735	0.862512	8	7.91105	0.646716	8	13.049	353	38.3612	8.86572
Q7TQH0-3	Isoform of Q7TQH0, Isoform 3 of Ataxin-2-like protein OS=Mus musculus GN=Atxn2l - [ATX2L_MOUSE]	32.2527	23.2	7	10	28	37	1.24881	10	14.4058	1.69168	10	20.2755	1.32533	10	7.67044	1.20787	10	10.9973	1.01986	10	4.56354	0.748803	10	13.2556	1043	109.942	8.85107
Q3TN34	MICAL-like protein 2 OS=Mus musculus GN=Micall2 PE=1 SV=1 - [MILK2_MOUSE]	32.1896	19.33	2	8	23	42	1.80064	9	44.6077	1.92379	9	32.2328	0.959751	9	26.7667	1.60447	9	32.8371	0.886632	9	14.1155	0.920864	9	14.6149	1009	108.222	9.5542
Q9R0Q8	C-type lectin domain family 4 member E OS=Mus musculus GN=Clec4e PE=1 SV=1 - [CLC4E_MOUSE]	32.1648	28.04	2	3	6	14	2.5264	6	32.5244	0.993338	6	7.49583	0.400568	6	36.177	1.47984	6	13.9653	0.612211	6	19.3764	1.44612	6	16.0983	214	24.4155	5.80811
Q3THS6	S-adenosylmethionine synthase isoform type-2 OS=Mus musculus GN=Mat2a PE=2 SV=2 - [METK2_MOUSE]	32.1645	27.09	4	9	12	16	1.10998	11	11.989	1.04526	11	15.566	0.874448	11	23.7775	0.903557	11	9.80211	0.846555	11	15.088	0.908344	11	10.0495	395	43.6614	6.48096
P61164	Alpha-centractin OS=Mus musculus GN=Actr1a PE=2 SV=1 - [ACTZ_MOUSE]	32.0977	15.16	2	3	8	29	1.10387	3	5.41034	1.04272	3	18.7274	0.956266	3	1.3397	0.986714	3	15.2666	0.959703	3	4.72979	0.928831	3	3.38848	376	42.5869	6.63916
E9Q265	Isoform of Q8R0F3, Sulfatase-modifying factor 1 OS=Mus musculus GN=Sumf1 PE=1 SV=1 - [E9Q265_MOUSE]	32.0661	36.89	3	4	11	24	0.768394	8	18.8987	1.07243	8	7.68183	1.43884	8	14.3042	1.09846	8	13.4651	1.40083	8	14.3954	1.05461	8	8.64091	347	37.8172	7.41553
Q8BYU6	Torsin-1A-interacting protein 2 OS=Mus musculus GN=Tor1aip2 PE=1 SV=1 - [TOIP2_MOUSE]	31.8182	18.33	1	4	10	26	0.878737	5	8.31186	1.63562	5	14.6893	1.69211	5	4.00054	2.11338	5	8.27709	2.2172	5	6.28841	1.19551	5	8.77562	502	54.4625	4.85596
Q9R0Q7	Prostaglandin E synthase 3 OS=Mus musculus GN=Ptges3 PE=1 SV=1 - [TEBP_MOUSE]	31.7211	33.13	2	5	7	16	1.14278	10	4.96759	0.830373	10	5.28344	0.746059	10	12.9496	0.991247	10	4.50686	0.89194	10	5.77532	1.1781	10	7.96692	160	18.7094	4.55127
Q9DBH0	NEDD4-like E3 ubiquitin-protein ligase WWP2 OS=Mus musculus GN=Wwp2 PE=1 SV=1 - [WWP2_MOUSE]	31.6667	25.75	1	7	23	36	0.800878	8	11.8437	0.716144	8	17.6775	0.862675	8	28.1483	0.779697	8	5.86689	1.03429	8	13.403	1.07649	8	17.3727	870	98.699	7.10791
Q61609	Sodium-dependent phosphate transporter 1 OS=Mus musculus GN=Slc20a1 PE=1 SV=1 - [S20A1_MOUSE]	31.6161	12.92	1	6	11	16	1.56173	9	18.1946	0.935801	9	8.03061	0.589291	9	4.13154	1.05145	9	5.81422	0.694868	9	13.8406	1.06848	9	10.6829	681	74.1051	6.88818
P54071	Isocitrate dehydrogenase [NADP], mitochondrial OS=Mus musculus GN=Idh2 PE=1 SV=3 - [IDHP_MOUSE]	31.5489	30.53	2	9	16	23	1.2382	9	15.0501	1.83506	9	20.2169	1.46253	9	21.1116	1.27811	9	27.5476	1.12976	9	10.0834	0.752873	9	7.38315	452	50.8739	8.68994
Q9JHR7	Insulin-degrading enzyme OS=Mus musculus GN=Ide PE=1 SV=1 - [IDE_MOUSE]	31.5465	27.48	2	7	36	54	0.965507	8	5.55177	0.870405	8	12.706	0.830169	8	14.481	0.823777	8	12.4509	0.892788	8	7.30271	1.02211	8	24.0485	1019	117.697	6.53662
Q3TMX7	Sulfhydryl oxidase 2 OS=Mus musculus GN=Qsox2 PE=2 SV=1 - [QSOX2_MOUSE]	31.4787	20.52	6	8	17	34	0.715374	9	12.7603	1.21005	9	2.46916	1.67608	9	8.72575	1.41952	9	10.3354	1.98398	9	29.1495	1.1024	9	13.9241	692	77.7259	8.5874
P40237	CD82 antigen OS=Mus musculus GN=Cd82 PE=1 SV=1 - [CD82_MOUSE]	31.4541	22.56	3	4	7	16	1.47698	9	11.1774	0.839477	9	13.7249	0.60864	9	26.4811	1.10604	9	8.19426	0.831162	9	8.19193	1.24533	9	16.2437	266	29.6089	5.021
P83093	Stromal interaction molecule 2 OS=Mus musculus GN=Stim2 PE=1 SV=2 - [STIM2_MOUSE]	31.4323	30.43	3	7	28	33	1.00989	8	14.737	1.34145	8	14.25	1.32104	8	7.42577	1.5063	8	22.5833	1.52225	8	21.523	1.08298	8	11.9379	746	83.8722	6.78564
P22892	AP-1 complex subunit gamma-1 OS=Mus musculus GN=Ap1g1 PE=1 SV=3 - [AP1G1_MOUSE]	31.432	22.87	3	9	23	32	0.795578	11	12.7157	0.943579	11	6.05932	1.17668	11	6.37423	0.827479	11	16.4215	1.11512	11	3.76947	0.881759	11	2.83521	822	91.2921	6.80029
Q8BXV2	BRI3-binding protein OS=Mus musculus GN=Bri3bp PE=2 SV=1 - [BRI3B_MOUSE]	31.4312	24.51	1	4	6	12	0.649881	9	30.732	1.19886	9	5.37282	1.74098	9	31.7744	1.20106	9	9.5866	2.21922	9	19.2729	1.01158	9	9.13923	253	28.2451	9.5249
Q924Z4	Ceramide synthase 2 OS=Mus musculus GN=Cers2 PE=1 SV=1 - [CERS2_MOUSE]	31.3687	15.26	4	4	7	18	0.752079	8	16.2816	1.24476	8	11.9544	1.57659	8	23.4885	1.41388	8	12.5277	1.8341	8	15.8138	1.0787	8	7.55	380	44.9952	8.74854
A2APX3	Isoform of P21460, Cystatin-C (Fragment) OS=Mus musculus GN=Cst3 PE=1 SV=1 - [A2APX3_MOUSE]	31.3671	77.45	2	3	7	12	0.472658	7	8.65161	0.243319	7	41.1529	0.468168	7	34.0117	0.661553	7	7.75468	1.45557	7	7.16414	2.96175	7	34.9824	102	11.1337	8.17725
P47740	Fatty aldehyde dehydrogenase OS=Mus musculus GN=Aldh3a2 PE=2 SV=2 - [AL3A2_MOUSE]	31.3578	16.53	4	4	9	19	0.759624	7	11.7122	0.925035	7	10.7504	1.46853	7	20.7453	1.02312	7	6.41299	1.40559	7	11.1904	1.0545	7	3.682	484	53.9363	8.35303
P54729	NEDD8 ultimate buster 1 OS=Mus musculus GN=Nub1 PE=1 SV=2 - [NUB1_MOUSE]	31.3491	22.8	1	6	16	20	1.03115	7	5.92295	1.04053	7	7.56602	1.0536	7	14.7742	1.04984	7	9.2717	1.07828	7	6.55907	0.969076	7	12.3471	614	70.2627	5.88428
Q62159	Rho-related GTP-binding protein RhoC OS=Mus musculus GN=Rhoc PE=1 SV=2 - [RHOC_MOUSE]	31.329	43.52	4	2	11	22	2.53447	5	12.0844	1.57136	5	10.8556	0.615356	5	3.71775	1.7099	5	14.0245	0.689625	5	4.43428	1.0817	5	1.25611	193	21.9923	6.58057
P42225	Signal transducer and activator of transcription 1 OS=Mus musculus GN=Stat1 PE=1 SV=1 - [STAT1_MOUSE]	31.3205	24.57	6	1	17	23	0.757554	1		0.914462	1		1.21103	1		0.858611	1		1.17869	1		0.921605	1		749	87.1421	5.57959
P45377	Aldose reductase-related protein 2 OS=Mus musculus GN=Akr1b8 PE=1 SV=2 - [ALD2_MOUSE]	31.3103	25.32	8	4	10	21	1.13306	7	8.77762	0.953771	7	4.33557	0.886516	7	11.0048	1.07289	7	7.66753	0.984737	7	0.955492	1.04857	7	6.79309	316	36.0976	6.3667
Q8CI59	Metalloreductase STEAP3 OS=Mus musculus GN=Steap3 PE=1 SV=1 - [STEA3_MOUSE]	31.2959	24.8	4	7	13	20	0.663829	9	3.59468	0.425284	9	6.15019	0.699497	9	15.5827	0.462431	9	10.5479	0.771182	9	7.55209	1.02015	9	4.12687	488	54.7139	9.21729
Q9R0A0	Peroxisomal membrane protein PEX14 OS=Mus musculus GN=Pex14 PE=1 SV=1 - [PEX14_MOUSE]	31.2521	35.37	2	6	11	15	1.02739	8	18.4549	1.71059	8	18.6252	1.79076	8	11.8808	1.48297	8	18.2934	1.62444	8	14.7227	0.878255	8	11.6924	376	41.1828	5.10986
E9Q8L9	Isoform of Q9D620, Rab11 family-interacting protein 1 OS=Mus musculus GN=Rab11fip1 PE=1 SV=1 - [E9Q8L9_MOUSE]	31.1598	28.13	2	9	31	46	1.36358	9	13.2305	1.53969	9	16.4633	1.17981	9	13.0979	1.25294	9	14.593	0.952921	9	3.87426	0.797281	9	9.66489	1166	124.948	5.79541
O35704	Serine palmitoyltransferase 1 OS=Mus musculus GN=Sptlc1 PE=2 SV=2 - [SPTC1_MOUSE]	31.1559	19.03	1	8	12	20	0.751777	11	10.5598	1.37855	11	9.42029	1.73103	11	12.7144	1.36871	11	8.46621	1.82534	11	14.0253	0.974547	11	7.28262	473	52.5014	6.40479
Q8BU31	Ras-related protein Rap-2c OS=Mus musculus GN=Rap2c PE=1 SV=1 - [RAP2C_MOUSE]	31.1513	46.99	3	4	9	16	1.10631	6	0.898555	0.747677	6	9.4443	0.665205	6	10.723	0.924287	6	4.05503	0.862135	6	2.49862	1.23207	6	8.81181	183	20.7314	4.94482
P70280	Vesicle-associated membrane protein 7 OS=Mus musculus GN=Vamp7 PE=1 SV=1 - [VAMP7_MOUSE]	31.1289	20.91	1	4	5	12	0.76976	10	9.49005	0.812082	10	9.1815	1.09452	10	6.33479	0.782098	10	11.848	1.11213	10	8.30608	0.951373	10	4.65519	220	24.951	8.60205
Q99LU0	Charged multivesicular body protein 1b-1 OS=Mus musculus GN=Chmp1b1 PE=1 SV=1 - [CH1B1_MOUSE]	31.118	41.21	1	2	16	31	1.05965	5	9.2647	0.663684	5	18.6674	0.635817	5	6.91341	0.873152	5	15.3514	0.836884	5	7.85643	1.22262	5	8.12135	199	22.1101	8.104
Q8VIJ6	Splicing factor, proline- and glutamine-rich OS=Mus musculus GN=Sfpq PE=1 SV=1 - [SFPQ_MOUSE]	31.0834	31.62	1	5	32	66	1.24588	6	10.2629	2.2156	6	27.5666	1.9735	6	11.4323	1.2471	6	22.5652	1.08884	6	6.82499	0.531198	6	9.84482	699	75.3943	9.43701
Q8K385	Ferric-chelate reductase 1 OS=Mus musculus GN=FRRS1 PE=1 SV=1 - [FRRS1_MOUSE]	31.0302	14.19	1	7	10	19	0.71198	11	10.0278	0.660183	11	30.355	0.947566	11	15.159	0.725166	11	19.0634	1.09075	11	7.14073	1.02361	11	7.70989	592	66.0046	8.104
P70335	Rho-associated protein kinase 1 OS=Mus musculus GN=Rock1 PE=1 SV=1 - [ROCK1_MOUSE]	31.0059	28.66	2	6	48	68	1.11751	7	16.1734	1.16195	7	14.2798	0.960919	7	13.5593	0.909961	7	14.7652	0.816701	7	21.6856	0.84016	7	4.31334	1354	158.072	5.85889
Q9Z0U1	Tight junction protein ZO-2 OS=Mus musculus GN=Tjp2 PE=1 SV=2 - [ZO2_MOUSE]	30.9628	26.39	1	6	36	47	1.38229	7	11.713	1.17174	7	11.6325	0.934035	7	10.197	1.18061	7	15.8831	0.847752	7	11.8109	0.98899	7	7.19631	1167	131.2	6.78564
O70172	Phosphatidylinositol 5-phosphate 4-kinase type-2 alpha OS=Mus musculus GN=Pip4k2a PE=1 SV=1 - [PI42A_MOUSE]	30.9184	23.95	3	4	12	24	0.906729	8	9.53543	0.784067	8	14.956	0.8061	8	9.94819	0.799567	8	11.9875	0.890631	8	3.95467	1.01202	8	9.4454	405	46.1225	6.99072
A0A0B4J1M9	Isoform of P27546, Microtubule-associated protein OS=Mus musculus GN=Map4 PE=1 SV=1 - [A0A0B4J1M9_MOUSE]	30.8915	14.56	7	4	19	36	1.04513	4	3.0727	1.0153	4	7.07893	0.980676	4	3.50298	1.09737	4	2.82109	1.08637	4	0.757714	1.05298	4	4.35177	1085	113.472	4.90674
Q05D44	Eukaryotic translation initiation factor 5B OS=Mus musculus GN=Eif5b PE=1 SV=2 - [IF2P_MOUSE]	30.8173	22.37	1	7	28	30	1.25568	8	10.7707	1.30526	8	5.06266	1.05788	8	8.42212	1.2628	8	7.7169	1.05019	8	10.9397	0.943076	8	7.87945	1216	137.532	5.59229
P62334	26S protease regulatory subunit 10B OS=Mus musculus GN=Psmc6 PE=1 SV=1 - [PRS10_MOUSE]	30.8029	30.33	1	8	15	21	1.20479	9	8.88651	0.898905	9	8.8951	0.745336	9	11.3662	1.05889	9	3.75572	0.928162	9	6.08649	1.10026	9	10.5041	389	44.1451	7.48877
P08508	Low affinity immunoglobulin gamma Fc region receptor III OS=Mus musculus GN=Fcgr3 PE=1 SV=1 - [FCGR3_MOUSE]	30.7398	28.35	3	1	9	17	0.77356	1		0.421262	1		0.546339	1		0.44245	1		0.594822	1		1.03092	1		261	30.0172	9.29053
Q64674	Spermidine synthase OS=Mus musculus GN=Srm PE=2 SV=1 - [SPEE_MOUSE]	30.7314	30.46	1	7	11	16	1.00441	10	10.365	0.841141	10	7.1554	0.863345	10	8.15005	0.883254	10	6.64889	0.922835	10	3.32377	1.02367	10	5.02515	302	33.9728	5.50342
F8WIA1	Isoform of Q922J3, CAP-Gly domain-containing linker protein 1 OS=Mus musculus GN=Clip1 PE=1 SV=1 - [F8WIA1_MOUSE]	30.7055	27.21	13	5	43	60	1.15349	5	20.3448	1.11593	5	6.65208	0.851697	5	24.7925	1.04172	5	9.08865	0.871628	5	5.26098	0.969054	5	15.0316	1437	161.137	5.23682
Q9BDB7-2	Isoform of Q9BDB7, Isoform 2 of Interferon-induced protein 44-like OS=Mus musculus GN=Ifi44l - [IF44L_MOUSE]	30.6989	27.02	3	6	12	28	0.930771	8	12.6195	1.38726	8	25.9141	1.35425	8	35.0771	0.995056	8	11.3352	1.09212	8	10.9606	0.797555	8	14.3868	396	43.976	7.72314
Q91VM5	RNA binding motif protein, X-linked-like-1 OS=Mus musculus GN=Rbmxl1 PE=2 SV=1 - [RMXL1_MOUSE]	30.6725	61.34	12	8	36	55	1.08474	11	8.36046	2.04979	11	59.1355	1.96261	11	44.4327	0.957819	11	13.4839	1.07456	11	32.7354	0.542141	11	26.9086	388	42.1362	9.99365
Q9JM52	Misshapen-like kinase 1 OS=Mus musculus GN=Mink1 PE=1 SV=3 - [MINK1_MOUSE]	30.658	30.28	8	4	40	58	1.02371	5	15.85	0.657836	5	28.4688	0.699805	5	35.5599	0.76075	5	23.6012	0.813092	5	30.5519	1.10018	5	13.0987	1308	147.203	7.44482
Q62465	Synaptic vesicle membrane protein VAT-1 homolog OS=Mus musculus GN=Vat1 PE=1 SV=3 - [VAT1_MOUSE]	30.6227	20.94	1	5	9	17	1.09674	10	5.1137	1.10464	10	9.29629	0.994841	10	4.61863	0.883957	10	3.79104	0.840401	10	4.97535	0.820066	10	10.8563	406	43.069	6.3667
E9Q6R7	Protein Utrn OS=Mus musculus GN=Utrn PE=1 SV=1 - [E9Q6R7_MOUSE]	30.5476	23.18	1	6	85	117	0.735257	6	9.59738	0.733295	6	4.43867	0.986282	6	3.97097	0.70093	6	13.5199	0.986444	6	6.81241	0.956346	6	3.35222	3430	392.461	5.32568
E9Q638	Isoform of Q61072, Disintegrin and metalloproteinase domain-containing protein 9 OS=Mus musculus GN=Adam9 PE=1 SV=1 - [E9Q638_MOUSE]	30.5456	27.82	2	6	19	49	0.761571	10	9.8142	0.523515	10	20.0945	0.689178	10	7.34141	0.676308	10	14.4974	0.925576	10	4.93317	1.24402	10	7.58176	841	91.7894	7.37158
P97807-2	Isoform of P97807, Isoform Cytoplasmic of Fumarate hydratase, mitochondrial OS=Mus musculus GN=Fh - [FUMH_MOUSE]	30.4745	24.63	4	7	17	33	1.19075	8	7.68899	1.48786	8	12.0665	1.25692	8	2.6447	1.18107	8	17.1168	1.08107	8	1.74376	0.819543	8	2.13316	467	50.0207	7.94287
Q5XKN4	Protein jagunal homolog 1 OS=Mus musculus GN=Jagn1 PE=2 SV=2 - [JAGN1_MOUSE]	30.4247	14.21	1	1	3	11	0.701976	7	7.31034	1.21127	7	6.02101	1.73111	7	7.57669	1.30833	7	16.7143	1.91719	7	19.9647	1.05767	7	13.5897	183	21.0881	9.80322
Q9CQ60	6-phosphogluconolactonase OS=Mus musculus GN=Pgls PE=2 SV=1 - [6PGL_MOUSE]	30.4241	37.35	4	5	6	8	0.971902	7	9.26389	0.849356	7	5.3063	0.90254	7	6.87115	0.87652	7	5.60326	0.965497	7	14.4983	0.998356	7	2.30268	257	27.2374	5.84619
P34022	Ran-specific GTPase-activating protein OS=Mus musculus GN=Ranbp1 PE=1 SV=2 - [RANG_MOUSE]	30.3595	32.51	2	6	9	24	1.17285	10	4.21317	0.75147	10	10.2354	0.647359	10	11.885	0.945074	10	2.26913	0.835044	10	5.24655	1.23603	10	4.14485	203	23.5817	5.22412
Q9Z1M0	P2X purinoceptor 7 OS=Mus musculus GN=P2rx7 PE=1 SV=2 - [P2RX7_MOUSE]	30.3551	21.51	3	7	14	17	0.781338	7	13.7214	0.582418	7	12.7223	0.736452	7	10.3575	0.695201	7	20.6886	0.927411	7	14.0623	1.17163	7	6.66098	595	68.3439	8.22119
Q61334	B-cell receptor-associated protein 29 OS=Mus musculus GN=Bcap29 PE=1 SV=1 - [BAP29_MOUSE]	30.2996	35	1	8	12	23	0.783664	9	16.7541	1.1219	9	10.3613	1.46166	9	13.7086	1.22711	9	8.29743	1.69787	9	13.5739	1.09804	9	2.64635	240	27.9463	9.71533
Q8C3J5	Dedicator of cytokinesis protein 2 OS=Mus musculus GN=Dock2 PE=1 SV=3 - [DOCK2_MOUSE]	30.2681	17.12	3	7	35	49	1.23472	8	8.12042	1.17592	8	9.04005	0.959165	8	8.55478	1.07145	8	8.32547	0.882118	8	9.18478	0.905012	8	6.62311	1828	211.568	6.99072
Q5SYH2	Transmembrane protein 199 OS=Mus musculus GN=Tmem199 PE=3 SV=1 - [TM199_MOUSE]	30.2656	27.4	1	6	8	13	0.90059	10	5.01378	1.05268	10	7.90356	1.22152	10	7.58908	1.29273	10	12.4632	1.54037	10	16.6335	1.22823	10	5.92231	208	23.0844	9.1001
Q3TAS6-2	Isoform of Q3TAS6, Isoform 2 of ER membrane protein complex subunit 10 OS=Mus musculus GN=Emc10 - [EMC10_MOUSE]	30.2409	19.69	2	2	8	17	0.778139	10	7.14214	1.15814	10	10.2456	1.50444	10	11.1194	1.18453	10	13.4131	1.63956	10	13.7742	1.03106	10	8.08145	254	26.6707	6.12549
D3YVW2	Isoform of Q8BXA1, Golgi integral membrane protein 4 OS=Mus musculus GN=Golim4 PE=1 SV=1 - [D3YVW2_MOUSE]	30.2181	21.82	3	6	17	34	0.765015	7	48.2688	0.983753	7	31.1566	1.415	7	7.96775	1.18195	7	24.8088	1.68997	7	31.6004	1.22962	7	12.456	683	79.8573	4.85596
P62267	40S ribosomal protein S23 OS=Mus musculus GN=Rps23 PE=1 SV=3 - [RS23_MOUSE]	30.1858	42.66	1	5	7	12	1.15981	8	23.2072	1.44671	8	14.419	1.24119	8	6.15567	1.096	8	21.5263	0.952383	8	5.98316	0.718499	8	6.52394	143	15.7977	10.4917
Q6ZWU9	40S ribosomal protein S27 OS=Mus musculus GN=Rps27 PE=1 SV=3 - [RS27_MOUSE]	30.0745	42.86	1	1	5	12	1.13222	2	4.65442	1.20012	2	0.920949	1.0634	2	3.73227	1.17765	2	2.57317	1.08169	2	7.23409	0.963173	2	3.49474	84	9.45484	9.45166
Q99LF4	tRNA-splicing ligase RtcB homolog OS=Mus musculus GN=Rtcb PE=2 SV=1 - [RTCB_MOUSE]	30.0345	18.42	1	7	12	17	1.03018	8	6.77964	1.77008	8	20.4679	1.77225	8	11.2451	1.13082	8	4.44584	1.15284	8	5.24562	0.604729	8	11.5794	505	55.2139	7.2251
Q8VBZ3	Cleft lip and palate transmembrane protein 1 homolog OS=Mus musculus GN=Clptm1 PE=2 SV=1 - [CLPT1_MOUSE]	30.0145	21.39	1	4	10	18	0.645658	7	13.6417	0.962047	7	4.25251	1.42872	7	7.7143	1.16644	7	5.80072	1.84789	7	8.62643	1.2247	7	10.4055	664	75.2429	6.30322
Q9EQ06-2	Isoform of Q9EQ06, Isoform 2 of Estradiol 17-beta-dehydrogenase 11 OS=Mus musculus GN=Hsd17b11 - [DHB11_MOUSE]	29.9509	21.98	5	5	5	10	0.665951	9	9.92833	1.05312	9	9.09592	1.41117	9	15.8164	1.1181	9	10.0955	1.61135	9	24.3798	1.05943	9	12.8157	232	25.3306	9.01221
O35405	Phospholipase D3 OS=Mus musculus GN=Pld3 PE=2 SV=1 - [PLD3_MOUSE]	29.9366	27.25	4	7	12	23	1.17921	11	13.1281	0.877319	11	16.3218	0.742522	11	26.8134	1.24364	11	20.283	1.08918	11	7.64568	1.21986	11	18.1298	488	54.3544	6.52197
Q9CQ45	Neudesin OS=Mus musculus GN=Nenf PE=1 SV=1 - [NENF_MOUSE]	29.9278	31.58	1	5	5	10	0.74757	8	7.2247	1.25345	8	6.25225	1.58985	8	8.64401	1.31344	8	6.6146	1.76952	8	15.4165	1.03855	8	5.44333	171	18.8927	5.2749
Q9Z1T1	AP-3 complex subunit beta-1 OS=Mus musculus GN=Ap3b1 PE=1 SV=2 - [AP3B1_MOUSE]	29.8798	20.54	1	6	29	41	0.69845	7	15.3093	0.709903	7	12.234	1.04076	7	9.77338	0.754929	7	10.6763	1.15928	7	7.80369	1.05473	7	5.59242	1105	122.664	5.65576
Q8VI94	2'-5'-oligoadenylate synthase-like protein 1 OS=Mus musculus GN=Oasl1 PE=2 SV=1 - [OASL1_MOUSE]	29.8725	31.12	2	8	17	26	1.19977	9	9.00714	2.33308	9	10.6719	1.83975	9	10.5826	2.32601	9	11.8652	1.93458	9	16.2037	0.986356	9	5.48757	511	59.0511	7.13721
Q9CY50	Translocon-associated protein subunit alpha OS=Mus musculus GN=Ssr1 PE=1 SV=1 - [SSRA_MOUSE]	29.851	31.12	1	4	7	28	0.827421	10	13.0817	1.21823	10	6.013	1.51361	10	8.54172	1.30959	10	5.12237	1.66286	10	14.6526	1.05355	10	3.31903	286	32.0451	4.44971
Q8BGR2	Volume-regulated anion channel subunit LRRC8D OS=Mus musculus GN=Lrrc8d PE=2 SV=1 - [LRC8D_MOUSE]	29.743	20.72	1	6	17	29	0.993279	7	32.6391	1.19682	7	14.7682	1.33471	7	17.2545	1.21368	7	28.714	1.45582	7	8.60441	0.946817	7	16.7407	859	98.05	7.44482
P63028	Translationally-controlled tumor protein OS=Mus musculus GN=Tpt1 PE=1 SV=1 - [TCTP_MOUSE]	29.6894	34.88	2	5	7	12	1.42225	8	8.9067	1.20055	8	6.17284	0.818045	8	3.6132	1.20273	8	4.78953	0.876039	8	7.58558	0.981417	8	7.72865	172	19.4496	4.85596
Q9Z2G9	Oxidoreductase HTATIP2 OS=Mus musculus GN=Htatip2 PE=1 SV=3 - [HTAI2_MOUSE]	29.6562	30.99	2	9	11	15	0.795724	10	13.5045	1.01176	10	5.77706	1.29341	10	9.44184	1.14288	10	5.66914	1.45589	10	9.42161	1.07817	10	6.18853	242	26.853	8.5874
P61514	60S ribosomal protein L37a OS=Mus musculus GN=Rpl37a PE=3 SV=2 - [RL37A_MOUSE]	29.5882	55.43	1	4	7	14	0.823047	8	9.56369	1.64605	8	21.9834	1.88437	8	25.0369	1.31421	8	9.42752	1.61096	8	5.43677	0.802622	8	30.4733	92	10.2685	10.4331
Q5Y5T1-2	Isoform of Q5Y5T1, Isoform 2 of Probable palmitoyltransferase ZDHHC20 OS=Mus musculus GN=Zdhhc20 - [ZDH20_MOUSE]	29.5314	27.45	3	5	10	16	1.08983	7	12.2775	0.820141	7	16.24	0.722988	7	17.9683	0.973007	7	0.876418	0.932064	7	9.38776	1.1645	7	10.5428	368	42.5311	8.00146
Q61035	Histidine--tRNA ligase, cytoplasmic OS=Mus musculus GN=Hars PE=2 SV=2 - [SYHC_MOUSE]	29.4461	32.81	3	8	21	33	1.16161	9	11.9963	0.859153	9	10.8172	0.780877	9	6.8084	0.987959	9	4.03956	0.886183	9	2.08525	1.08981	9	5.35722	509	57.3961	5.99854
P01027	Complement C3 OS=Mus musculus GN=C3 PE=1 SV=3 - [CO3_MOUSE]	29.4297	23.51	3	7	43	52	1.63742	8	82.0643	7.15126	8	58.6273	3.78501	8	91.5664	6.05778	8	54.6803	3.01921	8	92.5397	0.839157	8	4.79613	1663	186.366	6.72705
Q9CQS8	Protein transport protein Sec61 subunit beta OS=Mus musculus GN=Sec61b PE=1 SV=3 - [SC61B_MOUSE]	29.4205	21.88	2	2	2	9	0.77464	9	11.1922	1.22291	9	5.47635	1.60362	9	16.5332	1.31807	9	10.4221	1.68598	9	27.9055	1.03923	9	11.2289	96	9.9521	11.561
O08912	Polypeptide N-acetylgalactosaminyltransferase 1 OS=Mus musculus GN=Galnt1 PE=1 SV=1 - [GALT1_MOUSE]	29.4168	21.29	5	6	13	25	0.638217	6	19.007	1.07262	6	10.9483	1.63205	6	29.1316	1.22557	6	3.13572	1.95561	6	22.0521	1.08069	6	6.91576	559	64.2134	7.7085
P70315	Wiskott-Aldrich syndrome protein homolog OS=Mus musculus GN=Was PE=1 SV=1 - [WASP_MOUSE]	29.3697	34.04	1	8	14	18	1.16307	9	15.4817	0.957779	9	10.6083	0.814834	9	11.6914	1.04945	9	5.26128	0.957835	9	24.1577	0.986351	9	6.91068	520	54.1583	6.69775
P54775	26S protease regulatory subunit 6B OS=Mus musculus GN=Psmc4 PE=1 SV=2 - [PRS6B_MOUSE]	29.3193	28.47	1	8	14	17	1.08842	8	9.48033	0.887294	8	7.0672	0.781158	8	12.1981	1.08678	8	11.9874	0.975403	8	5.88053	1.19191	8	8.43856	418	47.3786	5.21143
P11370	Retrovirus-related Env polyprotein from Fv-4 locus OS=Mus musculus GN=Fv4 PE=4 SV=2 - [ENV2_MOUSE]	29.3062	15.76	2	2	11	14	0.429205	1		0.222038	1		0.519001	1		0.533871	1		1.29357	1		2.36006	1		679	74.4056	7.81104
Q62087	Serum paraoxonase/lactonase 3 OS=Mus musculus GN=Pon3 PE=1 SV=2 - [PON3_MOUSE]	29.2705	26.84	6	8	11	15	0.785709	11	30.6581	1.02869	11	15.0687	1.35548	11	30.1134	1.06058	11	10.5119	1.57642	11	24.217	1.03816	11	6.84505	354	39.3263	5.74463
F6Q8D3	Isoform of Q9QZW0, Phospholipid-transporting ATPase OS=Mus musculus GN=Atp11c PE=1 SV=1 - [F6Q8D3_MOUSE]	29.2492	15.5	4	9	19	30	0.938191	10	6.79567	0.806691	10	21.9588	0.882818	10	10.6972	0.844354	10	22.8061	0.925322	10	10.1309	1.01979	10	13.835	1129	129.029	7.29834
Q9JK48	Endophilin-B1 OS=Mus musculus GN=Sh3glb1 PE=1 SV=1 - [SHLB1_MOUSE]	29.2251	31.23	2	5	14	21	1.1266	7	8.18981	0.749509	7	7.60278	0.686877	7	9.70574	0.981665	7	13.3568	0.889353	7	12.0543	1.27801	7	6.16367	365	40.8298	6.03662
O88983	Syntaxin-8 OS=Mus musculus GN=Stx8 PE=1 SV=1 - [STX8_MOUSE]	29.2196	49.15	2	7	15	22	0.781923	9	3.78741	0.800831	9	13.143	1.00159	9	9.32086	0.783243	9	4.68983	1.06511	9	4.79487	0.986633	9	4.05921	236	26.9081	5.0083
P46061	Ran GTPase-activating protein 1 OS=Mus musculus GN=Rangap1 PE=1 SV=2 - [RAGP1_MOUSE]	29.0094	23.09	1	7	15	27	0.921626	9	10.485	0.947093	9	3.92781	1.03337	9	5.20094	0.966225	9	8.49659	1.08018	9	9.01059	0.991377	9	10.4319	589	63.4914	4.67822
P70296	Phosphatidylethanolamine-binding protein 1 OS=Mus musculus GN=Pebp1 PE=1 SV=3 - [PEBP1_MOUSE]	28.9703	22.46	3	3	4	9	1.16069	7	6.0758	0.884504	7	2.42572	0.753818	7	3.98169	0.978356	7	6.8847	0.889722	7	9.09919	1.0894	7	4.63913	187	20.8173	5.40186
P32020	Non-specific lipid-transfer protein OS=Mus musculus GN=Scp2 PE=1 SV=3 - [NLTP_MOUSE]	28.9592	23.77	3	6	15	25	0.830707	8	43.1507	1.24488	8	5.90905	1.67551	8	30.7585	1.25464	8	9.02381	1.54831	8	48.145	1.02091	8	4.50393	547	59.0878	7.44482
Q9WUU8-2	Isoform of Q9WUU8, Isoform 2 of TNFAIP3-interacting protein 1 OS=Mus musculus GN=Tnip1 - [TNIP1_MOUSE]	28.8886	46.13	7	5	28	45	2.24067	6	24.4366	2.27005	6	28.3597	0.967427	6	4.48671	2.09207	6	28.2829	0.925969	6	5.17101	0.932037	6	1.89329	594	67.1568	6.21436
P07742	Ribonucleoside-diphosphate reductase large subunit OS=Mus musculus GN=Rrm1 PE=1 SV=2 - [RIR1_MOUSE]	28.8834	18.56	1	6	17	22	0.874843	8	4.45696	0.586604	8	7.39373	0.690079	8	15.665	0.689712	8	4.08639	0.842613	8	11.5845	1.13994	8	5.368	792	90.1525	6.69775
Q99K94	Isoform of P42225, Signal transducer and activator of transcription OS=Mus musculus GN=Stat1 PE=1 SV=1 - [Q99K94_MOUSE]	28.8825	23.46	3	1	16	21	0.702373	1		0.959306	1		1.37023	1		0.928023	1		1.37407	1		0.949545	1		712	83.0544	6.02393
Q9R1T4	Septin-6 OS=Mus musculus GN=Sept6 PE=1 SV=4 - [SEPT6_MOUSE]	28.8712	25.12	3	1	15	25	0.979738	1		1.1441	1		1.17154	1		1.10125	1		1.16895	1		0.944796	1		434	49.5882	6.43018
P61082	NEDD8-conjugating enzyme Ubc12 OS=Mus musculus GN=Ube2m PE=2 SV=1 - [UBC12_MOUSE]	28.7669	55.74	5	6	10	15	1.22136	8	10.2431	0.889529	8	8.79542	0.714612	8	6.68997	1.03242	8	5.25133	0.875492	8	7.9079	1.14523	8	11.7087	183	20.8866	7.69385
Q8BT60	Copine-3 OS=Mus musculus GN=Cpne3 PE=2 SV=2 - [CPNE3_MOUSE]	28.7155	23.26	6	4	13	22	0.675091	7	5.83571	0.81552	7	7.92889	1.195	7	15.5123	0.809572	7	7.65037	1.21665	7	13.4536	1.04046	7	9.46974	533	59.5469	5.78271
Q80TI0-4	Isoform of Q80TI0, Isoform 4 of GRAM domain-containing protein 1B OS=Mus musculus GN=Gramd1b - [GRM1B_MOUSE]	28.6981	21.87	6	7	21	34	0.968787	9	8.08932	1.69232	9	31.4633	1.80882	9	13.7353	1.79785	9	9.43985	1.9904	9	12.975	1.03965	9	4.6174	878	101.022	6.27783
E9Q5B5	Isoform of O08528, Hexokinase OS=Mus musculus GN=Hk2 PE=1 SV=1 - [E9Q5B5_MOUSE]	28.6822	23.28	2	5	21	26	1.2756	5	5.46252	1.41385	5	12.5853	1.04406	5	9.36356	1.40395	5	6.46937	1.03156	5	6.1815	0.964931	5	3.16056	889	99.1501	6.0874
P60867	40S ribosomal protein S20 OS=Mus musculus GN=Rps20 PE=1 SV=1 - [RS20_MOUSE]	28.6289	47.06	1	4	7	11	1.09918	8	14.4208	1.34431	8	25.1103	1.23172	8	6.39728	1.11022	8	21.953	1.05297	8	12.6871	0.852557	8	15.7428	119	13.3643	9.93506
G3X8Y3	Isoform of Q80UM3, N-alpha-acetyltransferase 15, NatA auxiliary subunit OS=Mus musculus GN=Naa15 PE=1 SV=1 - [G3X8Y3_MOUSE]	28.5783	28.09	5	7	29	54	1.19551	8	6.17344	1.21509	8	14.5046	1.00583	8	1.58446	1.17583	8	8.58747	1.01238	8	10.2261	0.965304	8	6.50662	865	101.031	7.51807
Q91YN9	BAG family molecular chaperone regulator 2 OS=Mus musculus GN=Bag2 PE=1 SV=1 - [BAG2_MOUSE]	28.5774	51.9	5	5	15	27	1.10588	8	8.29561	0.899259	8	8.16957	0.847452	8	6.9162	1.1813	8	8.10871	1.1484	8	6.15409	1.24977	8	5.20479	210	23.4591	6.41748
Q8BWY3	Eukaryotic peptide chain release factor subunit 1 OS=Mus musculus GN=Etf1 PE=1 SV=4 - [ERF1_MOUSE]	28.5646	29.75	1	7	13	16	1.16849	9	5.52981	1.08017	9	5.60463	0.948994	9	8.07825	1.12599	9	8.01849	0.988798	9	4.46886	0.994894	9	4.61733	437	49.0002	5.70654
Q9JHS3	Ragulator complex protein LAMTOR2 OS=Mus musculus GN=Lamtor2 PE=1 SV=1 - [LTOR2_MOUSE]	28.5053	24.8	2	3	3	12	0.811679	8	17.5643	0.867897	8	4.59375	1.11819	8	13.5647	0.749562	8	17.8196	0.975203	8	6.29121	0.857421	8	5.26305	125	13.4718	5.40186
Q6IRU5-2	Isoform of Q6IRU5, Isoform 2 of Clathrin light chain B OS=Mus musculus GN=Cltb - [CLCB_MOUSE]	28.4457	32.7	4	6	9	12	1.19103	9	3.91941	1.03569	9	12.4178	0.852509	9	4.39211	0.907542	9	6.89812	0.788562	9	9.19549	0.867257	9	8.1922	211	23.1602	4.67822
Q8K1I7	WAS/WASL-interacting protein family member 1 OS=Mus musculus GN=Wipf1 PE=1 SV=1 - [WIPF1_MOUSE]	28.4236	31.85	3	7	15	21	1.14724	9	5.6369	0.994297	9	13.2048	0.86731	9	13.7754	0.935516	9	9.42059	0.843273	9	10.5938	0.9404	9	13.7177	493	50.0498	11.4146
P67984	60S ribosomal protein L22 OS=Mus musculus GN=Rpl22 PE=1 SV=2 - [RL22_MOUSE]	28.4059	39.84	1	5	5	10	1.24923	7	15.129	1.60085	7	8.05417	1.28562	7	5.84377	1.42495	7	12.2049	1.22538	7	4.81522	0.899333	7	1.22672	128	14.7498	9.18799
A2AKU9	Isoform of Q91VR2, ATP synthase subunit gamma OS=Mus musculus GN=Atp5c1 PE=1 SV=1 - [A2AKU9_MOUSE]	28.3461	34.01	7	7	11	25	1.42251	10	19.9056	1.56799	10	27.1721	1.17043	10	7.2722	1.24026	10	18.518	0.888026	10	11.0494	0.708698	10	13.4305	297	32.7501	9.12939
Q61584	Fragile X mental retardation syndrome-related protein 1 OS=Mus musculus GN=Fxr1 PE=1 SV=2 - [FXR1_MOUSE]	28.288	29.84	7	5	26	40	1.28677	5	10.9015	1.09353	5	3.80447	0.830986	5	7.07507	1.18195	5	8.88537	0.971764	5	4.54466	1.08786	5	5.96599	677	76.1753	6.97607
Q6DFW5	Phospholipid-transporting ATPase OS=Mus musculus GN=Atp11b PE=1 SV=1 - [Q6DFW5_MOUSE]	28.2728	18.64	1	7	26	35	0.803192	7	19.4084	0.711513	7	27.1441	0.904267	7	11.3824	0.760752	7	19.6179	1.01234	7	15.8827	1.04948	7	7.33673	1175	133.451	6.91748
Q6R5N8	Toll-like receptor 13 OS=Mus musculus GN=Tlr13 PE=1 SV=1 - [TLR13_MOUSE]	28.2441	21.8	2	7	21	29	0.700491	7	24.3392	0.685977	7	19.4977	0.982453	7	9.933	0.642406	7	19.2779	0.948109	7	11.0316	0.920535	7	15.1263	991	114.37	8.63135
Q1RLL3	Copine-9 OS=Mus musculus GN=Cpne9 PE=2 SV=1 - [CPNE9_MOUSE]	28.2436	22.6	6	1	14	22	0.995854	1		1.01169	1		1.01919	1		1.04611	1		1.09244	1		1.01494	1		553	61.8131	5.40186
Q8VDS8-3	Isoform of Q8VDS8, Isoform 3 of Syntaxin-18 OS=Mus musculus GN=Stx18 - [STX18_MOUSE]	28.2243	31.82	4	7	14	22	0.848679	10	16.4805	1.273	10	15.0548	1.55563	10	11.6785	1.27963	10	12.7122	1.50018	10	21.1107	0.996345	10	7.40093	308	35.1669	5.87158
Q8BXL7	ADP-ribosylation factor-related protein 1 OS=Mus musculus GN=Arfrp1 PE=2 SV=2 - [ARFRP_MOUSE]	28.2096	34.33	4	5	7	12	0.844609	8	6.18389	1.23842	8	9.41353	1.4606	8	12.3923	1.29314	8	7.67592	1.59475	8	13.5765	1.04417	8	4.82463	201	22.6444	6.55127
P47915	60S ribosomal protein L29 OS=Mus musculus GN=Rpl29 PE=2 SV=2 - [RL29_MOUSE]	28.2001	53.75	5	3	12	28	0.747414	8	44.7682	1.82081	8	39.3528	2.35046	8	73.6598	1.20295	8	20.5864	1.49258	8	33.5742	0.640178	8	24.2093	160	17.5759	11.8394
Q8C166	Copine-1 OS=Mus musculus GN=Cpne1 PE=1 SV=1 - [CPNE1_MOUSE]	28.0977	16.79	12	5	14	28	1.15459	8	5.79911	0.954329	8	25.7679	0.875767	8	18.9402	0.969013	8	3.12276	0.860764	8	2.30669	0.929131	8	24.5715	536	58.8494	5.65576
P25119	Tumor necrosis factor receptor superfamily member 1B OS=Mus musculus GN=Tnfrsf1b PE=2 SV=1 - [TNR1B_MOUSE]	28.0614	23.21	1	6	11	18	2.44565	8	79.2186	1.30659	8	12.9083	0.517758	8	45.9584	2.31925	8	52.8838	0.913586	8	17.8174	1.79981	8	34.8629	474	50.2872	6.99072
Q9Z0N1	Eukaryotic translation initiation factor 2 subunit 3, X-linked OS=Mus musculus GN=Eif2s3x PE=1 SV=2 - [IF2G_MOUSE]	28.0391	30.72	3	8	17	25	1.07348	10	10.0968	1.22429	10	40.3956	1.13369	10	37.0453	1.1653	10	30.6185	1.11083	10	26.3274	0.953682	10	15.4933	472	51.0332	8.39697
P43274	Histone H1.4 OS=Mus musculus GN=Hist1h1e PE=1 SV=2 - [H14_MOUSE]	27.9991	40.64	1	1	11	30	0.961016	2	5.09011	1.19889	2	0.0609647	1.25156	2	5.15119	1.08482	2	2.40091	1.17394	2	7.49789	0.888166	2	2.33992	219	21.964	11.1069
P43277	Histone H1.3 OS=Mus musculus GN=Hist1h1d PE=1 SV=2 - [H13_MOUSE]	27.9676	45.7	2	1	11	22	1.2921	2	0.406052	1.26617	2	0.810731	0.983106	2	0.404669	1.05238	2	3.11752	0.847016	2	2.71121	0.815817	2	2.30635	221	22.0861	11.0337
Q62419	Endophilin-A2 OS=Mus musculus GN=Sh3gl1 PE=1 SV=1 - [SH3G1_MOUSE]	27.9614	21.2	6	8	11	14	0.930368	9	15.7818	0.698521	9	20.3015	0.682075	9	13.8446	0.789798	9	9.21019	0.838534	9	7.18833	1.13861	9	11.8284	368	41.4922	5.71924
O70496	H(+)/Cl(-) exchange transporter 7 OS=Mus musculus GN=Clcn7 PE=1 SV=1 - [CLCN7_MOUSE]	27.9299	15.32	2	7	14	21	0.905685	8	12.0314	1.0966	8	14.3358	1.19886	8	6.74928	0.945186	8	11.0724	1.14237	8	9.27198	0.913311	8	10.8054	803	88.6562	7.26904
P32883-2	Isoform of P32883, Isoform 2B of GTPase KRas OS=Mus musculus GN=Kras - [RASK_MOUSE]	27.913	51.6	6	3	11	13	1.03154	4	7.13285	0.780494	4	11.0602	0.75851	4	5.97931	0.811528	4	13.7414	0.810345	4	4.16349	1.0025	4	7.32421	188	21.4689	8.11865
Q9CWU2	Palmitoyltransferase ZDHHC13 OS=Mus musculus GN=Zdhhc13 PE=1 SV=2 - [ZDH13_MOUSE]	27.8944	10.13	2	3	7	13	0.599752	4	15.7459	1.13875	4	4.77196	1.98439	4	4.81755	1.15484	4	4.30737	1.848	4	15.0372	0.952536	4	12.9823	622	70.8432	8.19189
Q8CD76	Isoform of O88447, Kinesin light chain 1 OS=Mus musculus GN=Klc1 PE=1 SV=1 - [Q8CD76_MOUSE]	27.8414	29.38	7	4	21	31	1.02744	4	5.03201	0.73291	4	14.8473	0.786852	4	14.357	0.836948	4	8.4012	0.892204	4	10.2187	1.12089	4	6.38652	616	69.4519	5.96045
H3BJ51	Isoform of Q64FW2, All-trans-retinol 13,14-reductase OS=Mus musculus GN=Retsat PE=1 SV=1 - [H3BJ51_MOUSE]	27.8221	18.61	4	6	11	17	0.652115	7	15.893	0.678747	7	7.86949	0.996952	7	8.34279	0.806035	7	4.94975	1.40496	7	13.2405	1.19428	7	11.1503	548	61.129	9.0708
Q9CZX7	Type 2 phosphatidylinositol 4,5-bisphosphate 4-phosphatase OS=Mus musculus GN=Tmem55a PE=1 SV=1 - [TM55A_MOUSE]	27.7749	25.68	1	4	6	11	0.619465	6	13.5408	0.713388	6	13.1483	1.14271	6	20.8462	0.618335	6	3.57429	1.04644	6	19.0274	0.883205	6	3.8477	257	28.0192	8.67529
Q6ZWX6	Eukaryotic translation initiation factor 2 subunit 1 OS=Mus musculus GN=Eif2s1 PE=1 SV=3 - [IF2A_MOUSE]	27.7252	36.51	1	6	11	22	1.10898	7	10.1742	1.12204	7	8.34775	0.932435	7	14.4764	1.07826	7	9.46286	0.977784	7	7.6227	0.958593	7	6.86799	315	36.0854	5.08447
Q9D823	60S ribosomal protein L37 OS=Mus musculus GN=Rpl37 PE=3 SV=3 - [RL37_MOUSE]	27.6881	53.61	1	5	9	20	0.947814	11	18.2446	1.92673	11	23.1332	1.81028	11	11.0245	1.13249	11	7.09792	1.31276	11	29.7318	0.576851	11	15.8641	97	11.0709	11.7368
D3Z512	Isoform of P56542, Deoxyribonuclease-2-alpha OS=Mus musculus GN=Dnase2a PE=1 SV=1 - [D3Z512_MOUSE]	27.6641	20.48	4	5	7	11	0.697442	8	8.58676	0.820551	8	8.6755	1.11804	8	14.115	0.720957	8	18.059	1.03232	8	12.4405	0.866322	8	4.57043	332	36.487	7.76709
Q9JJ28	Protein flightless-1 homolog OS=Mus musculus GN=Flii PE=1 SV=1 - [FLII_MOUSE]	27.5954	15.89	1	5	21	26	1.1221	6	7.20088	0.935596	6	5.67332	0.845332	6	22.4662	0.990156	6	11.5835	0.878553	6	1.33163	0.980029	6	19.0325	1271	144.712	6.06201
E9QAD4	Isoform of Q7TQK5, Coiled-coil domain-containing protein 93 OS=Mus musculus GN=Ccdc93 PE=1 SV=1 - [E9QAD4_MOUSE]	27.5085	27.87	2	6	20	42	0.848327	6	6.35724	1.75318	6	10.606	2.04825	6	5.20022	0.95409	6	4.03284	1.10569	6	5.71823	0.523548	6	10.0998	628	72.4296	8.29443
P23492	Purine nucleoside phosphorylase OS=Mus musculus GN=Pnp PE=1 SV=2 - [PNPH_MOUSE]	27.4895	47.06	3	5	15	27	1.19468	7	28.7312	1.05241	7	13.3804	0.908839	7	3.00177	1.2316	7	5.64008	0.975664	7	12.0087	1.07382	7	8.49284	289	32.2561	6.16357
Q3TAA7	Serine/threonine-protein kinase 11-interacting protein OS=Mus musculus GN=Stk11ip PE=1 SV=1 - [S11IP_MOUSE]	27.465	16.23	2	8	16	18	0.632904	8	7.24832	0.822729	8	2.48244	1.34088	8	5.70117	0.784739	8	7.77952	1.25071	8	5.53246	0.899971	8	9.10906	1072	117.931	4.95752
Q3TFD2	Lysophosphatidylcholine acyltransferase 1 OS=Mus musculus GN=Lpcat1 PE=1 SV=1 - [PCAT1_MOUSE]	27.4559	19.66	6	6	15	21	0.768848	8	26.0479	1.11803	8	14.7155	1.4806	8	24.5847	1.18012	8	9.20505	1.56573	8	30.8293	1.03913	8	8.18318	534	59.7055	6.34131
Q9R0Q3	Transmembrane emp24 domain-containing protein 2 OS=Mus musculus GN=Tmed2 PE=1 SV=1 - [TMED2_MOUSE]	27.4548	51.24	5	6	11	20	0.636825	12	10.1001	1.26325	12	14.9827	1.85018	12	10.4785	1.12457	12	11.1205	1.83954	12	10.5153	0.858629	12	6.69643	201	22.6903	5.17334
Q9ERR7	15 kDa selenoprotein OS=Mus musculus GN=Sep15 PE=1 SV=3 - [SEP15_MOUSE]	27.4296	43.21	2	5	7	16	0.811327	8	23.9313	1.38031	8	10.2592	1.74534	8	32.1269	1.43516	8	13.0384	1.90554	8	27.9458	1.03772	8	3.85865	162	17.7961	5.35107
Q6ZWQ7	Isoform of Q9D365, Signal peptidase complex subunit 3 OS=Mus musculus GN=Spcs3 PE=1 SV=1 - [Q6ZWQ7_MOUSE]	27.39	27.78	1	4	6	14	0.888732	8	6.95059	1.37414	8	10.1585	1.67222	8	15.6698	1.23527	8	12.3385	1.49645	8	21.2409	0.98118	8	7.35251	180	20.3005	8.6167
P11440	Cyclin-dependent kinase 1 OS=Mus musculus GN=Cdk1 PE=1 SV=3 - [CDK1_MOUSE]	27.3771	32.32	54	3	8	12	0.931543	5	2.37533	0.831591	5	5.88777	0.895595	5	8.03923	0.771533	5	8.89872	0.878312	5	5.00059	0.928622	5	1.26909	297	34.085	8.42627
Q9Z0M5	Lysosomal acid lipase/cholesteryl ester hydrolase OS=Mus musculus GN=Lipa PE=2 SV=2 - [LICH_MOUSE]	27.3408	19.65	1	5	8	14	0.498635	8	23.5535	0.543637	8	13.5693	1.0176	8	14.5467	0.547158	8	21.4382	1.13228	8	10.986	1.02441	8	7.87676	397	45.296	8.07471
P57746	V-type proton ATPase subunit D OS=Mus musculus GN=Atp6v1d PE=1 SV=1 - [VATD_MOUSE]	27.3193	32.39	1	6	11	21	0.941174	9	10.6219	1.02564	9	17.8319	1.17096	9	15.7374	0.948537	9	15.1319	1.10958	9	8.29547	0.868369	9	7.53829	247	28.3514	9.45166
P10833	Ras-related protein R-Ras OS=Mus musculus GN=Rras PE=2 SV=1 - [RRAS_MOUSE]	27.3184	47.25	1	1	8	21	1.07712	1		0.887615	1		0.826733	1		0.947433	1		0.914748	1		1.0477	1		218	23.749	6.78564
Q99LC5	Electron transfer flavoprotein subunit alpha, mitochondrial OS=Mus musculus GN=Etfa PE=1 SV=2 - [ETFA_MOUSE]	27.2903	28.53	1	4	12	21	1.31242	6	10.6476	1.96914	6	23.4962	1.49405	6	6.98075	1.49537	6	11.869	1.19552	6	3.17084	0.745395	6	11.3904	333	34.9875	8.38232
Q6P542	ATP-binding cassette sub-family F member 1 OS=Mus musculus GN=Abcf1 PE=1 SV=1 - [ABCF1_MOUSE]	27.2828	18.88	1	5	19	32	1.10421	6	4.26707	0.982565	6	13.9488	0.785887	6	25.1605	1.08464	6	17.2677	0.954639	6	10.3497	1.06273	6	5.71548	837	94.8869	6.50732
P30681	High mobility group protein B2 OS=Mus musculus GN=Hmgb2 PE=1 SV=3 - [HMGB2_MOUSE]	27.272	29.05	1	5	8	10	1.15818	6	2.95905	0.921034	6	13.7627	0.782057	6	5.7825	1.0677	6	5.63742	0.974867	6	4.62611	1.15225	6	10.1683	210	24.1469	7.31299
A2API5	Isoform of Q9JI18, Low-density lipoprotein receptor-related protein 1B OS=Mus musculus GN=Lrp1b PE=1 SV=1 - [A2API5_MOUSE]	27.2436	14.79	3	0	73	131																			4630	516.695	5.45264
P47791	Glutathione reductase, mitochondrial OS=Mus musculus GN=Gsr PE=1 SV=3 - [GSHR_MOUSE]	27.2277	28	2	6	14	21	1.21712	7	7.26037	1.04389	7	12.6777	0.860448	7	8.52538	1.03644	7	6.28649	0.916527	7	4.64163	1.01067	7	9.75906	500	53.6285	7.98682
Q9EPK2	Protein XRP2 OS=Mus musculus GN=Rp2 PE=1 SV=3 - [XRP2_MOUSE]	27.216	29.11	4	8	16	23	0.745225	10	11.3391	0.582029	10	18.7626	0.764655	10	15.9922	0.593411	10	9.60057	0.817367	10	9.17128	1.03386	10	11.6968	347	39.3512	5.23682
Q8QZT1	Acetyl-CoA acetyltransferase, mitochondrial OS=Mus musculus GN=Acat1 PE=1 SV=1 - [THIL_MOUSE]	27.2057	30.66	1	7	12	17	1.36603	9	10.2608	1.98992	9	31.4146	1.58233	9	18.9603	1.56511	9	10.4837	1.18541	9	7.2345	0.729568	9	8.84898	424	44.7873	8.51416
Q8R1A4	Dedicator of cytokinesis protein 7 OS=Mus musculus GN=Dock7 PE=1 SV=3 - [DOCK7_MOUSE]	27.1965	13.19	5	7	33	49	0.926611	8	3.30797	0.821546	8	8.74072	0.901756	8	5.45759	0.87172	8	4.30372	0.972341	8	5.89405	1.03487	8	3.57759	2130	241.286	6.7124
O88685	26S protease regulatory subunit 6A OS=Mus musculus GN=Psmc3 PE=1 SV=2 - [PRS6A_MOUSE]	27.1882	39.82	5	6	17	27	1.06896	7	3.0561	0.836715	7	12.9272	0.731839	7	10.3615	0.969646	7	4.91708	0.95651	7	5.91976	1.17876	7	14.4046	442	49.5176	5.18604
Q9DC16	Endoplasmic reticulum-Golgi intermediate compartment protein 1 OS=Mus musculus GN=Ergic1 PE=1 SV=1 - [ERGI1_MOUSE]	27.1845	28.97	3	5	7	14	0.868185	7	13.7348	0.955107	7	7.01309	1.13222	7	17.5014	1.11947	7	3.50744	1.29996	7	5.56478	1.11177	7	8.59437	290	32.5415	7.06396
Q91XD7	Cysteine-rich with EGF-like domain protein 1 OS=Mus musculus GN=Creld1 PE=2 SV=1 - [CREL1_MOUSE]	27.1584	27.38	1	6	11	17	0.808047	8	13.9187	1.12075	8	6.06485	1.35355	8	13.0715	1.20523	8	12.1136	1.47363	8	15.6838	1.06103	8	14.7376	420	45.687	5.021
P62852	40S ribosomal protein S25 OS=Mus musculus GN=Rps25 PE=1 SV=1 - [RS25_MOUSE]	27.1309	35.2	1	6	6	11	1.48229	10	11.3388	1.67497	10	13.3595	1.13365	10	5.33775	1.27081	10	15.7167	0.924146	10	12.5138	0.749577	10	6.10432	125	13.7337	10.1108
Q5SSZ5	Tensin-3 OS=Mus musculus GN=Tns3 PE=1 SV=1 - [TENS3_MOUSE]	27.0923	13.89	12	6	25	37	1.32651	8	12.4013	1.05004	8	16.25	0.798659	8	24.7383	1.2863	8	19.3026	1.00643	8	24.3035	1.21207	8	16.8059	1440	155.491	6.65381
H7BWZ3	Isoform of Q9JM76, Actin-related protein 2/3 complex subunit 3 OS=Mus musculus GN=Arpc3 PE=1 SV=1 - [H7BWZ3_MOUSE]	27.0665	45.88	4	6	9	13	1.35273	9	11.4022	1.71916	9	13.7436	1.38839	9	8.75041	1.06107	9	7.85156	0.793045	9	2.47316	0.540864	9	10.2119	170	19.6249	8.60205
Q80WW9	DDRGK domain-containing protein 1 OS=Mus musculus GN=Ddrgk1 PE=1 SV=2 - [DDRGK_MOUSE]	27.0657	30.48	1	3	11	21	0.77582	5	15.4554	1.25588	5	8.43756	1.62402	5	3.06072	1.41307	5	12.4746	2.06766	5	8.6424	1.16608	5	1.87677	315	35.9557	5.35107
H3BKY1	Isoform of Q9JHJ3, Glycosylated lysosomal membrane protein OS=Mus musculus GN=Glmp PE=1 SV=1 - [H3BKY1_MOUSE]	27.0596	13.79	3	2	6	10	0.937713	5	25.9596	1.05075	5	20.2795	1.08312	5	55.3763	0.965247	5	16.069	0.961202	5	12.372	0.943762	5	25.3255	319	34.7421	5.5415
Q3TFQ1	SPRY domain-containing protein 7 OS=Mus musculus GN=Spryd7 PE=2 SV=2 - [SPRY7_MOUSE]	27.0514	41.33	2	7	8	13	1.40883	9	19.8783	1.27725	9	18.3448	0.910882	9	14.8242	1.26127	9	21.8417	0.961155	9	4.72316	1.00442	9	9.1423	196	21.6666	6.69775
D3YZZ5	Protein Tmed7 OS=Mus musculus GN=Tmed7 PE=1 SV=1 - [D3YZZ5_MOUSE]	27.0399	40.63	2	4	9	12	0.697261	5	10.0294	1.19645	5	5.25756	1.74356	5	9.672	1.14759	5	4.74057	1.76017	5	0.591825	0.95252	5	6.46723	224	25.1846	6.88818
Q8BYP3	Rho-related GTP-binding protein RhoF OS=Mus musculus GN=Rhof PE=2 SV=1 - [RHOF_MOUSE]	27.0156	35.07	1	5	8	12	1.46551	8	12.4776	1.06963	8	9.65859	0.775029	8	16.7265	1.2636	8	10.7928	0.924294	8	8.96287	1.15066	8	7.36654	211	23.5621	8.42627
Q9DCL9	Multifunctional protein ADE2 OS=Mus musculus GN=Paics PE=1 SV=4 - [PUR6_MOUSE]	26.9984	32.94	3	6	16	26	0.992618	7	6.61697	0.755673	7	29.4726	0.828637	7	25.1818	0.831377	7	8.09115	0.840147	7	10.2043	1.02289	7	10.8905	425	46.9761	7.2251
Q61187	Tumor susceptibility gene 101 protein OS=Mus musculus GN=Tsg101 PE=1 SV=2 - [TS101_MOUSE]	26.9802	29.41	2	6	12	18	1.03676	7	11.3773	0.927288	7	11.1315	0.875413	7	9.69978	0.873431	7	9.28866	0.855621	7	6.649	0.943876	7	3.06875	391	44.0956	6.7124
Q9D4V7	Rab-like protein 3 OS=Mus musculus GN=Rabl3 PE=2 SV=1 - [RABL3_MOUSE]	26.9746	25	2	4	8	14	0.841484	6	5.14915	1.39128	6	17.4578	1.648	6	9.82344	1.2032	6	16.5134	1.53772	6	11.2152	0.86284	6	7.2695	236	26.2814	7.15186
Q9CXE7	Transmembrane emp24 domain-containing protein 5 OS=Mus musculus GN=Tmed5 PE=2 SV=1 - [TMED5_MOUSE]	26.9353	21.83	6	6	7	12	0.836001	9	10.7332	1.37348	9	12.1554	1.68517	9	4.58529	1.29223	9	7.22	1.55356	9	9.43817	0.879304	9	5.50015	229	26.1552	4.93213
Q9Z2U0	Proteasome subunit alpha type-7 OS=Mus musculus GN=Psma7 PE=1 SV=1 - [PSA7_MOUSE]	26.9071	46.77	2	9	13	24	1.01461	11	9.78586	0.846885	11	17.6975	0.794889	11	9.86148	0.966442	11	11.4885	0.96916	11	6.14427	1.1701	11	6.49551	248	27.8376	8.45557
Q3U687	Protein 2010002M12Rik OS=Mus musculus GN=2010002M12Rik PE=1 SV=1 - [Q3U687_MOUSE]	26.903	21.03	3	1	11	17	1.13512	1		2.43604	1		2.153	1		5.46687	1		5.00856	1		2.20277	1		466	54.0311	6.87354
Q9CPW4	Actin-related protein 2/3 complex subunit 5 OS=Mus musculus GN=Arpc5 PE=2 SV=3 - [ARPC5_MOUSE]	26.8502	59.6	3	6	8	9	1.1821	6	15.0768	1.57622	6	23.5653	1.27247	6	3.79495	0.993067	6	4.48764	0.87052	6	8.88677	0.640756	6	14.604	151	16.2783	5.66846
P48428	Tubulin-specific chaperone A OS=Mus musculus GN=Tbca PE=2 SV=3 - [TBCA_MOUSE]	26.8328	44.44	1	8	10	16	1.12092	10	11.4778	0.840958	10	6.66468	0.734662	10	11.5501	0.931635	10	6.73979	0.873597	10	15.2635	1.12696	10	2.80571	108	12.7496	5.2749
Q8VCB1	Nucleoporin NDC1 OS=Mus musculus GN=Ndc1 PE=2 SV=1 - [NDC1_MOUSE]	26.8073	16.64	2	4	11	20	0.738254	7	23.3631	0.908061	7	17.7913	1.27977	7	16.1403	0.975563	7	17.2193	1.46359	7	18.5377	1.06591	7	3.85853	673	75.361	8.89502
P19536	Cytochrome c oxidase subunit 5B, mitochondrial OS=Mus musculus GN=Cox5b PE=1 SV=1 - [COX5B_MOUSE]	26.8021	49.22	4	3	5	15	1.54776	8	16.1907	1.81448	8	20.324	1.12158	8	11.4185	1.31464	8	16.5411	0.853302	8	9.40506	0.691175	8	6.51026	128	13.8039	8.38232
P63276	40S ribosomal protein S17 OS=Mus musculus GN=Rps17 PE=1 SV=2 - [RS17_MOUSE]	26.7923	31.85	3	3	6	11	1.79251	7	11.3651	1.81778	7	24.0952	1.07824	7	8.62957	1.29906	7	8.38219	0.770838	7	8.03786	0.702957	7	7.31424	135	15.5144	9.84717
Q9CYI4	Putative RNA-binding protein Luc7-like 1 OS=Mus musculus GN=Luc7l PE=2 SV=2 - [LUC7L_MOUSE]	26.7895	34.23	4	2	15	28	1.19067	2	40.4961	1.68387	2	29.3171	1.4188	2	10.281	1.45266	2	10.4069	1.26879	2	52.5102	0.846781	2	40.6361	371	43.9074	9.87646
Q91WK2	Eukaryotic translation initiation factor 3 subunit H OS=Mus musculus GN=Eif3h PE=1 SV=1 - [EIF3H_MOUSE]	26.7353	26.14	1	3	13	25	1.24652	5	6.49253	1.31878	5	2.64069	1.07518	5	6.80058	1.17961	5	10.5597	0.979425	5	11.1713	0.877967	5	9.35874	352	39.807	6.66846
Q9JII6	Alcohol dehydrogenase [NADP(+)] OS=Mus musculus GN=Akr1a1 PE=1 SV=3 - [AK1A1_MOUSE]	26.7292	25.23	2	5	9	15	1.18605	8	5.54291	0.884497	8	4.28644	0.770663	8	7.11056	1.04863	8	4.67294	0.927219	8	5.99188	1.14823	8	4.47042	325	36.5639	7.38623
Q8BTJ4-2	Isoform of Q8BTJ4, Isoform 2 of Bis(5'-adenosyl)-triphosphatase enpp4 OS=Mus musculus GN=Enpp4 - [ENPP4_MOUSE]	26.6599	20.09	2	5	11	21	0.954549	9	7.35954	1.5233	9	14.6273	1.62049	9	5.92819	1.32366	9	18.4664	1.53111	9	13.1304	0.88752	9	8.81923	423	47.8733	6.72705
E9Q4P1	Protein Wdfy1 OS=Mus musculus GN=Wdfy1 PE=1 SV=1 - [E9Q4P1_MOUSE]	26.5888	28.05	5	6	12	20	1.03936	7	12.3537	1.11089	7	12.4359	1.09654	7	4.40781	1.27099	7	6.43104	1.19636	7	13.879	1.06713	7	6.1293	410	46.1873	7.34229
Q9JKN1	Zinc transporter 7 OS=Mus musculus GN=Slc30a7 PE=1 SV=1 - [ZNT7_MOUSE]	26.578	8.99	1	2	3	10	0.957024	6	5.80243	1.09271	6	7.31497	1.14557	6	8.13156	1.09356	6	6.2058	1.20193	6	7.64716	0.98711	6	1.43614	378	41.7632	6.84424
Q3UMB9	WASH complex subunit 7 OS=Mus musculus GN=Kiaa1033 PE=2 SV=2 - [WASH7_MOUSE]	26.5555	18.33	1	5	25	50	0.806791	6	10.659	1.29666	6	18.0256	1.5788	6	18.5217	0.858659	6	6.62043	1.13565	6	4.52596	0.697194	6	17.592	1173	136.283	7.37158
P41731	CD63 antigen OS=Mus musculus GN=Cd63 PE=1 SV=2 - [CD63_MOUSE]	26.4547	14.71	1	4	5	19	0.758281	7	9.55278	0.893358	7	4.62486	1.18618	7	9.0196	0.819246	7	6.62107	1.10452	7	5.64974	0.911858	7	11.7268	238	25.7492	6.97607
Q9CXP8	Guanine nucleotide-binding protein G(I)/G(S)/G(O) subunit gamma-10 OS=Mus musculus GN=Gng10 PE=3 SV=1 - [GBG10_MOUSE]	26.4072	72.06	5	3	4	6	0.81255	5	5.59075	0.625747	5	6.87112	0.796983	5	13.1806	0.743365	5	8.80504	0.956653	5	7.63633	1.13278	5	4.29329	68	7.22477	7.85498
P51174	Long-chain specific acyl-CoA dehydrogenase, mitochondrial OS=Mus musculus GN=Acadl PE=1 SV=2 - [ACADL_MOUSE]	26.358	29.3	1	3	12	17	1.22285	4	12.5235	1.85836	4	14.5192	1.43665	4	21.4792	1.1423	4	5.99405	0.981015	4	7.94979	0.61288	4	29.8067	430	47.8775	8.30908
Q9QUM9	Proteasome subunit alpha type-6 OS=Mus musculus GN=Psma6 PE=1 SV=1 - [PSA6_MOUSE]	26.3526	24.39	3	6	7	10	1.08576	7	5.25868	0.825168	7	9.32298	0.735392	7	13.3608	0.988798	7	2.72541	0.947089	7	4.61347	1.20305	7	5.28823	246	27.3548	6.75635
Q99LJ0	CTTNBP2 N-terminal-like protein OS=Mus musculus GN=Cttnbp2nl PE=1 SV=1 - [CT2NL_MOUSE]	26.3405	18.34	1	7	15	21	1.08907	7	7.296	0.923684	7	14.0462	0.816894	7	1.758	1.10331	7	8.52011	0.956592	7	6.78271	1.06954	7	6.04529	638	69.7985	7.7085
Q9Z2X1	Heterogeneous nuclear ribonucleoprotein F OS=Mus musculus GN=Hnrnpf PE=1 SV=3 - [HNRPF_MOUSE]	26.2901	22.41	4	3	10	16	0.933641	6	17.8761	0.961919	6	20.293	1.12948	6	11.6401	0.93058	6	18.3317	1.10305	6	9.96521	0.9393	6	1.77	415	45.7009	5.49072
H3BLL3	Isoform of Q921G6, Leucine-rich repeat and calponin homology domain-containing protein 4 OS=Mus musculus GN=Lrch4 PE=1 SV=1 - [H3BLL3_MOUSE]	26.2756	17.1	6	5	13	22	0.989588	7	17.1689	0.916639	7	23.1982	0.990831	7	3.61443	0.930466	7	6.2493	1.00007	7	8.80781	1.02236	7	6.38622	649	69.944	6.88818
P08556	GTPase NRas OS=Mus musculus GN=Nras PE=2 SV=1 - [RASN_MOUSE]	26.2137	47.62	5	1	8	12	1.12468	1		0.740031	1		0.660123	1		0.797162	1		0.737113	1		1.05733	1		189	21.1855	5.17334
Q8C4C9	Isoform of Q9QYI4, DnaJ (Hsp40) homolog, subfamily B, member 12, isoform CRA_d OS=Mus musculus GN=Dnajb12 PE=1 SV=1 - [Q8C4C9_MOUSE]	26.2091	32.8	3	4	14	23	0.950507	6	30.8834	0.994017	6	14.3115	1.07803	6	36.541	1.12513	6	19.3367	1.3238	6	32.1143	1.10247	6	8.88577	378	42.406	8.49951
A2A6H1	Isoform of Q61792, LIM and SH3 domain protein 1 (Fragment) OS=Mus musculus GN=Lasp1 PE=1 SV=1 - [A2A6H1_MOUSE]	26.1788	71.43	1	1	4	12	0.715419	1		0.733392	1		1.02844	1		0.839711	1		1.22064	1		1.12385	1		56	6.50537	8.49951
Q8R420	ATP-binding cassette sub-family A member 3 OS=Mus musculus GN=Abca3 PE=2 SV=3 - [ABCA3_MOUSE]	26.1465	13.79	2	6	25	32	0.747547	6	39.3862	0.857803	6	16.9885	1.18121	6	40.356	0.816878	6	18.7036	1.23957	6	12.4508	0.982509	6	4.96806	1704	191.847	7.1665
Q8JZK9	Hydroxymethylglutaryl-CoA synthase, cytoplasmic OS=Mus musculus GN=Hmgcs1 PE=1 SV=1 - [HMCS1_MOUSE]	26.1425	22.69	2	6	10	15	1.04852	8	6.91453	0.840799	8	4.94113	0.778084	8	17.0589	0.870851	8	7.35559	0.850521	8	11.1323	1.01641	8	6.66813	520	57.5325	5.98584
Q6P1F6	Serine/threonine-protein phosphatase 2A 55 kDa regulatory subunit B alpha isoform OS=Mus musculus GN=Ppp2r2a PE=1 SV=1 - [2ABA_MOUSE]	26.0783	28.86	8	6	16	21	1.17662	8	10.0204	0.763347	8	8.12876	0.671059	8	12.995	0.957132	8	5.58901	0.821111	8	6.48039	1.20133	8	8.14715	447	51.6595	6.20166
F7BX26	Isoform of Q60676, Serine/threonine-protein phosphatase (Fragment) OS=Mus musculus GN=Ppp5c PE=1 SV=1 - [F7BX26_MOUSE]	26.0778	31.51	9	7	15	23	1.07516	6	7.87368	0.722694	6	2.30711	0.674353	6	11.3566	0.914035	6	3.75618	0.870659	6	4.64972	1.23439	6	3.42729	476	54.2807	6.20166
D3YVN7	Elongation factor Tu OS=Mus musculus GN=Gm9755 PE=3 SV=1 - [D3YVN7_MOUSE]	26.0776	36.73	3	6	17	24	1.35122	7	24.1066	1.98996	7	37.7614	1.46333	7	14.2411	1.48662	7	22.7557	1.13419	7	3.06501	0.733278	7	14.1106	452	49.507	7.56201
Q9CR26	Vacuolar protein sorting-associated protein VTA1 homolog OS=Mus musculus GN=Vta1 PE=1 SV=1 - [VTA1_MOUSE]	26.0597	30.1	3	5	10	17	0.953179	7	3.35812	0.695559	7	23.1453	0.731413	7	17.9464	0.93989	7	18.9652	0.965963	7	9.51383	1.23867	7	10.9396	309	33.8919	6.12549
Q91VR5	ATP-dependent RNA helicase DDX1 OS=Mus musculus GN=Ddx1 PE=1 SV=1 - [DDX1_MOUSE]	26.0588	21.35	1	8	19	39	1.09946	8	16.3579	1.62578	8	13.6424	1.56047	8	14.7635	1.06028	8	11.4836	1.11436	8	7.52403	0.65698	8	7.30873	740	82.4478	7.21045
P70333	Heterogeneous nuclear ribonucleoprotein H2 OS=Mus musculus GN=Hnrnph2 PE=2 SV=1 - [HNRH2_MOUSE]	26.0328	30.51	1	2	17	24	0.984326	2	8.29822	1.46746	2	13.1357	1.49566	2	21.6096	1.20222	2	0.524007	1.27017	2	7.77168	0.804138	2	13.6667	449	49.2483	6.30322
Q80U93	Nuclear pore complex protein Nup214 OS=Mus musculus GN=Nup214 PE=1 SV=2 - [NU214_MOUSE]	25.9783	11.99	9	9	25	35	1.10124	9	13.4428	1.32822	9	26.6217	1.18375	9	12.7124	1.15087	9	14.7459	1.1384	9	8.12412	0.938929	9	18.1243	2085	212.847	7.07861
Q8R1V4	Transmembrane emp24 domain-containing protein 4 OS=Mus musculus GN=Tmed4 PE=2 SV=1 - [TMED4_MOUSE]	25.9498	51.98	2	5	12	20	0.706398	5	5.15902	1.32244	5	13.7665	1.94461	5	2.66564	1.30845	5	16.8139	1.95706	5	3.59141	0.962524	5	4.14773	227	26.0054	8.17725
A2AWP8-4	Isoform of A2AWP8, Isoform 4 of Rho guanine nucleotide exchange factor 10-like protein OS=Mus musculus GN=Arhgef10l - [ARGAL_MOUSE]	25.9301	14.35	8	4	19	30	1.02318	5	10.9718	1.04779	5	14.8068	1.10719	5	24.3166	0.901882	5	9.60244	0.977864	5	13.2821	0.840985	5	10.2914	1275	139.307	5.74463
P28063	Proteasome subunit beta type-8 OS=Mus musculus GN=Psmb8 PE=1 SV=2 - [PSB8_MOUSE]	25.8827	35.51	2	6	10	26	0.921165	7	5.46585	0.790197	7	16.0615	0.829476	7	18.8816	0.900035	7	11.6004	0.994344	7	7.72044	1.14845	7	6.69545	276	30.2406	6.68311
Q3TB92	Allergin-1 OS=Mus musculus GN=Milr1 PE=1 SV=2 - [MILR1_MOUSE]	25.8683	28.05	5	3	6	13	0.949381	6	10.1309	0.653647	6	20.005	0.709594	6	8.08777	0.833171	6	5.5163	0.9123	6	1.8071	1.25718	6	11.2873	246	27.3486	7.25439
Q9D1P4	Cysteine and histidine-rich domain-containing protein 1 OS=Mus musculus GN=Chordc1 PE=1 SV=1 - [CHRD1_MOUSE]	25.8465	33.23	1	3	12	20	1.2536	5	11.3427	0.880962	5	4.11891	0.705019	5	9.75158	1.00713	5	2.49205	0.886672	5	8.36921	1.17988	5	5.18184	331	37.3267	7.89893
O55135	Eukaryotic translation initiation factor 6 OS=Mus musculus GN=Eif6 PE=1 SV=2 - [IF6_MOUSE]	25.7867	34.29	5	6	7	11	1.25219	7	14.1347	1.33023	7	16.6158	1.10786	7	18.8658	1.20526	7	16.4285	1.00541	7	6.10178	0.88723	7	7.41953	245	26.4942	4.7417
Q9CQD4	Charged multivesicular body protein 1b-2 OS=Mus musculus GN=Chmp1b2 PE=2 SV=2 - [CH1B2_MOUSE]	25.7778	37.19	1	1	13	23	0.925629	1		0.653373	1		0.708155	1		0.854724	1		0.960298	1		1.28404	1		199	22.1472	8.104
Q6KAR6	Exocyst complex component 3 OS=Mus musculus GN=Exoc3 PE=1 SV=2 - [EXOC3_MOUSE]	25.7018	21.72	1	6	20	31	1.20025	6	17.9207	0.943976	6	15.2832	0.7267	6	9.27182	1.0481	6	21.0099	0.821634	6	11.3343	1.08553	6	6.17856	755	86.3996	6.20166
Q9EST5	Acidic leucine-rich nuclear phosphoprotein 32 family member B OS=Mus musculus GN=Anp32b PE=1 SV=1 - [AN32B_MOUSE]	25.6445	26.84	6	3	12	20	0.76056	4	7.88152	1.00662	4	6.38095	1.39008	4	10.7055	0.827623	4	4.12946	1.16121	4	4.60645	0.790989	4	4.43104	272	31.0601	4.00537
Q6IFZ6	Keratin, type II cytoskeletal 1b OS=Mus musculus GN=Krt77 PE=1 SV=1 - [K2C1B_MOUSE]	25.6125	31.29	3	1	21	34	0.113002	1		0.0850649	1		0.755215	1		0.0615387	1		0.566345	1		0.710087	1		572	61.3216	8.01611
Q99MU3	Double-stranded RNA-specific adenosine deaminase OS=Mus musculus GN=Adar PE=1 SV=2 - [DSRAD_MOUSE]	25.6095	25.89	5	6	31	36	1.10503	7	8.89787	1.50897	7	13.5447	1.30239	7	17.1441	1.3716	7	14.9593	1.19092	7	5.54518	0.948257	7	12.6534	1178	130.365	8.70459
P27600	Guanine nucleotide-binding protein subunit alpha-12 OS=Mus musculus GN=Gna12 PE=1 SV=3 - [GNA12_MOUSE]	25.6086	31.93	3	3	13	22	0.79299	3	10.3633	0.63707	3	38.2268	0.805979	3	20.0605	0.692729	3	16.1529	0.908473	3	5.71808	1.06731	3	11.0037	379	44.0673	9.83252
P28656	Nucleosome assembly protein 1-like 1 OS=Mus musculus GN=Nap1l1 PE=1 SV=2 - [NP1L1_MOUSE]	25.607	30.43	2	3	10	13	1.29662	4	0.873948	0.822361	4	9.02625	0.632548	4	11.4193	0.96546	4	5.14889	0.790565	4	9.14731	1.18035	4	2.64245	391	45.3169	4.4624
Q6ZQ29-2	Isoform of Q6ZQ29, Isoform 2 of Serine/threonine-protein kinase TAO2 OS=Mus musculus GN=Taok2 - [TAOK2_MOUSE]	25.5873	28.53	2	1	34	45	0.652329	1		0.711564	1		1.09434	1		0.820513	1		1.30808	1		1.13184	1		1055	119.884	7.28369
Z4YKT6	Isoform of Q99J47, Dehydrogenase/reductase SDR family member 7B OS=Mus musculus GN=Dhrs7b PE=1 SV=1 - [Z4YKT6_MOUSE]	25.5809	28.25	3	4	11	19	0.750963	5	15.9743	1.09803	5	2.4702	1.4669	5	13.4644	1.18245	5	1.87681	1.78129	5	1.71479	1.06848	5	4.98286	308	33.2045	9.43701
O35448	Lysosomal thioesterase PPT2 OS=Mus musculus GN=Ppt2 PE=2 SV=1 - [PPT2_MOUSE]	25.5151	17.55	5	4	5	9	0.828412	7	7.67025	0.917135	7	8.91094	1.17795	7	5.08161	0.827718	7	9.67726	1.10769	7	15.2415	0.910455	7	3.30043	302	34.3441	6.39209
Q6QD59	Vesicle transport protein SEC20 OS=Mus musculus GN=Bnip1 PE=2 SV=1 - [SEC20_MOUSE]	25.4896	37.72	4	6	11	20	0.687263	9	10.546	1.03071	9	7.49505	1.46485	9	14.5614	1.23878	9	6.84854	1.85175	9	17.8702	1.20619	9	6.45947	228	26.1588	8.74854
P98195-2	Isoform of P98195, Isoform 2 of Probable phospholipid-transporting ATPase IIB OS=Mus musculus GN=Atp9b - [ATP9B_MOUSE]	25.4876	18.15	3	5	22	36	0.86001	6	18.8874	1.08767	6	16.1406	1.14146	6	8.07225	1.18318	6	12.9113	1.2794	6	13.7062	1.09914	6	3.63531	1135	127.829	7.54736
Q9DC37	Major facilitator superfamily domain-containing protein 1 OS=Mus musculus GN=Mfsd1 PE=1 SV=1 - [MFSD1_MOUSE]	25.4512	15.95	1	4	9	17	0.816699	7	6.42054	1.15268	7	11.5004	1.68763	7	26.4681	0.788244	7	3.97394	1.26716	7	13.1908	0.654522	7	15.286	464	51.3616	8.20654
Q3U3K9	Isoform of P70295, Ancient ubiquitous protein 1 OS=Mus musculus GN=Aup1 PE=1 SV=1 - [Q3U3K9_MOUSE]	25.4243	26.42	2	5	12	14	0.872238	7	24.7702	1.09522	7	15.3468	1.50058	7	23.796	1.07095	7	14.6679	1.36883	7	37.2347	1.03325	7	18.6287	439	49.32	9.24658
Q9CZE3	Ras-related protein Rab-32 OS=Mus musculus GN=Rab32 PE=1 SV=3 - [RAB32_MOUSE]	25.4182	31.39	1	6	7	11	0.767887	6	6.62525	0.799393	6	11.7964	1.02604	6	9.95225	0.856348	6	8.34785	1.13046	6	5.67434	1.0351	6	6.23477	223	25.0527	6.68311
Q6ZQ08	CCR4-NOT transcription complex subunit 1 OS=Mus musculus GN=Cnot1 PE=1 SV=2 - [CNOT1_MOUSE]	25.3962	18.74	4	4	47	71	0.987124	4	2.7019	1.2036	4	16.0841	1.25247	4	15.2753	1.02867	4	4.0923	1.11162	4	7.87072	0.88542	4	7.17047	2375	266.637	7.10791
Q8R5F7-2	Isoform of Q8R5F7, Isoform 2 of Interferon-induced helicase C domain-containing protein 1 OS=Mus musculus GN=Ifih1 - [IFIH1_MOUSE]	25.3888	18.34	2	5	22	27	1.05948	7	21.5696	1.43161	7	25.1426	1.46094	7	13.753	1.86535	7	38.9483	1.88743	7	8.99819	1.51138	7	2.33396	976	110.772	6.87354
F8VQ29	Protein Iqgap3 OS=Mus musculus GN=Iqgap3 PE=1 SV=1 - [F8VQ29_MOUSE]	25.3139	15.07	3	6	27	37	0.847837	7	11.8004	0.817226	7	80.9993	0.904258	7	48.8366	0.665562	7	30.9919	0.805753	7	40.1787	0.808871	7	24.488	1632	185.238	7.51807
Q91V12-4	Isoform of Q91V12, Isoform D of Cytosolic acyl coenzyme A thioester hydrolase OS=Mus musculus GN=Acot7 - [BACH_MOUSE]	25.3096	34.83	5	7	16	25	1.11719	8	3.40369	0.928089	8	5.75912	0.831424	8	8.26285	1.06153	8	6.86715	0.936385	8	7.14699	1.10394	8	2.96481	379	41.5891	7.73779
Q5SUH7	Isoform of Q99KN9, Clathrin interactor 1 OS=Mus musculus GN=Clint1 PE=1 SV=1 - [Q5SUH7_MOUSE]	25.2695	25.84	4	9	17	25	1.31446	9	19.2725	1.15971	9	7.80273	0.904903	9	19.2325	1.25275	9	16.602	1.01929	9	7.71063	1.01262	9	11.7274	623	67.6876	6.41748
Q80W54	CAAX prenyl protease 1 homolog OS=Mus musculus GN=Zmpste24 PE=1 SV=2 - [FACE1_MOUSE]	25.247	15.58	2	5	9	11	0.778097	7	8.8353	1.01905	7	9.37426	1.28674	7	6.75455	1.13678	7	14.2375	1.48768	7	10.1008	1.13926	7	3.17144	475	54.6994	6.94678
Q9EQ32	Phosphoinositide 3-kinase adapter protein 1 OS=Mus musculus GN=Pik3ap1 PE=1 SV=1 - [BCAP_MOUSE]	25.2469	23.8	3	4	15	26	1.31922	6	8.59391	0.996697	6	13.1636	0.964596	6	39.7435	1.17708	6	4.6964	0.929468	6	8.41736	0.993644	6	30.2797	811	90.871	5.17334
Q921W0	Charged multivesicular body protein 1a OS=Mus musculus GN=Chmp1a PE=1 SV=1 - [CHM1A_MOUSE]	25.2187	31.12	1	6	9	17	0.950552	9	3.30227	0.740817	9	8.03901	0.797514	9	11.6469	0.82673	9	7.63656	0.948068	9	8.36854	1.06527	9	9.47713	196	21.5942	8.06006
A0A087WQE6	Isoform of P83940, Transcription elongation factor B polypeptide 1 (Fragment) OS=Mus musculus GN=Tceb1 PE=1 SV=1 - [A0A087WQE6_MOUSE]	25.187	42.11	4	3	5	14	1.11937	7	9.74336	0.983747	7	10.346	0.746344	7	8.79398	1.01006	7	3.80294	0.925938	7	7.57209	1.10796	7	14.116	95	10.6501	5.14795
Q61009	Scavenger receptor class B member 1 OS=Mus musculus GN=Scarb1 PE=1 SV=1 - [SCRB1_MOUSE]	25.169	10.02	2	4	7	19	0.654129	8	11.208	0.707291	8	5.31189	1.09969	8	7.08915	0.618201	8	12.6978	0.965064	8	12.3173	0.840078	8	6.71693	509	56.7169	8.08936
Q3UNJ0	Isoform of P21855, B-cell differentiation antigen CD72 OS=Mus musculus GN=Cd72 PE=1 SV=1 - [Q3UNJ0_MOUSE]	25.0697	31.45	5	6	12	25	0.610667	8	12.7274	0.508357	8	51.1412	0.778103	8	19.3754	0.72438	8	10.141	1.23977	8	7.4205	1.36107	8	42.6926	337	38.541	5.97314
Q3TCR7	Isoform of P39054, Dynamin-2 OS=Mus musculus GN=Dnm2 PE=1 SV=1 - [Q3TCR7_MOUSE]	25.0507	22.44	21	8	27	40	1.02266	8	16.047	0.899751	8	4.36448	0.876035	8	12.7756	0.904384	8	8.63315	0.976372	8	12.1383	0.96653	8	12.8357	869	97.926	7.44482
P49769	Presenilin-1 OS=Mus musculus GN=Psen1 PE=1 SV=1 - [PSN1_MOUSE]	25.0469	12.21	2	3	5	10	0.920435	5	4.36067	0.78847	5	8.73007	0.859804	5	11.6152	0.932007	5	10.2668	1.04407	5	10.1131	1.23078	5	3.41713	467	52.6061	5.37646
Q80TM9	Nischarin OS=Mus musculus GN=Nisch PE=1 SV=2 - [NISCH_MOUSE]	24.9974	14.56	10	7	27	40	0.925398	8	15.5952	1.16702	8	13.0072	1.2114	8	18.8466	1.01016	8	6.59973	1.09365	8	13.5406	0.837928	8	17.3004	1593	174.903	5.16064
Q8BW41	Protein O-linked-mannose beta-1,4-N-acetylglucosaminyltransferase 2 OS=Mus musculus GN=Pomgnt2 PE=2 SV=1 - [PMGT2_MOUSE]	24.9678	14.05	2	1	10	31	0.804916	1		1.01993	1		1.27123	1		0.822348	1		1.06248	1		0.791407	1		605	69.3338	8.77783
Q9DBX5	Isoform of P47713, Cytosolic phospholipase A2 OS=Mus musculus GN=Pla2g4a PE=1 SV=1 - [Q9DBX5_MOUSE]	24.9302	18.51	3	7	14	20	0.984786	9	12.7459	0.743974	9	12.8798	0.687636	9	13.4629	0.865265	9	7.45209	0.874777	9	7.95319	1.19209	9	1.56789	740	84.2141	5.42725
Q8BK64	Activator of 90 kDa heat shock protein ATPase homolog 1 OS=Mus musculus GN=Ahsa1 PE=2 SV=2 - [AHSA1_MOUSE]	24.9125	30.47	5	6	11	16	1.02142	8	4.14051	0.67671	8	8.48927	0.670901	8	5.75675	0.889017	8	1.88567	0.905805	8	2.56573	1.29172	8	3.95965	338	38.0932	5.52881
Q8K4X7	1-acyl-sn-glycerol-3-phosphate acyltransferase delta OS=Mus musculus GN=Agpat4 PE=2 SV=1 - [PLCD_MOUSE]	24.861	21.69	1	5	8	14	1.10972	7	10.3408	1.51571	7	29.9479	1.49288	7	23.3268	1.46528	7	33.9908	1.49962	7	31.7955	1.07299	7	5.15513	378	43.7815	8.38232
Q9D1E6	Tubulin-folding cofactor B OS=Mus musculus GN=Tbcb PE=1 SV=2 - [TBCB_MOUSE]	24.8069	34.43	1	6	11	20	1.08486	7	11.8315	0.807179	7	9.45255	0.746451	7	19.7967	0.811028	7	0.578533	0.807012	7	6.11478	1.0047	7	5.66542	244	27.3684	5.23682
Q9QZZ4	Unconventional myosin-XV OS=Mus musculus GN=Myo15a PE=1 SV=2 - [MYO15_MOUSE]	24.7942	18.51	4	1	76	117	0.826118	4	4.1337	0.956281	4	1.38529	1.17221	4	2.74722	0.706249	4	3.31747	0.914189	4	3.67742	0.724914	4	4.63929	3511	395.372	9.15869
Q5U405	Transmembrane protease serine 13 OS=Mus musculus GN=Tmprss13 PE=2 SV=2 - [TMPSD_MOUSE]	24.7593	18.6	7	1	15	33	0.75437	11	5.75191	1.51612	11	15.6232	2.0169	11	16.5034	0.689355	11	11.61	0.967066	11	14.4468	0.463026	11	17.0967	543	59.7679	9.01221
Q9Z1D1	Eukaryotic translation initiation factor 3 subunit G OS=Mus musculus GN=Eif3g PE=1 SV=2 - [EIF3G_MOUSE]	24.7352	36.88	1	7	14	19	1.10683	7	15.1135	1.10842	7	6.54191	0.938643	7	8.85484	1.07487	7	4.32249	0.930115	7	13.7608	0.963041	7	9.14012	320	35.6159	5.89697
P00493	Hypoxanthine-guanine phosphoribosyltransferase OS=Mus musculus GN=Hprt1 PE=1 SV=3 - [HPRT_MOUSE]	24.73	39.91	1	4	6	10	1.14618	6	10.2649	0.813288	6	4.2267	0.712611	6	12.8375	0.931952	6	9.73781	0.822471	6	7.55848	1.07651	6	10.7769	218	24.5546	6.68311
Q6ZQ38	Cullin-associated NEDD8-dissociated protein 1 OS=Mus musculus GN=Cand1 PE=2 SV=2 - [CAND1_MOUSE]	24.7273	19.59	1	6	26	32	1.02617	6	5.74513	0.851106	6	20.1189	0.857043	6	13.9344	0.929327	6	8.62082	0.934108	6	8.39176	1.05741	6	6.1918	1230	136.245	5.78271
D3YUS5	Isoform of E9PW37, Protein Rasal2 OS=Mus musculus GN=Rasal2 PE=1 SV=1 - [D3YUS5_MOUSE]	24.6855	18.08	3	9	30	40	1.15648	9	26.7123	1.10944	9	14.382	0.897202	9	17.0922	1.16276	9	10.4788	0.937185	9	7.7571	0.958389	9	7.76532	1261	141.922	7.79639
Q3TZZ7	Extended synaptotagmin-2 OS=Mus musculus GN=Esyt2 PE=1 SV=1 - [ESYT2_MOUSE]	24.6635	25.44	3	6	20	24	0.999928	7	3.22907	1.07055	7	17.8088	1.12555	7	9.85679	0.990677	7	5.62829	1.06347	7	10.8453	0.938404	7	10.3688	845	94.0806	7.75244
Q8BMS1	Trifunctional enzyme subunit alpha, mitochondrial OS=Mus musculus GN=Hadha PE=1 SV=1 - [ECHA_MOUSE]	24.6632	19.92	1	8	17	23	1.36525	8	8.95587	1.92597	8	26.9013	1.40972	8	10.9771	1.35409	8	13.6165	1.03961	8	5.21703	0.698296	8	7.33988	763	82.6175	9.14404
E9Q2X6	Isoform of Q8CG47, Structural maintenance of chromosomes protein OS=Mus musculus GN=Smc4 PE=1 SV=1 - [E9Q2X6_MOUSE]	24.6551	20.14	2	5	30	42	1.07273	5	3.89585	0.952987	5	2.63472	0.902188	5	3.78519	0.982308	5	6.47101	0.944634	5	5.59141	1.01175	5	6.27406	1261	144.117	7.57666
Q9Z2M7	Phosphomannomutase 2 OS=Mus musculus GN=Pmm2 PE=1 SV=1 - [PMM2_MOUSE]	24.5691	36.36	3	6	11	16	1.01643	7	5.83061	0.878598	7	10.1117	0.877222	7	13.5034	0.919802	7	7.67805	0.913252	7	9.25577	1.04915	7	5.82469	242	27.639	6.41748
Q9CQ56	Vesicle transport protein USE1 OS=Mus musculus GN=Use1 PE=2 SV=1 - [USE1_MOUSE]	24.5224	45.93	4	4	15	25	0.697116	5	6.92822	0.913349	5	20.287	1.36134	5	15.893	0.963826	5	2.34536	1.48916	5	3.85191	1.12883	5	6.90123	270	30.574	9.11475
F8WI35	Isoform of P84244, Histone H3 OS=Mus musculus GN=H3f3a PE=3 SV=1 - [F8WI35_MOUSE]	24.5206	42.22	8	6	11	17	1.05152	7	8.58108	2.08774	7	22.4563	1.99584	7	21.2986	1.4255	7	10.8009	1.37211	7	14.5041	0.619961	7	14.8798	135	15.1895	11.3999
J3QNY1	Uncharacterized protein OS=Mus musculus GN=Gm9242 PE=4 SV=1 - [J3QNY1_MOUSE]	24.4726	40.06	8	6	15	29	0.926802	7	13.2186	1.28593	7	1.63072	1.3841	7	8.7331	1.10623	7	5.28555	1.2843	7	2.92881	0.84439	7	7.57144	357	37.1172	8.30908
P84104	Serine/arginine-rich splicing factor 3 OS=Mus musculus GN=Srsf3 PE=1 SV=1 - [SRSF3_MOUSE]	24.4716	47.56	3	5	12	15	0.939945	6	8.76372	1.36069	6	12.799	1.52199	6	4.27637	1.10605	6	5.49375	1.20434	6	6.79831	0.76482	6	5.71119	164	19.3179	11.6489
Q9WUA2	Phenylalanine--tRNA ligase beta subunit OS=Mus musculus GN=Farsb PE=2 SV=2 - [SYFB_MOUSE]	24.4276	31.58	3	6	22	34	1.11769	7	23.5453	1.19635	7	41.5598	0.846328	7	15.795	1.18163	7	19.4395	0.941602	7	10.2208	0.987864	7	10.0459	589	65.6553	7.12256
Q9QZS3-3	Isoform of Q9QZS3, Isoform 3 of Protein numb homolog OS=Mus musculus GN=Numb - [NUMB_MOUSE]	24.3565	22.12	10	5	14	17	0.88819	6	3.15474	0.942293	6	11.7523	1.05643	6	8.95437	0.865231	6	2.21908	1.02786	6	6.00594	0.88851	6	13.9424	642	69.3968	8.36768
O35295	Transcriptional activator protein Pur-beta OS=Mus musculus GN=Purb PE=1 SV=3 - [PURB_MOUSE]	24.2896	29.32	3	4	11	18	1.17389	4	5.46554	1.2673	4	5.24824	1.11754	4	5.11439	1.17725	4	4.04879	1.0692	4	9.16812	0.908484	4	14.8743	324	33.8808	5.42725
Q8K0C4	Lanosterol 14-alpha demethylase OS=Mus musculus GN=Cyp51a1 PE=2 SV=1 - [CP51A_MOUSE]	24.2854	18.29	1	6	10	13	0.372061	8	42.2826	0.400321	8	45.6058	1.06369	8	5.47435	0.481433	8	31.3558	1.34567	8	6.75978	1.16699	8	6.50781	503	56.7394	8.41162
Q9CQR2	40S ribosomal protein S21 OS=Mus musculus GN=Rps21 PE=3 SV=1 - [RS21_MOUSE]	24.2755	61.45	1	5	8	14	0.966187	7	62.4567	1.1237	7	48.0707	1.02419	7	1.433	1.08859	7	26.6298	1.03287	7	8.28104	0.909284	7	6.63971	83	9.13555	8.51416
Q9D3D9	ATP synthase subunit delta, mitochondrial OS=Mus musculus GN=Atp5d PE=1 SV=1 - [ATPD_MOUSE]	24.2174	22.02	2	3	5	10	1.71922	7	16.1915	1.93703	7	20.4583	1.09905	7	13.8136	1.44702	7	13.8814	0.873035	7	2.63318	0.759571	7	14.0526	168	17.5891	5.08447
Q64343	ATP-binding cassette sub-family G member 1 OS=Mus musculus GN=Abcg1 PE=1 SV=1 - [ABCG1_MOUSE]	24.1774	14.71	1	4	12	24	0.536854	7	10.1541	0.513581	7	7.9579	0.949397	7	6.3439	0.657371	7	10.2123	1.2802	7	6.29617	1.17973	7	7.8158	666	73.9846	7.06396
J3KMQ2	Uncharacterized protein OS=Mus musculus GN=Gm5422 PE=4 SV=1 - [J3KMQ2_MOUSE]	24.174	21.26	1	1	21	25	1.56216	1		1.16012	1		0.745044	1		0.903866	1		0.601722	1		0.764742	1		903	100.099	5.50342
P07091	Protein S100-A4 OS=Mus musculus GN=S100a4 PE=1 SV=1 - [S10A4_MOUSE]	24.1644	25.74	2	3	4	14	1.0062	10	16.3444	0.933019	10	13.2153	0.853259	10	17.0908	0.86523	10	9.6027	0.850977	10	14.6446	0.893936	10	8.86927	101	11.7137	5.31299
F7D432	Isoform of P23506, Protein-L-isoaspartate O-methyltransferase (Fragment) OS=Mus musculus GN=Pcmt1 PE=1 SV=1 - [F7D432_MOUSE]	24.1451	20.3	7	4	5	10	1.07465	7	3.46715	1.06794	7	9.27233	1.01412	7	6.85489	1.09976	7	9.3614	1.08463	7	9.23129	0.985285	7	3.82521	271	29.1492	8.35303
Q8C2K1	Differentially expressed in FDCP 6 OS=Mus musculus GN=Def6 PE=1 SV=1 - [DEFI6_MOUSE]	24.1439	28.57	2	5	24	44	1.23596	6	9.51052	1.01509	6	21.1724	0.763958	6	5.32445	1.01125	6	2.78239	0.852757	6	3.16995	0.999484	6	12.5236	630	73.4084	6.26514
Q80XI4	Phosphatidylinositol 5-phosphate 4-kinase type-2 beta OS=Mus musculus GN=Pip4k2b PE=1 SV=1 - [PI42B_MOUSE]	24.0819	31.73	1	2	14	20	0.966697	2	6.82881	1.04667	2	11.724	1.08624	2	4.86606	0.942425	2	2.77952	1.01385	2	9.62201	0.88379	2	14.539	416	47.2888	7.32764
E9Q474	Protein Akap13 OS=Mus musculus GN=Akap13 PE=1 SV=1 - [E9Q474_MOUSE]	24.0703	20.01	6	7	54	88	1.64644	7	40.6466	1.34959	7	18.691	0.857949	7	43.1127	1.36037	7	21.6616	0.818695	7	20.6534	0.900446	7	16.7726	2794	305.815	5.35107
Q9CRB9	MICOS complex subunit Mic19 OS=Mus musculus GN=Chchd3 PE=1 SV=1 - [MIC19_MOUSE]	24.0296	44.05	5	4	14	24	1.66171	7	35.6315	2.09122	7	34.4828	1.11539	7	7.35508	1.59037	7	33.8127	0.890625	7	24.0152	0.856228	7	10.577	227	26.3182	8.36768
Q3U1F9	Phosphoprotein associated with glycosphingolipid-enriched microdomains 1 OS=Mus musculus GN=Pag1 PE=1 SV=2 - [PHAG1_MOUSE]	24.0148	20.51	1	5	7	9	0.999339	6	4.078	0.691291	6	14.5223	0.678019	6	5.58184	0.711908	6	11.7085	0.749985	6	14.2027	1.04086	6	12.2634	429	46.5201	4.80518
Q80X50-5	Isoform of Q80X50, Isoform 5 of Ubiquitin-associated protein 2-like OS=Mus musculus GN=Ubap2l - [UBP2L_MOUSE]	24.0025	13.67	5	3	20	39	1.48368	5	3.1951	1.42256	5	11.6373	0.925492	5	5.88045	1.37287	5	7.37937	0.94049	5	3.97357	0.974673	5	2.11255	1112	117.264	7.12256
D3Z0B9	Isoform of Q571I9, Aldehyde dehydrogenase family 16 member A1 OS=Mus musculus GN=Aldh16a1 PE=1 SV=1 - [D3Z0B9_MOUSE]	23.9923	12.33	2	5	9	22	0.949443	5	7.29445	0.68496	5	3.37952	0.695454	5	9.3157	0.81733	5	3.69896	0.846275	5	12.0828	1.17376	5	5.50678	754	79.439	6.25244
O35737	Heterogeneous nuclear ribonucleoprotein H OS=Mus musculus GN=Hnrnph1 PE=1 SV=3 - [HNRH1_MOUSE]	23.9429	24.5	2	1	13	21	1.14847	1		1.52369	1		1.331	1		1.11429	1		1.009	1		0.71782	1		449	49.1684	6.30322
P06804	Tumor necrosis factor OS=Mus musculus GN=Tnf PE=1 SV=2 - [TNFA_MOUSE]	23.9257	32.34	1	6	7	20	3.66372	9	136.45	1.60702	9	90.8395	0.402389	9	36.4396	3.60962	9	110.209	0.65737	9	7.47629	1.54621	9	28.3145	235	25.8792	5.10986
O09005	Sphingolipid delta(4)-desaturase DES1 OS=Mus musculus GN=Degs1 PE=2 SV=1 - [DEGS1_MOUSE]	23.8465	17.34	1	3	6	15	0.912469	5	21.924	1.26298	5	3.61846	1.31913	5	17.9592	1.54598	5	10.898	1.82676	5	17.7775	1.20149	5	8.96512	323	38.2165	7.76709
P62046	Leucine-rich repeat and calponin homology domain-containing protein 1 OS=Mus musculus GN=Lrch1 PE=1 SV=2 - [LRCH1_MOUSE]	23.8439	34.27	1	5	26	43	1.11311	6	5.09366	0.976927	6	6.36362	0.892375	6	12.6158	1.02517	6	8.4564	0.954318	6	6.86409	1.06083	6	9.29382	709	79.0264	6.12549
P56391	Cytochrome c oxidase subunit 6B1 OS=Mus musculus GN=Cox6b1 PE=1 SV=2 - [CX6B1_MOUSE]	23.8383	77.91	1	6	7	10	1.6051	7	22.8538	1.78577	7	31.7773	1.09892	7	8.22734	1.31234	7	11.1368	0.85028	7	11.4988	0.669746	7	11.0343	86	10.0649	8.71924
E9QMX7	Isoform of Q640N3, Rho GTPase-activating protein 30 OS=Mus musculus GN=Arhgap30 PE=1 SV=1 - [E9QMX7_MOUSE]	23.8005	18.94	4	7	22	30	0.987264	8	12.6323	0.85302	8	18.6511	0.837004	8	23.5776	0.886893	8	17.0498	0.952397	8	7.4765	1.10226	8	10.0225	1093	119.372	4.84326
P10853	Histone H2B type 1-F/J/L OS=Mus musculus GN=Hist1h2bf PE=1 SV=2 - [H2B1F_MOUSE]	23.8003	42.86	11	1	9	12	0.628726	1		1.8666	1		2.97848	1		0.780265	1		1.29062	1		0.410302	1		126	13.9276	10.3159
D3Z0Y2	Isoform of O08709, Peroxiredoxin-6 OS=Mus musculus GN=Prdx6 PE=1 SV=1 - [D3Z0Y2_MOUSE]	23.7284	50.5	4	6	11	14	1.13007	7	5.19744	0.875592	7	3.93731	0.783048	7	5.17924	0.958303	7	8.30683	0.850549	7	3.07518	1.05504	7	2.67936	200	22.4799	8.88037
P62849-2	Isoform of P62849, Isoform 2 of 40S ribosomal protein S24 OS=Mus musculus GN=Rps24 - [RS24_MOUSE]	23.7256	37.69	3	3	5	10	1.48054	6	6.12075	1.81385	6	8.89233	1.20933	6	4.16559	1.32152	6	12.9291	0.932325	6	3.81666	0.757895	6	9.89903	130	15.0592	10.8872
P84091	AP-2 complex subunit mu OS=Mus musculus GN=Ap2m1 PE=1 SV=1 - [AP2M1_MOUSE]	23.7028	24.6	2	6	14	24	0.833111	9	7.30922	1.12834	9	7.63715	1.35875	9	14.4098	0.904926	9	7.80067	1.13958	9	7.11918	0.787206	9	5.01995	435	49.623	9.53955
Q9QZK7	Docking protein 3 OS=Mus musculus GN=Dok3 PE=1 SV=1 - [DOK3_MOUSE]	23.676	24.77	1	8	14	18	1.19638	8	6.4319	1.01113	8	16.8294	0.865196	8	10.5651	1.02884	8	9.81203	0.894319	8	10.8484	1.02143	8	6.01353	444	47.9972	7.02002
Q61024	Asparagine synthetase [glutamine-hydrolyzing] OS=Mus musculus GN=Asns PE=2 SV=3 - [ASNS_MOUSE]	23.6695	16.93	1	5	11	13	1.07935	6	1.28827	0.856426	6	2.51672	0.794798	6	11.5394	1.00404	6	3.95072	0.923891	6	7.62371	1.14122	6	8.25113	561	64.2415	6.58057
Q3TJD7	PDZ and LIM domain protein 7 OS=Mus musculus GN=Pdlim7 PE=2 SV=1 - [PDLI7_MOUSE]	23.6616	33.26	1	4	14	27	1.07126	5	5.43453	1.39923	5	6.84236	1.37132	5	10.5123	1.27736	5	6.52382	1.26219	5	10.8955	0.912279	5	4.09236	457	50.0867	8.47021
Q8BVU0	Leucine-rich repeat and calponin homology domain-containing protein 3 OS=Mus musculus GN=Lrch3 PE=2 SV=3 - [LRCH3_MOUSE]	23.6562	19.41	7	6	17	22	0.993817	6	3.88904	0.913317	6	6.7263	0.895983	6	9.24463	0.916566	6	6.05072	0.958321	6	9.21178	0.97703	6	4.32058	778	86.2872	7.03467
P63158	High mobility group protein B1 OS=Mus musculus GN=Hmgb1 PE=1 SV=2 - [HMGB1_MOUSE]	23.6338	28.37	3	4	6	9	1.11821	5	8.03845	0.977982	5	3.76755	0.864231	5	6.01871	1.09001	5	12.1633	0.9925	5	0.891101	1.09399	5	6.45937	215	24.8782	5.74463
P51829	Adenylate cyclase type 7 OS=Mus musculus GN=Adcy7 PE=2 SV=2 - [ADCY7_MOUSE]	23.6131	17.93	1	5	19	27	0.877868	6	8.58356	0.653683	6	4.56971	0.71565	6	10.9821	0.795381	6	7.93575	0.976183	6	12.367	1.23415	6	8.002	1099	122.628	7.86963
Q80SZ7	Guanine nucleotide-binding protein G(I)/G(S)/G(O) subunit gamma-5 OS=Mus musculus GN=Gng5 PE=3 SV=2 - [GBG5_MOUSE]	23.477	35.29	1	2	4	13	0.891751	4	1.83146	0.61526	4	10.927	0.705565	4	6.22989	0.778381	4	3.10996	0.91511	4	3.27684	1.24179	4	7.878	68	7.31381	9.84717
Q3V3R1	Monofunctional C1-tetrahydrofolate synthase, mitochondrial OS=Mus musculus GN=Mthfd1l PE=1 SV=2 - [C1TM_MOUSE]	23.468	20.98	1	4	18	28	1.3185	5	20.0371	1.88972	5	22.9207	1.43787	5	5.55701	1.42341	5	25.6741	1.08532	5	5.02444	0.739345	5	2.638	977	105.662	7.02002
E9Q2A6	Isoform of Q9QVP9, Protein-tyrosine kinase 2-beta OS=Mus musculus GN=Ptk2b PE=1 SV=1 - [E9Q2A6_MOUSE]	23.4596	24.2	4	3	23	51	1.32599	4	7.67493	0.719422	4	28.5304	0.601537	4	30.1559	0.977746	4	4.74763	0.793382	4	9.81346	1.334	4	23.546	967	111.032	6.03662
Q32NY4-2	Isoform of Q32NY4, Isoform 2 of Metal transporter CNNM3 OS=Mus musculus GN=Cnnm3 - [CNNM3_MOUSE]	23.4429	19.07	6	6	16	27	0.835785	7	9.31992	0.807615	7	18.6174	0.933634	7	8.57834	0.784417	7	25.7207	0.941682	7	14.6918	0.966653	7	23.1039	708	75.7577	5.64307
E9PZW8	Isoform of Q9QY06, Unconventional myosin-IXb OS=Mus musculus GN=Myo9b PE=1 SV=1 - [E9PZW8_MOUSE]	23.4331	17.29	6	5	44	70	1.01816	5	6.10473	1.00803	5	37.7246	0.865354	5	12.2647	0.92226	5	20.1038	0.831285	5	6.5542	0.972686	5	12.0908	2128	240.166	8.6167
P54728	UV excision repair protein RAD23 homolog B OS=Mus musculus GN=Rad23b PE=1 SV=2 - [RD23B_MOUSE]	23.4321	18.75	4	5	8	18	1.02806	10	7.51561	0.858279	10	6.89389	0.837156	10	11.3495	0.883803	10	4.31984	0.883157	10	6.9585	1.01614	10	2.88732	416	43.4858	4.83057
Q9DB34	Charged multivesicular body protein 2a OS=Mus musculus GN=Chmp2a PE=1 SV=1 - [CHM2A_MOUSE]	23.4211	50	1	7	19	31	0.988109	8	9.57128	0.785693	8	13.7466	0.762226	8	5.22988	0.893362	8	18.3121	0.910842	8	7.05689	1.11931	8	5.02185	222	25.1179	5.97314
Q9JKK1-2	Isoform of Q9JKK1, Isoform 2 of Syntaxin-6 OS=Mus musculus GN=Stx6 - [STX6_MOUSE]	23.3775	34.12	4	6	10	13	1.14692	6	14.4285	0.990206	6	7.32567	0.797963	6	8.53913	1.09166	6	6.52646	0.946486	6	5.70485	1.12483	6	10.2106	255	29.1378	5.07178
Q9CY27	Very-long-chain enoyl-CoA reductase OS=Mus musculus GN=Tecr PE=1 SV=1 - [TECR_MOUSE]	23.3552	21.75	6	6	10	14	0.590544	7	21.8769	0.975028	7	10.6048	1.66609	7	16.1693	1.06512	7	8.47227	1.87569	7	10.7238	1.07225	7	15.2269	308	36.0668	9.5542
F8VPK5	Isoform of P70336, Rho-associated protein kinase OS=Mus musculus GN=Rock2 PE=1 SV=1 - [F8VPK5_MOUSE]	23.3473	32.28	8	4	55	83	1.24093	4	7.68344	1.02565	4	2.02441	0.829201	4	6.02637	0.92908	4	4.88366	0.774059	4	0.87056	0.889131	4	3.30457	1388	160.515	5.98584
Q920E5	Farnesyl pyrophosphate synthase OS=Mus musculus GN=Fdps PE=1 SV=1 - [FPPS_MOUSE]	23.3422	19.55	1	5	9	18	1.00218	7	4.07719	0.832802	7	9.31519	0.804845	7	7.18188	0.80884	7	9.77604	0.862728	7	5.3525	1.01499	7	1.39103	353	40.5557	5.65576
Q9R059	Four and a half LIM domains protein 3 OS=Mus musculus GN=Fhl3 PE=1 SV=2 - [FHL3_MOUSE]	23.2748	30.45	3	7	9	11	1.25731	7	10.859	0.905032	7	1.38801	0.722147	7	10.7668	0.93482	7	2.42163	0.778778	7	3.48462	1.01572	7	2.69338	289	31.7729	6.20166
F7CBP1	Isoform of Q62448, Eukaryotic translation initiation factor 4 gamma 2 OS=Mus musculus GN=Eif4g2 PE=1 SV=1 - [F7CBP1_MOUSE]	23.2733	23.04	7	6	23	36	1.16349	6	21.2674	1.11478	6	5.8135	0.920408	6	18.5122	1.21497	6	5.08557	1.11652	6	12.2773	1.13362	6	9.36346	868	97.8267	6.99072
Q9R1W5	Calcitonin gene-related peptide type 1 receptor OS=Mus musculus GN=Calcrl PE=2 SV=2 - [CALRL_MOUSE]	23.2532	19.65	1	3	8	17	1.54687	5	18.13	1.38693	5	15.0735	0.878552	5	9.71203	3.23753	5	7.47369	2.0275	5	11.4461	2.18522	5	22.6353	463	53.2297	6.7124
Q64478	Histone H2B type 1-H OS=Mus musculus GN=Hist1h2bh PE=1 SV=3 - [H2B1H_MOUSE]	23.2411	49.21	6	1	10	13	0.622605	1		2.51401	1		4.05097	1		0.809743	1		1.35254	1		0.31615	1		126	13.9116	10.3159
H3BKK4	Isoform of Q4KWH5, Phosphoinositide phospholipase C OS=Mus musculus GN=Plch1 PE=1 SV=1 - [H3BKK4_MOUSE]	23.2315	17.93	11	1	35	65	0.336685	1		0.380879	1		1.13493	1		0.593195	1		1.83228	1		1.52871	1		1673	186.99	7.48877
Q9JIG7	Coiled-coil domain-containing protein 22 OS=Mus musculus GN=Ccdc22 PE=1 SV=1 - [CCD22_MOUSE]	23.2002	27.11	1	3	16	22	0.84449	4	8.40229	1.33597	4	4.51509	1.54617	4	4.2413	0.914266	4	4.47516	1.09655	4	1.27205	0.671543	4	5.25247	627	70.7998	6.01123
P10148	C-C motif chemokine 2 OS=Mus musculus GN=Ccl2 PE=1 SV=1 - [CCL2_MOUSE]	23.1898	46.62	1	4	11	18	5.6116	6	56.6559	1.79399	6	22.188	0.320729	6	24.4146	8.25346	6	44.4906	1.63067	6	3.1345	4.84023	6	32.5824	148	16.3155	9.77393
Q3U7G2	Isoform of Q05910, Disintegrin and metalloproteinase domain-containing protein 8 OS=Mus musculus GN=Adam8 PE=1 SV=1 - [Q3U7G2_MOUSE]	23.1864	17.82	3	6	14	19	0.958121	8	14.0174	0.707477	8	35.0348	0.71519	8	41.3347	1.24255	8	7.69318	1.37449	8	6.99667	1.65322	8	39.1256	825	89.9175	7.86963
Q8VI36-2	Isoform of Q8VI36, Isoform Alpha of Paxillin OS=Mus musculus GN=Pxn - [PAXI_MOUSE]	23.1626	19.75	3	6	12	16	1.34563	6	3.29334	0.936658	6	7.20859	0.697157	6	6.73001	1.12205	6	7.60865	0.850612	6	5.25363	1.16374	6	1.9208	557	60.7722	6.26514
P70195	Proteasome subunit beta type-7 OS=Mus musculus GN=Psmb7 PE=1 SV=1 - [PSB7_MOUSE]	23.1164	17.69	1	2	5	9	1.11214	5	6.40676	0.807758	5	15.1598	0.737661	5	13.3119	0.997731	5	1.98732	0.961194	5	10.2691	1.22876	5	2.40109	277	29.8723	7.98682
E9Q9A9	2'-5'-oligoadenylate synthase 2 OS=Mus musculus GN=Oas2 PE=2 SV=1 - [OAS2_MOUSE]	23.1127	19.54	2	5	15	36	0.891921	7	10.3501	0.990484	7	15.3036	1.13901	7	26.3875	1.01764	7	23.0736	1.21307	7	42.6207	1.04733	7	3.53478	742	84.9966	6.78564
Q3UMT1	Protein phosphatase 1 regulatory subunit 12C OS=Mus musculus GN=Ppp1r12c PE=1 SV=1 - [PP12C_MOUSE]	23.0881	19.57	2	6	18	22	1.27985	6	20.8489	1.17833	6	6.14609	0.999055	6	28.9267	1.15172	6	3.29822	0.902353	6	9.17078	0.884126	6	18.46	782	84.6339	5.99854
Q8VI93	2'-5'-oligoadenylate synthase 3 OS=Mus musculus GN=Oas3 PE=2 SV=1 - [OAS3_MOUSE]	23.0847	19.6	1	7	26	55	1.00132	7	6.98949	1.20101	7	36.9195	1.16321	7	34.527	1.0222	7	4.75657	1.08785	7	21.4841	0.88555	7	28.7743	1138	126.253	8.71924
Q8VD58	Protein EVI2B OS=Mus musculus GN=Evi2b PE=1 SV=1 - [EVI2B_MOUSE]	23.0751	9.68	1	3	3	8	0.939978	5	14.1911	0.620497	5	5.40604	0.662257	5	19.7101	0.737586	5	6.29801	0.86424	5	5.61687	1.23563	5	6.14078	444	47.9637	4.61475
A2AH75	Isoform of Q60575, Kinesin-like protein OS=Mus musculus GN=Kif1b PE=1 SV=1 - [A2AH75_MOUSE]	23.0728	26.7	10	2	40	58	1.27927	2	5.59342	0.928669	2	14.2879	0.728287	2	8.64281	1.13654	2	16.6745	0.923928	2	22.4238	1.20126	2	31.5194	1150	129.97	8.38232
B1ATZ0	Isoform of Q99LI8, Hepatocyte growth factor-regulated tyrosine kinase substrate OS=Mus musculus GN=Hgs PE=1 SV=1 - [B1ATZ0_MOUSE]	23.0598	20.1	6	5	23	39	1.22986	7	6.05304	1.72276	7	13.8091	1.43357	7	11.9665	1.13723	7	6.942	0.941176	7	8.79808	0.60965	7	2.89322	766	85.7248	7.47412
D3YVV1	Isoform of Q8VEK0, Cell cycle control protein 50A OS=Mus musculus GN=Tmem30a PE=1 SV=1 - [D3YVV1_MOUSE]	23.0456	19.82	3	6	10	16	0.915717	7	5.45466	0.756226	7	4.19017	0.852243	7	10.2967	0.791105	7	11.505	0.81392	7	9.63693	0.986035	7	12.2169	328	37.1551	8.92432
Q8BYI6	Lysophosphatidylcholine acyltransferase 2 OS=Mus musculus GN=Lpcat2 PE=1 SV=1 - [PCAT2_MOUSE]	23.0086	23.71	3	4	12	15	0.699272	6	9.30861	1.10505	6	5.35872	1.55748	6	12.8562	1.18962	6	11.5736	1.75519	6	24.3675	1.01975	6	9.15454	544	60.2153	5.8335
E9Q0Y4	Isoform of P46062, Signal-induced proliferation-associated protein 1 OS=Mus musculus GN=Sipa1 PE=1 SV=1 - [E9Q0Y4_MOUSE]	23.0076	20.81	2	9	24	37	0.925057	9	7.47178	0.844836	9	13.4904	1.05778	9	35.8006	0.870149	9	19.7071	0.996255	9	19.5971	0.891822	9	14.0187	1038	112.155	6.44287
Q3TW96	UDP-N-acetylhexosamine pyrophosphorylase-like protein 1 OS=Mus musculus GN=Uap1l1 PE=2 SV=1 - [UAP1L_MOUSE]	22.9946	19.92	2	4	11	13	1.10418	6	8.79024	0.869255	6	13.0198	0.78417	6	18.9487	0.817284	6	10.1376	0.7389	6	9.79776	1.0487	6	5.1703	507	56.5777	5.42725
Q8BTY8-2	Isoform of Q8BTY8, Isoform 2 of Sec1 family domain-containing protein 2 OS=Mus musculus GN=Scfd2 - [SCFD2_MOUSE]	22.9748	20.65	5	5	14	24	0.850938	6	1.27265	1.16865	6	19.6917	1.38802	6	23.0994	1.12538	6	14.879	1.35345	6	19.184	0.941754	6	9.27034	644	70.5157	6.69775
Q9EP72	ER membrane protein complex subunit 7 OS=Mus musculus GN=Emc7 PE=2 SV=1 - [EMC7_MOUSE]	22.9635	25.31	1	4	8	19	0.785138	8	12.333	0.994599	8	3.67836	1.25591	8	6.46658	1.13044	8	5.07935	1.48577	8	16.7005	1.12763	8	5.17027	241	26.2934	9.23193
Q64704	Syntaxin-3 OS=Mus musculus GN=Stx3 PE=2 SV=1 - [STX3_MOUSE]	22.9581	30.8	7	4	14	18	1.25063	6	4.96389	0.869589	6	9.67	0.697342	6	5.63851	0.865024	6	12.7285	0.72561	6	12.9367	1.01078	6	10.2407	289	33.2224	5.45264
O35382	Exocyst complex component 4 OS=Mus musculus GN=Exoc4 PE=1 SV=2 - [EXOC4_MOUSE]	22.9501	17.44	3	4	20	29	1.1351	4	25.3816	0.887763	4	7.0327	0.845344	4	45.1349	0.900535	4	3.56848	0.830844	4	24.3861	0.972004	4	12.6294	975	110.475	6.49365
P61226	Ras-related protein Rap-2b OS=Mus musculus GN=Rap2b PE=1 SV=1 - [RAP2B_MOUSE]	22.9321	45.36	3	4	7	8	0.859732	5	6.57962	0.687955	5	12.5051	0.819117	5	2.8994	0.624781	5	9.31567	0.739061	5	3.26158	0.889129	5	12.1193	183	20.4912	4.80518
Q99J93	Interferon-induced transmembrane protein 2 OS=Mus musculus GN=Ifitm2 PE=1 SV=1 - [IFM2_MOUSE]	22.8775	20.83	1	2	3	8	0.79093	2	4.10615	0.45339	2	130.417	0.575093	2	139.143	0.599901	2	39.7764	0.788785	2	44.4127	1.29874	2	67.6057	144	15.7329	7.29834
Q99KQ4	Nicotinamide phosphoribosyltransferase OS=Mus musculus GN=Nampt PE=1 SV=1 - [NAMPT_MOUSE]	22.8724	27.49	1	7	15	17	1.16886	7	2.3088	0.939902	7	7.37039	0.806723	7	7.36853	1.04558	7	8.92112	0.926739	7	1.86205	1.10793	7	4.58797	491	55.4125	7.15186
O08579	Emerin OS=Mus musculus GN=Emd PE=1 SV=1 - [EMD_MOUSE]	22.8689	20.85	4	4	7	12	0.843231	8	9.45517	1.34826	8	10.2708	1.65264	8	16.5553	1.27032	8	14.7409	1.64648	8	11.567	0.912286	8	5.2183	259	29.4174	5.0083
Q80XU2	Isoform of P05480, Non-specific protein-tyrosine kinase OS=Mus musculus GN=Src PE=1 SV=1 - [Q80XU2_MOUSE]	22.8552	18.88	8	2	10	19	2.09842	2	4.25178	1.67403	2	7.1234	0.800338	2	2.86511	1.81303	2	10.5328	0.898522	2	6.26007	1.06306	2	3.3904	535	59.853	7.41553
P62082	40S ribosomal protein S7 OS=Mus musculus GN=Rps7 PE=2 SV=1 - [RS7_MOUSE]	22.8479	31.96	2	4	8	17	1.51368	8	8.62672	1.65238	8	11.8252	1.1222	8	3.31098	1.36345	8	8.1494	0.935796	8	8.13363	0.790732	8	0.995963	194	22.1133	10.0962
P05201	Aspartate aminotransferase, cytoplasmic OS=Mus musculus GN=Got1 PE=1 SV=3 - [AATC_MOUSE]	22.8464	26.15	2	5	12	23	0.998842	5	7.83736	0.85171	5	6.61723	0.831007	5	11.43	0.875579	5	3.46978	0.933204	5	3.56124	1.09478	5	8.07066	413	46.2185	7.13721
Q8VDZ4	Palmitoyltransferase ZDHHC5 OS=Mus musculus GN=Zdhhc5 PE=1 SV=1 - [ZDHC5_MOUSE]	22.8438	19.72	6	6	15	20	1.13388	7	14.5291	0.819269	7	23.2388	0.680965	7	32.0407	0.98332	7	22.2199	0.784384	7	10.4603	1.21234	7	11.7741	715	77.4521	9.01221
Q68FH0-2	Isoform of Q68FH0, Isoform 2 of Plakophilin-4 OS=Mus musculus GN=Pkp4 - [PKP4_MOUSE]	22.7867	18.66	7	8	25	40	1.1543	8	15.2177	0.803927	8	6.8657	0.679649	8	12.441	0.890361	8	7.37622	0.828222	8	7.32344	1.13484	8	6.4824	1147	126.705	8.95361
Q80X71	Transmembrane protein 106B OS=Mus musculus GN=Tmem106b PE=1 SV=1 - [T106B_MOUSE]	22.7859	35.27	4	4	10	15	0.707683	7	38.0859	0.862008	7	23.5913	1.46718	7	9.07932	0.769321	7	25.5141	1.22921	7	9.00816	0.812449	7	5.38627	275	31.1525	6.68311
P97390	Vacuolar protein sorting-associated protein 45 OS=Mus musculus GN=Vps45 PE=1 SV=1 - [VPS45_MOUSE]	22.7668	21.05	1	8	18	25	0.90827	8	14.9573	0.888216	8	17.842	1.04387	8	9.89604	0.901554	8	5.70944	1.00455	8	10.8882	0.962989	8	7.61096	570	65.0119	8.25049
Q9R007-1	Isoform of Q9R007, Isoform 1 of C-type lectin domain family 5 member A OS=Mus musculus GN=Clec5a - [CLC5A_MOUSE]	22.7614	16.97	3	3	3	9	1.07231	7	10.1785	0.620887	7	24.5437	0.619507	7	14.567	0.869794	7	15.5652	0.848278	7	6.63038	1.30005	7	11.1332	165	19.0422	7.13721
Q6PFQ7-2	Isoform of Q6PFQ7, Isoform 2 of Ras GTPase-activating protein 4 OS=Mus musculus GN=Rasa4 - [RASL2_MOUSE]	22.6529	32.28	7	6	26	32	1.06972	6	8.09612	0.842105	6	18.0554	0.699147	6	21.8697	0.903559	6	11.7758	0.863154	6	15.1159	1.1237	6	16.5565	756	84.7567	7.48877
Q9QUR6	Prolyl endopeptidase OS=Mus musculus GN=Prep PE=2 SV=1 - [PPCE_MOUSE]	22.6394	16.48	1	5	11	20	0.959691	6	9.69415	0.810981	6	14.2392	0.8067	6	8.60922	0.849741	6	7.60538	0.946735	6	3.03367	1.05708	6	5.56466	710	80.6999	5.73193
P08030	Adenine phosphoribosyltransferase OS=Mus musculus GN=Aprt PE=1 SV=2 - [APT_MOUSE]	22.6386	23.89	1	5	6	15	1.18057	8	8.31675	0.891999	8	9.56592	0.768889	8	7.73593	0.934894	8	2.22339	0.818785	8	10.4151	1.01488	8	9.99351	180	19.7115	6.78564
D3YXZ3	Isoform of O88448, Kinesin light chain 2 OS=Mus musculus GN=Klc2 PE=1 SV=1 - [D3YXZ3_MOUSE]	22.6167	31.28	5	1	20	33	1.08725	1		1.01033	1		0.932268	1		0.987387	1		0.944443	1		0.95926	1		617	68.1349	7.06396
Q3TDN2-2	Isoform of Q3TDN2, Isoform 2 of FAS-associated factor 2 OS=Mus musculus GN=Faf2 - [FAF2_MOUSE]	22.6025	23.47	3	5	12	22	0.86066	7	11.4081	1.08486	7	4.45639	1.21489	7	11.566	1.08156	7	8.11299	1.25176	7	1.71103	0.969289	7	10.1317	426	50.1993	5.2749
Q8VBT6	Apolipoprotein B receptor OS=Mus musculus GN=Apobr PE=1 SV=1 - [APOBR_MOUSE]	22.5825	23.67	1	5	20	28	1.14366	6	6.24304	1.34579	6	6.21535	1.16255	6	3.14473	1.20328	6	5.12508	1.09417	6	4.858	0.866698	6	2.35157	942	102.643	4.36084
E9PUQ5	Isoform of Q921M4, Golgin subfamily A member 2 OS=Mus musculus GN=Golga2 PE=1 SV=1 - [E9PUQ5_MOUSE]	22.5723	28.27	10	3	36	60	1.38797	2	26.3023	2.19449	2	3.89859	1.58621	2	30.4321	1.35167	2	6.06475	1.01277	2	20.0003	0.604577	2	9.98103	1026	116.208	5.04639
Q9D1M7	Peptidyl-prolyl cis-trans isomerase FKBP11 OS=Mus musculus GN=Fkbp11 PE=1 SV=1 - [FKB11_MOUSE]	22.511	17.41	1	4	5	7	0.770567	6	6.20934	1.36851	6	11.9656	1.79624	6	13.6745	1.47955	6	20.7343	2.07873	6	12.7381	1.08596	6	3.83594	201	22.1232	9.36377
P25446	Tumor necrosis factor receptor superfamily member 6 OS=Mus musculus GN=Fas PE=1 SV=2 - [TNR6_MOUSE]	22.5023	34.25	1	3	9	17	1.84729	6	10.5147	1.61509	6	17.3562	0.877135	6	9.28207	1.9312	6	23.7111	1.1103	6	6.74285	1.19696	6	8.23236	327	37.4123	8.11865
Q9ERB0	Synaptosomal-associated protein 29 OS=Mus musculus GN=Snap29 PE=2 SV=1 - [SNP29_MOUSE]	22.4989	41.54	1	5	11	23	1.12995	6	6.27834	0.853618	6	23.8377	0.782548	6	17.599	0.885344	6	5.60052	0.821249	6	13.1343	1.0379	6	10.1554	260	29.5539	5.37646
Q504P2	C-type lectin domain family 12 member A OS=Mus musculus GN=Clec12a PE=2 SV=1 - [CL12A_MOUSE]	22.4987	38.2	2	6	12	15	0.592643	8	6.5597	0.234313	8	19.2392	0.422764	8	25.4301	0.498678	8	13.25	0.883938	8	6.12493	1.9991	8	19.0799	267	30.7375	7.76709
P21278	Guanine nucleotide-binding protein subunit alpha-11 OS=Mus musculus GN=Gna11 PE=1 SV=1 - [GNA11_MOUSE]	22.4311	20.89	3	4	9	14	0.941017	5	24.1343	0.658526	5	20.666	0.741689	5	21.0449	0.710961	5	14.2611	0.809407	5	5.20323	1.04716	5	14.0448	359	41.9975	5.97314
Q60738	Zinc transporter 1 OS=Mus musculus GN=Slc30a1 PE=1 SV=1 - [ZNT1_MOUSE]	22.4307	21.07	1	5	11	18	1.0812	7	7.41447	0.929752	7	6.11686	0.805984	7	16.8207	0.935959	7	5.13774	0.873112	7	10.6055	1.03115	7	11.1016	503	54.6809	6.62451
Q9CQM9	Glutaredoxin-3 OS=Mus musculus GN=Glrx3 PE=1 SV=1 - [GLRX3_MOUSE]	22.3501	19.88	1	4	7	10	1.04225	6	8.19068	0.786534	6	6.93466	0.797903	6	22.8708	0.865817	6	6.16153	0.902423	6	9.82665	1.07093	6	3.40796	337	37.7544	5.59229
A2ARZ3	Fibrous sheath-interacting protein 2 OS=Mus musculus GN=Fsip2 PE=1 SV=3 - [FSIP2_MOUSE]	22.2897	14.3	1	1	104	164	0.780907	1		1.20017	1		1.54187	1		0.937745	1		1.24883	1		0.766934	1		6995	784.366	6.50732
O35963	Ras-related protein Rab-33B OS=Mus musculus GN=Rab33b PE=1 SV=1 - [RB33B_MOUSE]	22.2815	13.54	16	1	4	8	0.925173	1		1.26907	1		1.37615	1		1.10361	1		1.24054	1		0.853586	1		229	25.7498	7.69385
Q9D2G2	Dihydrolipoyllysine-residue succinyltransferase component of 2-oxoglutarate dehydrogenase complex, mitochondrial OS=Mus musculus GN=Dlst PE=1 SV=1 - [ODO2_MOUSE]	22.2772	25.77	2	4	15	20	1.37664	5	16.6257	1.7334	5	22.0854	1.32674	5	7.57027	1.28398	5	27.5218	0.991584	5	3.84494	0.702015	5	4.91312	454	48.9635	8.95361
Q8VEH8	Endoplasmic reticulum lectin 1 OS=Mus musculus GN=Erlec1 PE=2 SV=1 - [ERLEC_MOUSE]	22.2432	21.12	3	6	12	15	0.871373	8	7.2702	1.3719	8	12.5669	1.48325	8	37.5705	1.34527	8	10.9001	1.56713	8	40.3643	0.995338	8	3.27354	483	54.8713	6.25244
Q61838	Alpha-2-macroglobulin OS=Mus musculus GN=A2m PE=1 SV=3 - [A2M_MOUSE]	22.1922	13.44	2	3	16	29	0.847968	6	22.2776	0.928931	6	68.878	1.09903	6	113.87	0.644327	6	15.2282	0.825233	6	41.0344	0.711	6	49.7655	1495	165.748	6.68311
H3BJE3	Isoform of Q8K1E0, Syntaxin-5 (Fragment) OS=Mus musculus GN=Stx5a PE=1 SV=1 - [H3BJE3_MOUSE]	22.1765	42.75	9	5	15	22	0.769018	6	10.7047	1.30681	6	12.5966	1.70483	6	6.27072	1.11693	6	11.7491	1.56385	6	4.16111	0.869187	6	2.75203	262	28.9481	9.74463
P55937	Golgin subfamily A member 3 OS=Mus musculus GN=Golga3 PE=1 SV=3 - [GOGA3_MOUSE]	22.1536	21.86	23	5	35	58	1.03004	5	11.9428	1.12929	5	11.4728	1.02241	5	9.32116	1.26936	5	23.8159	1.2856	5	17.8624	1.19065	5	18.0479	1487	167.118	5.40186
P26350	Prothymosin alpha OS=Mus musculus GN=Ptma PE=1 SV=2 - [PTMA_MOUSE]	22.1508	26.13	1	2	3	6	1.0958	5	11.5889	1.12036	5	5.26766	0.994303	5	4.81683	0.821276	5	2.10871	0.76039	5	8.55344	0.704033	5	10.6286	111	12.2471	3.78955
O89116	Vesicle transport through interaction with t-SNAREs homolog 1A OS=Mus musculus GN=Vti1a PE=1 SV=1 - [VTI1A_MOUSE]	22.1361	43.32	1	5	13	26	0.843811	7	7.45371	0.955723	7	33.6247	0.995398	7	23.3155	0.853612	7	11.1698	1.00229	7	14.076	1.07292	7	6.61381	217	24.971	6.40479
P97808	FXYD domain-containing ion transport regulator 5 OS=Mus musculus GN=Fxyd5 PE=2 SV=3 - [FXYD5_MOUSE]	22.1278	33.15	6	4	5	8	1.03407	6	6.45708	0.513171	6	10.1595	0.621867	6	49.7904	0.790293	6	5.9341	0.834822	6	22.0384	1.45959	6	8.92832	178	19.442	8.95361
Q9D7S7-2	Isoform of Q9D7S7, Isoform 2 of 60S ribosomal protein L22-like 1 OS=Mus musculus GN=Rpl22l1 - [RL22L_MOUSE]	22.0934	38.02	2	4	5	9	1.45952	6	27.4004	1.6146	6	21.7347	1.12797	6	4.01482	1.25708	6	18.1588	0.917226	6	6.06932	0.774855	6	5.05106	121	14.3305	9.45166
Q8VEM8	Phosphate carrier protein, mitochondrial OS=Mus musculus GN=Slc25a3 PE=1 SV=1 - [MPCP_MOUSE]	22.0659	17.37	2	5	9	13	1.13137	5	4.31931	1.30996	5	4.75847	1.16161	5	3.55704	1.00798	5	9.68304	0.899949	5	15.7302	0.707632	5	5.24739	357	39.6065	9.26123
Q5SNZ0	Girdin OS=Mus musculus GN=Ccdc88a PE=1 SV=2 - [GRDN_MOUSE]	22.0524	24.77	7	3	54	76	1.05625	3	8.6691	0.730799	3	2.49971	0.682521	3	11.187	0.898288	3	1.01806	0.884439	3	7.64598	1.22702	3	2.23393	1873	215.786	6.23975
A2AUE1	Isoform of P60904, DnaJ homolog subfamily C member 5 (Fragment) OS=Mus musculus GN=Dnajc5 PE=1 SV=1 - [A2AUE1_MOUSE]	22.048	29.08	3	2	5	16	0.880363	5	9.23109	0.748583	5	17.4411	0.934172	5	3.09949	0.7656	5	17.9651	0.958476	5	7.74418	0.996892	5	6.92793	141	15.8085	7.85498
Q64521	Glycerol-3-phosphate dehydrogenase, mitochondrial OS=Mus musculus GN=Gpd2 PE=1 SV=2 - [GPDM_MOUSE]	22.0191	22.56	2	6	17	22	1.35326	7	9.56328	1.63358	7	4.67783	1.21009	7	8.80368	1.24235	7	9.52486	0.977768	7	8.18	0.772468	7	3.63143	727	80.9025	6.60986
P49722	Proteasome subunit alpha type-2 OS=Mus musculus GN=Psma2 PE=1 SV=3 - [PSA2_MOUSE]	21.9833	31.2	1	4	9	13	1.04406	4	14.5048	0.867533	4	11.7951	0.840887	4	4.27675	0.947281	4	7.89627	0.969557	4	5.56685	1.13699	4	7.14266	234	25.9103	7.43018
Q01705-3	Isoform of Q01705, Isoform 3 of Neurogenic locus notch homolog protein 1 OS=Mus musculus GN=Notch1 - [NOTC1_MOUSE]	21.9468	11.28	5	1	31	48	1.23409	1		1.39364	1		1.13294	1		1.04741	1		0.882645	1		0.7377	1		2526	270.405	5.09717
Q3TCN2	Putative phospholipase B-like 2 OS=Mus musculus GN=Plbd2 PE=1 SV=2 - [PLBL2_MOUSE]	21.9382	11.62	2	5	9	11	0.734022	6	12.2711	0.926655	6	7.81823	1.26497	6	14.9527	0.763878	6	17.0487	1.12652	6	6.91611	0.817874	6	4.96565	594	66.2472	6.12549
P62196	26S protease regulatory subunit 8 OS=Mus musculus GN=Psmc5 PE=1 SV=1 - [PRS8_MOUSE]	21.8936	42.36	2	6	20	23	1.1058	6	5.05499	0.903118	6	8.86064	0.763422	6	8.37902	1.08098	6	3.13061	0.999367	6	4.52827	1.1725	6	7.40481	406	45.5971	7.54736
Q8C4U8	Isoform of O35474, EGF-like repeat and discoidin I-like domain-containing protein 3 OS=Mus musculus GN=Edil3 PE=1 SV=1 - [Q8C4U8_MOUSE]	21.8728	27.02	3	7	13	22	0.860809	7	4.74087	0.782561	7	13.3537	0.915772	7	13.967	0.696504	7	20.3958	0.848329	7	19.2708	0.87716	7	9.82333	470	52.6615	7.79639
Q8K1A6	Coiled-coil and C2 domain-containing protein 1A OS=Mus musculus GN=Cc2d1a PE=1 SV=2 - [C2D1A_MOUSE]	21.8455	24.81	2	6	27	41	0.966815	6	5.87287	0.911309	6	3.59584	0.945642	6	1.10134	0.878657	6	7.05813	0.950041	6	3.18295	0.948274	6	3.4213	943	103.634	7.84033
Q501J7-2	Isoform of Q501J7, Isoform 2 of Phosphatase and actin regulator 4 OS=Mus musculus GN=Phactr4 - [PHAR4_MOUSE]	21.8405	24.59	15	6	18	26	1.05698	7	15.2899	0.864452	7	24.0361	0.768712	7	20.233	0.97584	7	8.47424	0.960131	7	6.36345	1.09838	7	18.5792	667	73.3563	6.37939
B2RXW8	Isoform of B2RXQ2, Ppfia1 protein OS=Mus musculus GN=Ppfia1 PE=1 SV=1 - [B2RXW8_MOUSE]	21.8345	29.9	13	6	45	60	1.09187	6	9.77412	0.786142	6	5.21986	0.762514	6	7.85922	0.836929	6	2.58382	0.808319	6	7.56862	1.04319	6	4.50815	1241	140.049	6.13818
P48025	Tyrosine-protein kinase SYK OS=Mus musculus GN=Syk PE=1 SV=2 - [KSYK_MOUSE]	21.834	22.1	2	5	16	28	1.18525	6	15.0032	1.04163	6	11.9116	0.882529	6	11.2654	1.07589	6	14.4512	0.957022	6	9.2324	1.00821	6	2.70511	629	71.3308	7.88428
E9QP62	Isoform of Q99JW4, LIM and senescent cell antigen-like-containing domain protein 1 OS=Mus musculus GN=Lims1 PE=1 SV=1 - [E9QP62_MOUSE]	21.8309	21.96	4	5	12	19	1.19965	7	17.3159	1.11123	7	16.2047	0.917222	7	20.7813	1.01368	7	12.4044	0.846758	7	7.0797	0.89539	7	8.67459	387	44.3103	7.88428
E9Q912	Protein Rap1gds1 OS=Mus musculus GN=Rap1gds1 PE=1 SV=1 - [E9Q912_MOUSE]	21.8093	23.72	2	5	15	26	0.982611	6	4.68033	0.764594	6	12.4455	0.77352	6	18.5315	0.921922	6	9.05101	0.961907	6	13.2163	1.18313	6	3.27721	607	66.0343	5.35107
Q8QZY1	Eukaryotic translation initiation factor 3 subunit L OS=Mus musculus GN=Eif3l PE=1 SV=1 - [EIF3L_MOUSE]	21.7851	20.04	1	7	13	20	1.08121	8	6.42985	1.11948	8	12.2058	1.06871	8	8.95984	1.06241	8	6.70265	1.05756	8	3.48071	0.941001	8	5.48504	564	66.5703	6.44287
Q9QZ06	Toll-interacting protein OS=Mus musculus GN=Tollip PE=1 SV=1 - [TOLIP_MOUSE]	21.7527	27.74	3	3	10	28	1.08963	9	13.9638	1.43808	9	16.7189	1.053	9	13.2786	1.05078	9	11.3539	0.919305	9	8.83419	0.733065	9	11.3271	274	30.325	5.17334
P62774	Myotrophin OS=Mus musculus GN=Mtpn PE=1 SV=2 - [MTPN_MOUSE]	21.7277	44.07	1	4	5	7	1.2804	6	9.56077	0.991827	6	12.8475	0.804535	6	10.3194	1.15364	6	11.6964	0.907452	6	8.47271	1.03583	6	9.75926	118	12.8526	5.51611
B1AQZ0	Isoform of Q8CHH9, Septin-8 OS=Mus musculus GN=Sept8 PE=1 SV=1 - [B1AQZ0_MOUSE]	21.7074	17.98	9	1	11	19	1.27769	1		0.857267	1		0.673125	1		0.830568	1		0.676032	1		0.950984	1		484	55.839	6.1001
O70469	Docking protein 2 OS=Mus musculus GN=Dok2 PE=1 SV=1 - [DOK2_MOUSE]	21.6332	21.36	1	5	8	12	1.24123	6	10.0888	1.89035	6	10.9342	1.47896	6	5.3811	1.07243	6	4.07615	0.878454	6	16.2663	0.556854	6	24.1583	412	45.4938	6.16357
G3X9U9	Isoform of Q9CQ92, Fission 1 (Mitochondrial outer membrane) homolog (Yeast), isoform CRA_c OS=Mus musculus GN=Fis1 PE=1 SV=1 - [G3X9U9_MOUSE]	21.6191	37.24	3	6	8	13	0.966954	8	8.85855	1.07707	8	11.8011	1.09836	8	8.78181	1.156	8	7.99501	1.24831	8	11.3225	1.08602	8	5.7565	145	16.2545	9.24658
Q99JW2	Aminoacylase-1 OS=Mus musculus GN=Acy1 PE=1 SV=1 - [ACY1_MOUSE]	21.6175	21.08	2	6	10	12	1.00305	6	6.94763	0.926848	6	6.89373	0.933559	6	12.2625	1.02187	6	2.58852	1.07201	6	3.20371	1.08137	6	6.50534	408	45.7521	6.31592
Q5EG47	5'-AMP-activated protein kinase catalytic subunit alpha-1 OS=Mus musculus GN=Prkaa1 PE=1 SV=2 - [AAPK1_MOUSE]	21.5853	24.51	2	4	16	20	1.07687	5	9.53191	0.83637	5	14.5443	0.730772	5	15.0079	0.964343	5	27.4121	0.90944	5	19.6878	1.07444	5	6.77244	559	63.8885	8.11865
A2AHK0	Isoform of Q80UP3, Diacylglycerol kinase OS=Mus musculus GN=Dgkz PE=1 SV=1 - [A2AHK0_MOUSE]	21.5576	19.86	3	4	25	44	0.987542	4	6.18955	0.988019	4	10.6752	0.950962	4	6.46213	0.83678	4	7.54838	0.863455	4	25.4175	0.867294	4	20.3903	1123	125.048	8.90967
E9PUI5	Isoform of Q8K012, Formin-binding protein 1-like OS=Mus musculus GN=Fnbp1l PE=1 SV=1 - [E9PUI5_MOUSE]	21.5447	35.14	4	5	25	49	1.15322	5	7.73488	0.961955	5	25.5668	0.928399	5	15.7284	1.12573	5	6.41212	0.996076	5	4.76494	0.969359	5	7.12452	609	70.4218	6.72705
P97315	Cysteine and glycine-rich protein 1 OS=Mus musculus GN=Csrp1 PE=1 SV=3 - [CSRP1_MOUSE]	21.5425	37.82	2	4	7	9	0.854266	4	2.05051	0.958465	4	4.35272	1.13714	4	4.356	0.860916	4	1.80449	1.04806	4	5.08095	0.900513	4	7.49889	193	20.5698	8.57275
P00375	Dihydrofolate reductase OS=Mus musculus GN=Dhfr PE=1 SV=3 - [DYR_MOUSE]	21.5239	42.25	1	3	9	14	1.12725	4	2.12128	1.00875	4	14.7497	0.942008	4	10.1808	0.932009	4	1.28103	0.911813	4	10.2462	1.00121	4	6.91183	187	21.5922	8.52881
Q8BXN9	Transmembrane protein 87A OS=Mus musculus GN=Tmem87a PE=1 SV=1 - [TM87A_MOUSE]	21.4942	12.79	6	4	9	16	0.985757	7	3.37421	1.10866	7	6.46876	1.12027	7	17.2722	1.10386	7	1.57119	1.18625	7	1.16543	0.946234	7	8.86833	555	63.3388	6.66846
Q8VC04	Transmembrane protein 106A OS=Mus musculus GN=Tmem106a PE=2 SV=1 - [T106A_MOUSE]	21.4894	27.59	3	4	5	8	0.7504	6	29.0916	0.955282	6	19.9905	1.3491	6	13.3788	0.992518	6	9.88403	1.60838	6	3.88277	1.05473	6	7.10339	261	29.0909	7.44482
P41241	Tyrosine-protein kinase CSK OS=Mus musculus GN=Csk PE=1 SV=2 - [CSK_MOUSE]	21.4485	20.89	1	4	14	18	0.959909	6	9.5797	0.960308	6	9.76915	0.936106	6	2.29936	0.946379	6	9.95599	0.982732	6	12.6072	0.969486	6	7.12568	450	50.6838	7.06396
Q8JZQ9	Eukaryotic translation initiation factor 3 subunit B OS=Mus musculus GN=Eif3b PE=1 SV=1 - [EIF3B_MOUSE]	21.4415	20.3	1	7	21	36	1.2045	9	28.0183	1.11116	9	11.1674	0.99834	9	9.65924	1.03182	9	10.9501	0.954474	9	12.8278	0.948905	9	5.16765	803	91.3131	5.021
Q9CQ65	S-methyl-5'-thioadenosine phosphorylase OS=Mus musculus GN=Mtap PE=1 SV=1 - [MTAP_MOUSE]	21.4122	34.63	1	5	10	13	1.11148	6	2.04125	0.822238	6	8.03601	0.760936	6	13.4242	0.899581	6	2.76753	0.862812	6	8.06175	1.08714	6	3.46781	283	31.0417	7.13721
P04104	Keratin, type II cytoskeletal 1 OS=Mus musculus GN=Krt1 PE=1 SV=4 - [K2C1_MOUSE]	21.4082	25.9	4	2	18	41	0.475582	4	124.405	0.477359	4	90.6367	1.04621	4	14.0326	0.437235	4	139.683	0.864194	4	28.7941	0.899049	4	27.0678	637	65.5653	8.14795
P63213	Guanine nucleotide-binding protein G(I)/G(S)/G(O) subunit gamma-2 OS=Mus musculus GN=Gng2 PE=2 SV=2 - [GBG2_MOUSE]	21.3759	53.52	4	3	6	9	0.861956	5	5.42336	0.601546	5	21.8344	0.622258	5	4.89981	0.779246	5	5.88683	0.85779	5	10.2937	1.21798	5	11.5007	71	7.84503	7.98682
Q8VCW4	Protein unc-93 homolog B1 OS=Mus musculus GN=Unc93b1 PE=1 SV=2 - [UN93B_MOUSE]	21.3084	12.71	4	2	8	19	0.74617	6	10.4514	0.830679	6	10.8756	1.19218	6	12.7851	0.936546	6	3.54331	1.30852	6	9.32556	1.11326	6	12.4928	598	66.9372	6.41748
P60521	Gamma-aminobutyric acid receptor-associated protein-like 2 OS=Mus musculus GN=Gabarapl2 PE=1 SV=1 - [GBRL2_MOUSE]	21.2976	40.17	1	3	6	12	0.997978	5	2.69768	1.57378	5	10.305	1.55355	5	13.0298	0.935432	5	9.81149	1.02254	5	10.1586	0.623239	5	28.2848	117	13.6581	8.104
Q6PGF7	Exocyst complex component 8 OS=Mus musculus GN=Exoc8 PE=1 SV=1 - [EXOC8_MOUSE]	21.2972	27.37	1	6	22	37	1.16379	7	15.0016	0.836211	7	14.6558	0.721747	7	15.3518	0.860013	7	9.80833	0.732962	7	1.9987	1.00949	7	8.7568	716	80.9842	5.40186
Q6P069-2	Isoform of Q6P069, Isoform 2 of Sorcin OS=Mus musculus GN=Sri - [SORCN_MOUSE]	21.2503	42.62	2	5	8	15	1.26585	6	2.67544	0.959042	6	6.95178	0.756586	6	4.03639	1.0822	6	6.93727	0.907102	6	7.46313	1.12784	6	7.37591	183	20.2827	5.33838
P61957	Small ubiquitin-related modifier 2 OS=Mus musculus GN=Sumo2 PE=1 SV=1 - [SUMO2_MOUSE]	21.1236	37.89	10	2	5	20	0.897734	5	3.70965	0.599584	5	11.2518	0.586056	5	10.4389	0.803542	5	3.18264	0.905738	5	10.5545	1.40992	5	14.2496	95	10.8644	5.50342
Q9Z0R9	Fatty acid desaturase 2 OS=Mus musculus GN=Fads2 PE=2 SV=1 - [FADS2_MOUSE]	21.0915	25.68	1	4	14	16	0.507574	5	46.2538	0.571644	5	19.2763	1.2603	5	16.3032	0.723315	5	19.3634	1.48199	5	17.3221	1.13802	5	12.8521	444	52.3538	8.82178
P63330	Serine/threonine-protein phosphatase 2A catalytic subunit alpha isoform OS=Mus musculus GN=Ppp2ca PE=1 SV=1 - [PP2AA_MOUSE]	21.0538	31.39	2	4	13	21	1.03886	4	9.55166	0.920649	4	31.7247	0.889082	4	42.2158	0.940073	4	5.32976	0.946136	4	14.1296	1.0187	4	20.0492	309	35.5854	5.5415
Q99N69	Leupaxin OS=Mus musculus GN=Lpxn PE=1 SV=2 - [LPXN_MOUSE]	21.009	22.8	1	5	11	15	1.25547	5	18.1921	0.852549	5	14.7367	0.607578	5	20.9211	0.899392	5	8.91386	0.743186	5	6.1338	1.15824	5	16.7246	386	43.4495	6.43018
Q3TDQ1	Dolichyl-diphosphooligosaccharide--protein glycosyltransferase subunit STT3B OS=Mus musculus GN=Stt3b PE=1 SV=2 - [STT3B_MOUSE]	21.0078	17.98	1	6	18	30	0.705772	8	28.3587	1.14268	8	9.80114	1.54144	8	23.943	1.29136	8	10.4668	1.79898	8	29.1473	1.11808	8	5.61342	823	93.1855	8.95361
Q3TRM4-2	Isoform of Q3TRM4, Isoform 2 of Neuropathy target esterase OS=Mus musculus GN=Pnpla6 - [PLPL6_MOUSE]	20.93	17.16	4	6	26	35	0.835567	6	3.51884	1.01481	6	12.1914	1.22546	6	10.1892	1.13646	6	16.4237	1.36597	6	14.7001	1.05738	6	6.66736	1323	146.043	7.84033
Q6P9R2	Serine/threonine-protein kinase OSR1 OS=Mus musculus GN=Oxsr1 PE=1 SV=1 - [OXSR1_MOUSE]	20.9001	20.49	8	4	12	14	1.18996	5	6.01527	0.9525	5	16.6039	0.806322	5	1.53808	1.01763	5	9.2095	0.876716	5	3.03792	1.03823	5	5.8226	527	58.1771	6.43018
Q9R1Q7	Proteolipid protein 2 OS=Mus musculus GN=Plp2 PE=2 SV=1 - [PLP2_MOUSE]	20.8522	7.89	1	1	1	6	0.880707	6	9.2824	0.753343	6	7.09146	0.878825	6	17.1082	0.828828	6	13.6552	0.968987	6	6.19815	1.0331	6	19.6517	152	16.5967	7.13721
G3UYV7	Isoform of P62858, 40S ribosomal protein S28 (Fragment) OS=Mus musculus GN=Rps28 PE=1 SV=1 - [G3UYV7_MOUSE]	20.7977	57.14	3	3	3	6	1.3045	6	25.2447	1.72874	6	28.2146	1.13582	6	19.1938	1.38515	6	13.2435	1.03516	6	10.0148	0.849419	6	13.7897	56	6.34037	9.96436
E9Q0F0	Protein Krt78 OS=Mus musculus GN=Krt78 PE=1 SV=1 - [E9Q0F0_MOUSE]	20.7664	43.35	3	1	39	65	0.274676	3	2.62392	0.218724	3	10.4305	0.798879	3	2.16019	0.203332	3	14.7547	0.739242	3	6.01944	0.886558	3	3.90238	1068	112.194	7.97217
Q80U87	Ubiquitin carboxyl-terminal hydrolase 8 OS=Mus musculus GN=Usp8 PE=1 SV=2 - [UBP8_MOUSE]	20.7584	23.52	2	5	32	49	0.921846	5	1.19858	0.955453	5	3.58308	0.988399	5	8.51141	0.88064	5	9.30104	0.993475	5	13.1037	0.942842	5	10.7638	1080	122.534	8.47021
Q6P9N1	Hyccin OS=Mus musculus GN=Fam126a PE=1 SV=2 - [HYCCI_MOUSE]	20.7464	21.88	3	6	12	13	0.798021	6	7.25551	0.544795	6	45.5599	0.626195	6	24.7498	0.628236	6	35.3485	0.752518	6	19.7617	1.09982	6	14.9899	521	57.2709	7.88428
Q9CZW5	Mitochondrial import receptor subunit TOM70 OS=Mus musculus GN=Tomm70a PE=1 SV=2 - [TOM70_MOUSE]	20.7441	24.39	1	4	17	25	1.11186	5	3.50437	1.72932	5	8.71834	1.58456	5	6.4282	1.39235	5	2.79453	1.27857	5	3.34444	0.797236	5	6.79171	611	67.5469	7.53271
P16330	2',3'-cyclic-nucleotide 3'-phosphodiesterase OS=Mus musculus GN=Cnp PE=1 SV=3 - [CN37_MOUSE]	20.7303	30.71	2	5	15	29	0.805924	5	4.97546	0.73846	5	20.4304	0.899574	5	26.7557	0.851253	5	3.09421	1.07812	5	7.78657	1.13148	5	16.8483	420	47.0935	8.96826
Q63829	COMM domain-containing protein 3 OS=Mus musculus GN=Commd3 PE=2 SV=1 - [COMD3_MOUSE]	20.7185	32.31	1	5	6	11	0.887423	6	14.3735	1.38061	6	7.34413	1.58008	6	15.2469	0.926508	6	12.7186	1.05469	6	8.06651	0.627733	6	5.53101	195	22.023	5.59229
Q9EP71	Ankycorbin OS=Mus musculus GN=Rai14 PE=1 SV=1 - [RAI14_MOUSE]	20.6665	27.89	1	6	32	44	1.3769	5	10.0044	1.01991	5	0.533453	0.669832	5	14.8941	1.09221	5	16.1383	0.825795	5	9.84861	1.16737	5	9.55444	979	108.785	6.26514
Q9EPU0-2	Isoform of Q9EPU0, Isoform 2 of Regulator of nonsense transcripts 1 OS=Mus musculus GN=Upf1 - [RENT1_MOUSE]	20.6569	21.02	2	6	21	66	1.0157	6	18.2056	1.01928	6	9.49746	1.03202	6	3.83865	0.995303	6	9.77043	0.981378	6	4.92069	0.925557	6	5.02173	1113	122.58	6.68311
P63005-2	Isoform of P63005, Isoform 2 of Platelet-activating factor acetylhydrolase IB subunit alpha OS=Mus musculus GN=Pafah1b1 - [LIS1_MOUSE]	20.6518	27.62	3	4	10	13	1.32603	4	6.13915	0.990994	4	3.96857	0.754769	4	4.74129	1.02658	4	4.63322	0.811729	4	5.60023	1.0168	4	0.663732	391	44.459	7.35693
Q9D074	E3 ubiquitin-protein ligase MGRN1 OS=Mus musculus GN=Mgrn1 PE=1 SV=2 - [MGRN1_MOUSE]	20.6179	15.6	10	4	10	16	0.9532	6	3.62494	0.850189	6	18.1442	0.89163	6	18.9856	0.835363	6	10.6808	0.886507	6	13.7665	0.992074	6	7.67856	532	58.4409	4.88135
Q91V24	ATP-binding cassette sub-family A member 7 OS=Mus musculus GN=Abca7 PE=1 SV=1 - [ABCA7_MOUSE]	20.4243	13.85	2	4	30	49	0.892135	5	3.37652	0.793265	5	29.3892	0.9126	5	25.8227	0.880393	5	26.7257	1.04991	5	15.5896	1.12913	5	8.42951	2159	236.733	7.28369
O08788	Dynactin subunit 1 OS=Mus musculus GN=Dctn1 PE=1 SV=3 - [DCTN1_MOUSE]	20.4009	18.58	7	5	27	38	1.29888	5	7.68309	1.06995	5	11.8263	0.845454	5	4.84463	1.11537	5	17.6679	0.84928	5	5.89457	0.964456	5	3.59971	1281	141.588	5.89697
Q9R049-2	Isoform of Q9R049, Isoform 2 of E3 ubiquitin-protein ligase AMFR OS=Mus musculus GN=Amfr - [AMFR_MOUSE]	20.3953	14.4	2	5	10	18	0.949351	9	5.17422	0.938745	9	12.2219	1.10486	9	4.58093	1.11651	9	16.5825	1.28294	9	18.5426	1.19049	9	10.3035	639	72.7058	6.45557
Q8BHL3	TBC1 domain family member 10B OS=Mus musculus GN=Tbc1d10b PE=1 SV=2 - [TB10B_MOUSE]	20.3862	17.79	1	5	16	23	0.959577	7	2.60095	0.6429	7	6.79086	0.672153	7	26.0185	0.758142	7	12.2654	0.824839	7	22.4643	1.10829	7	4.3393	798	87.2206	8.89502
P31996	Macrosialin OS=Mus musculus GN=Cd68 PE=2 SV=1 - [CD68_MOUSE]	20.3227	13.8	2	4	6	13	0.765022	8	23.2484	0.796266	8	15.8219	1.06704	8	6.45996	0.78193	8	25.5692	1.05701	8	9.91351	0.934214	8	2.51971	326	34.7957	8.85107
A2A7S8-2	Isoform of A2A7S8, Isoform 2 of Uncharacterized protein KIAA1522 OS=Mus musculus GN=Kiaa1522 - [K1522_MOUSE]	20.3159	15.7	4	4	17	35	1.11574	4	9.58799	0.949262	4	7.90747	0.890045	4	14.5878	0.899756	4	1.78156	0.848787	4	9.38668	0.865102	4	11.2946	1070	110.587	10.0669
Q9WVJ2	26S proteasome non-ATPase regulatory subunit 13 OS=Mus musculus GN=Psmd13 PE=1 SV=1 - [PSD13_MOUSE]	20.3037	13.56	5	5	6	12	0.973	7	6.71862	0.845431	7	7.31932	0.890101	7	12.2249	0.914794	7	16.4095	0.994479	7	10.3886	1.13451	7	10.6279	376	42.7821	5.70654
G5E8L6	Isoform of Q3UM83, Killer cell lectin-like receptor subfamily G member 2 OS=Mus musculus GN=Klrg2 PE=1 SV=1 - [G5E8L6_MOUSE]	20.2931	21.96	2	6	8	9	0.909888	7	14.4369	0.833426	7	6.94578	0.899845	7	11.6664	0.746075	7	22.4661	0.859512	7	12.2585	0.897316	7	12.8542	387	41.7287	6.17627
B1ATV0	Isoform of Q9WVD4, Chloride channel protein OS=Mus musculus GN=Clcn5 PE=1 SV=1 - [B1ATV0_MOUSE]	20.2853	19.36	4	3	16	33	0.980905	3	10.2784	0.883405	3	7.57086	0.968203	3	6.36689	0.955433	3	10.7163	1.08547	3	8.56495	1.06158	3	2.18911	816	90.6472	6.53662
A2AMY5	Isoform of Q91VX2, Ubiquitin-associated protein 2 OS=Mus musculus GN=Ubap2 PE=1 SV=1 - [A2AMY5_MOUSE]	20.2822	15.38	5	6	20	38	1.35563	6	25.0833	1.52678	6	7.05692	1.03341	6	8.17458	1.25848	6	5.98055	0.890754	6	11.4201	0.819247	6	1.16928	1131	117.763	7.72314
E9PV04	Protein Gm8994 OS=Mus musculus GN=Gm8994 PE=3 SV=2 - [E9PV04_MOUSE]	20.272	25.06	5	1	14	17	0.822612	1		1.14213	1		1.39292	1		0.849341	1		1.07375	1		0.729926	1		411	46.8242	7.43018
P48962	ADP/ATP translocase 1 OS=Mus musculus GN=Slc25a4 PE=1 SV=4 - [ADT1_MOUSE]	20.1889	31.54	2	2	12	27	1.22322	2	3.29173	1.39951	2	5.83031	1.14782	2	9.13518	1.10523	2	1.85891	0.939642	2	1.43216	0.775158	2	7.69548	298	32.8831	9.71533
E9Q1T9	Isoform of Q9ERK4, Exportin-2 OS=Mus musculus GN=Cse1l PE=1 SV=1 - [E9Q1T9_MOUSE]	20.1873	14.1	4	7	13	15	0.969377	7	26.3217	0.802834	7	16.0463	0.852238	7	25.9226	0.827833	7	21.6879	0.828012	7	14.4374	1.05033	7	11.0473	915	103.823	6.04932
Q9D9G7	1700074P13Rik protein OS=Mus musculus GN=1700074P13Rik PE=2 SV=1 - [Q9D9G7_MOUSE]	20.1716	14.34	2	1	3	11	0.894965	6	7.3354	0.936737	6	4.9557	1.04045	6	7.74723	0.781225	6	8.55255	0.90005	6	2.9544	0.811962	6	6.40588	251	28.3873	7.69385
Q9JHU9	Inositol-3-phosphate synthase 1 OS=Mus musculus GN=Isyna1 PE=2 SV=1 - [INO1_MOUSE]	20.1477	18.67	1	5	13	20	0.994514	6	11.0567	0.759825	6	9.05368	0.750468	6	9.80428	0.858909	6	2.72307	0.880447	6	12.5278	1.11986	6	6.1731	557	60.8931	6.41748
Q68FF6	ARF GTPase-activating protein GIT1 OS=Mus musculus GN=Git1 PE=1 SV=1 - [GIT1_MOUSE]	20.1433	22.86	4	3	22	37	0.976028	3	3.46005	0.945346	3	3.6326	0.949294	3	17.0718	0.829029	3	16.5405	0.883333	3	6.57719	0.968232	3	11.9797	770	85.2473	6.93213
A2AQ45	Isoform of Q80TY0, Formin-binding protein 1 OS=Mus musculus GN=Fnbp1 PE=1 SV=1 - [A2AQ45_MOUSE]	20.1254	33.5	14	4	23	30	1.05632	5	3.80078	0.870573	5	17.2239	0.826822	5	17.5079	0.949147	5	8.84986	0.934444	5	10.0555	1.0083	5	5.71733	591	68.9353	5.68115
O09126	Semaphorin-4D OS=Mus musculus GN=Sema4d PE=1 SV=2 - [SEM4D_MOUSE]	20.1214	18.12	1	6	16	21	0.651593	7	12.4867	0.386348	7	44.4693	0.594849	7	42.3992	0.795623	7	31.845	1.19756	7	8.87048	1.78757	7	70.4098	861	95.5793	7.81104
E9Q7G0	Protein Numa1 OS=Mus musculus GN=Numa1 PE=1 SV=1 - [E9Q7G0_MOUSE]	20.1171	32.57	2	2	70	116	1.05427	2	44.1491	0.846148	2	43.5052	0.805188	2	0.564794	0.739676	2	6.42475	0.729633	2	36.9571	0.858043	2	36.3365	2094	235.487	5.87158
A0A067XG53	Isoform of O70589, Peripheral plasma membrane protein CASK (Fragment) OS=Mus musculus GN=Cask PE=1 SV=1 - [A0A067XG53_MOUSE]	20.0742	23.42	10	7	22	31	0.900689	7	20.6919	0.590553	7	34.317	0.617129	7	46.17	0.675487	7	12.7429	0.779214	7	10.9839	1.22306	7	27.1978	871	99.1644	6.62451
Q9D7E4	UPF0449 protein C19orf25 homolog OS=Mus musculus PE=1 SV=1 - [CS025_MOUSE]	20.0174	47.71	1	3	6	8	0.984901	5	20.0715	1.32237	5	6.81843	1.29067	5	15.3356	1.28186	5	10.4853	1.1186	5	28.789	0.977136	5	1.14187	109	12.1042	5.24951
P55097	Cathepsin K OS=Mus musculus GN=Ctsk PE=2 SV=2 - [CATK_MOUSE]	19.9884	21.58	1	4	8	13	1.16442	7	7.57937	0.885635	7	10.5246	0.672366	7	10.1192	1.01499	7	9.06227	0.859216	7	11.874	1.1491	7	4.17382	329	36.8651	8.36768
Q9Z1A1	Protein Tfg OS=Mus musculus GN=Tfg PE=1 SV=1 - [Q9Z1A1_MOUSE]	19.9859	18.39	6	4	9	15	1.26073	6	26.6463	1.53512	6	21.9184	1.21754	6	8.77206	1.18085	6	12.4871	0.88191	6	13.6159	0.755331	6	17.2368	397	42.994	5.09717
P70302	Stromal interaction molecule 1 OS=Mus musculus GN=Stim1 PE=1 SV=2 - [STIM1_MOUSE]	19.9809	17.66	1	6	12	14	1.03028	7	15.0581	0.935103	7	6.51453	1.06714	7	17.1427	1.07324	7	16.0617	1.2662	7	23.4398	1.07817	7	11.7672	685	77.5183	6.53662
O08749	Dihydrolipoyl dehydrogenase, mitochondrial OS=Mus musculus GN=Dld PE=1 SV=2 - [DLDH_MOUSE]	19.9773	16.5	1	6	11	18	1.20554	7	14.6678	1.64963	7	44.8613	1.31585	7	10.98	1.16429	7	33.2159	1.01919	7	4.25397	0.718248	7	9.9636	509	54.2382	7.89893
Q7M6Y3-2	Isoform of Q7M6Y3, Isoform 2 of Phosphatidylinositol-binding clathrin assembly protein OS=Mus musculus GN=Picalm - [PICAL_MOUSE]	19.9637	14.57	6	5	11	15	0.928881	6	6.34752	0.977965	6	13.0791	1.11283	6	11.123	0.867853	6	13.4366	0.911015	6	14.0434	0.85096	6	17.0765	597	64.607	9.01221
P61620	Protein transport protein Sec61 subunit alpha isoform 1 OS=Mus musculus GN=Sec61a1 PE=2 SV=2 - [S61A1_MOUSE]	19.9305	12.82	5	4	7	16	0.714666	8	16.2625	1.12705	8	8.56506	1.64503	8	17.7123	1.24855	8	15.6457	1.59887	8	28.1666	0.961086	8	19.7575	476	52.2305	8.06006
Q9ES28	Rho guanine nucleotide exchange factor 7 OS=Mus musculus GN=Arhgef7 PE=1 SV=2 - [ARHG7_MOUSE]	19.8899	15.89	9	4	16	40	1.30776	5	9.43445	0.840195	5	5.44651	0.629764	5	18.1765	1.06867	5	3.18406	0.868279	5	7.88903	1.21911	5	10.1784	862	96.9951	6.80029
F8VQG4	Protein H2-T24 OS=Mus musculus GN=H2-T24 PE=1 SV=1 - [F8VQG4_MOUSE]	19.8201	21.76	2	2	7	10	0.747075	3	12.6311	0.484129	3	58.2649	0.597238	3	33.3376	0.773581	3	0.395777	0.989247	3	0.668638	1.56841	3	32.6153	363	41.9207	7.48877
P25085-2	Isoform of P25085, Isoform 2 of Interleukin-1 receptor antagonist protein OS=Mus musculus GN=Il1rn - [IL1RA_MOUSE]	19.7978	38.36	4	4	7	20	5.05119	7	42.2328	1.82299	7	24.7427	0.362073	7	42.5936	4.08199	7	29.6166	0.800905	7	6.86914	2.06212	7	33.8778	159	17.984	6.01123
Q3UDW8-2	Isoform of Q3UDW8, Isoform 2 of Heparan-alpha-glucosaminide N-acetyltransferase OS=Mus musculus GN=Hgsnat - [HGNAT_MOUSE]	19.7776	9.13	3	6	7	7	0.727282	6	4.69932	1.03693	6	9.27495	1.48526	6	20.7168	0.909517	6	4.81631	1.28893	6	15.3236	0.874869	6	2.98593	624	69.0552	7.85498
Q8CI43	Myosin light chain 6B OS=Mus musculus GN=Myl6b PE=2 SV=1 - [MYL6B_MOUSE]	19.7757	38.65	1	1	8	13	1.37967	1		1.0082	1		0.733125	1		1.0725	1		0.808426	1		1.04415	1		207	22.7347	5.52881
Q6ZPE2	Myotubularin-related protein 5 OS=Mus musculus GN=Sbf1 PE=1 SV=2 - [MTMR5_MOUSE]	19.7249	11.46	6	6	26	33	0.919676	5	12.0158	0.798476	5	19.0036	0.871415	5	7.69208	0.760873	5	16.4344	0.793639	5	4.79754	0.974833	5	10.2184	1867	208.561	7.12256
Q6NTA4	Ras-related GTP-binding protein B OS=Mus musculus GN=Rragb PE=2 SV=1 - [RRAGB_MOUSE]	19.7132	19.79	2	4	9	17	0.862161	6	5.2911	1.09691	6	6.71171	1.29041	6	8.13812	0.881762	6	4.17217	1.05823	6	2.57072	0.775248	6	7.07476	374	43.1638	6.37939
O88811-2	Isoform of O88811, Isoform 2 of Signal transducing adapter molecule 2 OS=Mus musculus GN=Stam2 - [STAM2_MOUSE]	19.7085	17.11	4	4	8	11	1.06291	6	22.0325	1.44369	6	31.2984	1.29715	6	6.99712	1.00093	6	24.2081	0.960189	6	3.07516	0.704196	6	4.15205	415	46.231	4.95752
Q91X21	Uncharacterized protein KIAA2013 OS=Mus musculus GN=Kiaa2013 PE=2 SV=1 - [K2013_MOUSE]	19.7025	17.67	2	6	10	13	0.73872	6	21.7065	1.11961	6	7.88953	1.59377	6	23.9213	1.15802	6	10.4388	1.65416	6	31.926	1.05374	6	4.36242	634	69.3814	7.79639
P62301	40S ribosomal protein S13 OS=Mus musculus GN=Rps13 PE=1 SV=2 - [RS13_MOUSE]	19.6254	44.37	1	4	11	18	0.669747	6	29.0922	1.45505	6	15.9974	2.3572	6	32.7307	0.877055	6	27.5915	1.39757	6	6.00695	0.561406	6	29.545	151	17.2117	10.5356
O89016	ATP-binding cassette sub-family D member 4 OS=Mus musculus GN=Abcd4 PE=2 SV=2 - [ABCD4_MOUSE]	19.6184	23.43	1	4	13	22	0.738446	6	9.52972	0.966961	6	12.4349	1.24374	6	14.102	0.95559	6	7.99291	1.28794	6	27.8807	0.97001	6	19.9782	606	68.5395	6.41748
Q8BU30	Isoleucine--tRNA ligase, cytoplasmic OS=Mus musculus GN=Iars PE=2 SV=2 - [SYIC_MOUSE]	19.5881	13.07	2	5	16	27	1.1112	6	8.10575	1.02787	6	27.5664	0.967981	6	34.3507	1.01315	6	6.24569	0.921154	6	19.4552	0.90743	6	19.1402	1262	144.179	6.55127
Q3UBX0	Transmembrane protein 109 OS=Mus musculus GN=Tmem109 PE=1 SV=2 - [TM109_MOUSE]	19.5873	27.98	5	3	8	10	0.627843	4	11.0419	0.802049	4	10.5193	1.25659	4	4.70337	1.04265	4	5.84023	1.6891	4	15.6599	1.276	4	16.435	243	26.2894	9.89111
Q8C0E2	Vacuolar protein sorting-associated protein 26B OS=Mus musculus GN=Vps26b PE=1 SV=1 - [VP26B_MOUSE]	19.5835	24.11	2	4	9	12	0.95333	5	4.46665	1.76208	5	21.7003	1.79932	5	31.7323	0.981718	5	5.75276	1.03484	5	6.1308	0.532783	5	19.5345	336	39.1002	7.37158
P30993	C5a anaphylatoxin chemotactic receptor 1 OS=Mus musculus GN=C5ar1 PE=1 SV=2 - [C5AR1_MOUSE]	19.5778	9.4	1	4	5	8	2.15717	5	21.6939	1.07934	5	3.31466	0.520502	5	20.7054	1.2279	5	10.5337	0.635429	5	19.5971	1.14189	5	2.93543	351	38.9976	8.79248
Q09143	High affinity cationic amino acid transporter 1 OS=Mus musculus GN=Slc7a1 PE=1 SV=1 - [CTR1_MOUSE]	19.5776	11.41	6	6	8	11	0.921976	6	6.43978	0.76959	6	35.1315	0.865756	6	21.1182	0.897384	6	11.0533	0.980626	6	11.9217	1.12335	6	26.1579	622	67.048	7.06396
P51410	60S ribosomal protein L9 OS=Mus musculus GN=Rpl9 PE=1 SV=2 - [RL9_MOUSE]	19.5757	23.96	4	4	6	11	0.848748	8	11.7571	1.22691	8	4.16729	1.42152	8	18.8478	1.20898	8	3.42084	1.43773	8	16.4221	0.962248	8	5.74225	192	21.8678	9.94971
Q7TQE6	Macoilin OS=Mus musculus GN=Tmem57 PE=1 SV=1 - [MACOI_MOUSE]	19.5707	25.3	1	3	21	35	0.667388	3	4.1	0.96963	3	4.51152	1.41392	3	14.374	1.15558	3	2.88524	1.76599	3	6.99144	1.18268	3	7.32745	664	76.0405	9.0708
Q99L27	GMP reductase 2 OS=Mus musculus GN=Gmpr2 PE=2 SV=2 - [GMPR2_MOUSE]	19.5347	18.1	1	2	6	8	0.995203	2	4.85635	0.975094	2	0.274754	0.982968	2	4.58114	1.01051	2	1.41303	1.05596	2	6.27261	1.0172	2	1.68783	348	37.9941	7.44482
A2AGT5-2	Isoform of A2AGT5, Isoform 2 of Cytoskeleton-associated protein 5 OS=Mus musculus GN=Ckap5 - [CKAP5_MOUSE]	19.5288	21.81	5	5	48	71	0.854754	5	2.54132	0.775699	5	3.46421	0.948079	5	6.0095	0.797031	5	6.21687	0.969289	5	2.60881	0.985261	5	5.43278	1972	218.568	8.20654
Q8BHD7	Polypyrimidine tract-binding protein 3 OS=Mus musculus GN=Ptbp3 PE=2 SV=1 - [PTBP3_MOUSE]	19.5249	20.46	6	3	9	52	1.02475	4	19.8998	1.19472	4	14.5057	1.23843	4	14.4208	1.06788	4	20.1375	1.15217	4	4.02792	0.880209	4	10.4561	523	56.6653	9.12939
Q91YH5	Atlastin-3 OS=Mus musculus GN=Atl3 PE=2 SV=1 - [ATLA3_MOUSE]	19.5079	21.44	4	5	14	14	0.697396	5	28.1314	0.997965	5	5.28732	1.60071	5	10.5299	1.07609	5	10.9066	1.75063	5	14.7702	1.03558	5	2.0313	541	60.5366	6.1001
Q91YT8	CSC1-like protein 1 OS=Mus musculus GN=Tmem63a PE=2 SV=1 - [CSCL1_MOUSE]	19.4709	15.42	1	4	11	17	0.666229	5	34.8889	0.934646	5	4.5399	1.33144	5	12.8194	0.762987	5	5.55304	1.15109	5	8.74217	0.805364	5	6.30896	804	91.7999	7.92822
O35309	N-myc-interactor OS=Mus musculus GN=Nmi PE=2 SV=1 - [NMI_MOUSE]	19.4395	22.93	2	3	7	14	1.08183	5	3.27972	1.13066	5	4.99285	1.06941	5	7.92724	1.28876	5	11.3967	1.23745	5	3.45123	1.0633	5	5.54343	314	35.2135	5.04639
Q9CQE7	Endoplasmic reticulum-Golgi intermediate compartment protein 3 OS=Mus musculus GN=Ergic3 PE=2 SV=1 - [ERGI3_MOUSE]	19.4098	21.67	4	7	12	14	0.658006	7	14.4178	0.980849	7	4.99202	1.4564	7	32.122	1.13532	7	6.88381	1.69881	7	34.4048	1.1045	7	5.65006	383	43.1806	6.46826
A2AJI1	Isoform of A2AJI0, MAP7 domain-containing protein 1 OS=Mus musculus GN=Map7d1 PE=1 SV=1 - [A2AJI1_MOUSE]	19.3898	22.61	9	7	24	33	1.09763	8	1.68807	0.925259	8	15.0669	0.832555	8	25.1378	0.975187	8	8.27929	0.92316	8	6.17206	0.933909	8	18.8482	774	85.7126	9.94971
Q8VC42	Uncharacterized protein C18orf8 homolog OS=Mus musculus GN=Mic1 PE=2 SV=1 - [MIC1_MOUSE]	19.3644	17.35	1	5	13	21	0.83005	5	5.61123	1.03988	5	0.118563	1.21021	5	12.7823	0.810445	5	16.4844	1.0569	5	17.3605	0.897673	5	0.562332	657	74.8746	7.82568
Q8BPX9	Solute carrier family 15 member 3 OS=Mus musculus GN=Slc15a3 PE=2 SV=1 - [S15A3_MOUSE]	19.2989	12.63	1	3	10	18	1.63055	7	66.5346	1.6732	7	43.0412	0.841098	7	35.2858	2.05537	7	68.3213	1.17104	7	6.83247	1.25902	7	28.4888	578	64.0094	8.80713
P50247	Adenosylhomocysteinase OS=Mus musculus GN=Ahcy PE=1 SV=3 - [SAHH_MOUSE]	19.2917	28.7	1	2	15	21	1.11862	3	4.31979	1.27008	3	12.2074	1.13907	3	7.85654	1.27715	3	4.31994	1.18734	3	0.000144764	0.964474	3	3.42631	432	47.6573	6.53662
Q9ER38	Torsin-3A OS=Mus musculus GN=Tor3a PE=1 SV=2 - [TOR3A_MOUSE]	19.2454	20.78	2	5	10	17	0.905888	7	7.33695	1.78622	7	12.9886	2.14115	7	17.3695	1.9036	7	7.42554	2.26736	7	11.901	1.04605	7	5.58892	385	43.7853	6.27783
Q03963	Interferon-induced, double-stranded RNA-activated protein kinase OS=Mus musculus GN=Eif2ak2 PE=1 SV=2 - [E2AK2_MOUSE]	19.2397	25.63	4	5	17	24	1.16716	7	9.26014	1.26054	7	23.0011	1.1704	7	10.2561	1.35187	7	15.1381	1.28942	7	12.4792	1.06836	7	3.53646	515	58.2435	8.57275
Q61462	Cytochrome b-245 light chain OS=Mus musculus GN=Cyba PE=1 SV=3 - [CY24A_MOUSE]	19.2323	22.4	2	2	6	10	1.00695	6	5.61702	0.827361	6	10.1445	0.83057	6	17.2335	0.915151	6	11.591	0.946365	6	9.36738	1.1297	6	3.85001	192	20.735	9.23193
Q9Z0R4	Intersectin-1 OS=Mus musculus GN=Itsn1 PE=1 SV=2 - [ITSN1_MOUSE]	19.2153	14.29	8	1	31	42	1.08526	1		0.964378	1		0.891493	1		0.899853	1		0.862292	1		0.91588	1		1714	194.176	7.91357
Q9CZ30	Obg-like ATPase 1 OS=Mus musculus GN=Ola1 PE=1 SV=1 - [OLA1_MOUSE]	19.21	44.19	3	6	19	26	1.07243	6	3.73161	0.881434	6	15.1607	0.792485	6	9.8874	0.903674	6	10.5193	0.881544	6	4.68236	1.0799	6	5.59579	396	44.7013	7.81104
Q9WTR6	Cystine/glutamate transporter OS=Mus musculus GN=Slc7a11 PE=1 SV=1 - [XCT_MOUSE]	19.1591	10.56	2	5	6	11	1.83727	7	24.5874	1.64465	7	13.9216	0.862644	7	17.8894	1.91934	7	18.9474	1.08641	7	14.107	1.1331	7	10.6645	502	55.4198	9.23193
E9Q557	Desmoplakin OS=Mus musculus GN=Dsp PE=1 SV=1 - [DESP_MOUSE]	19.132	23.2	2	1	86	127	0.968942	1		0.94746	1		0.980997	1		0.840283	1		0.901872	1		0.87052	1		2883	332.706	6.80029
Q8CGB3	Uveal autoantigen with coiled-coil domains and ankyrin repeats OS=Mus musculus GN=Uaca PE=1 SV=2 - [UACA_MOUSE]	19.1208	31.33	5	2	52	69	1.44324	2	51.5087	1.06808	2	10.5764	0.742451	2	39.3725	1.38107	2	6.43547	0.995157	2	59.357	1.26919	2	17.0989	1411	160.714	7.1958
Q91VR8	Protein BRICK1 OS=Mus musculus GN=Brk1 PE=3 SV=1 - [BRK1_MOUSE]	19.0982	84	2	4	9	12	1.13716	5	1.12434	1.02091	5	3.11906	0.900811	5	7.18614	0.935832	5	9.74921	0.752481	5	10.1416	0.838569	5	12.663	75	8.75546	5.45264
P62748	Hippocalcin-like protein 1 OS=Mus musculus GN=Hpcal1 PE=2 SV=2 - [HPCL1_MOUSE]	19.0847	47.15	8	6	9	16	1.40079	7	10.7623	0.82573	7	2.0285	0.627138	7	21.4621	0.88412	7	8.31864	0.667212	7	6.98199	1.04285	7	5.13057	193	22.324	5.50342
P58281-2	Isoform of P58281, Isoform 2 of Dynamin-like 120 kDa protein, mitochondrial OS=Mus musculus GN=Opa1 - [OPA1_MOUSE]	19.0606	19.36	5	4	25	30	1.17926	5	2.77902	1.39639	5	10.684	1.18796	5	19.5353	1.24477	5	6.1486	1.11877	5	10.1586	0.891742	5	12.5436	997	115.521	7.54736
Q3TVI8	Pre-B-cell leukemia transcription factor-interacting protein 1 OS=Mus musculus GN=Pbxip1 PE=1 SV=2 - [PBIP1_MOUSE]	19.0477	17.88	4	4	16	19	0.76183	5	19.2883	1.11399	5	7.60014	1.62928	5	3.70595	1.26325	5	7.56292	1.92498	5	7.2936	1.11878	5	1.70898	727	81.1153	5.36377
P46467	Vacuolar protein sorting-associated protein 4B OS=Mus musculus GN=Vps4b PE=1 SV=2 - [VPS4B_MOUSE]	19.0345	24.32	1	5	11	16	0.994839	6	18.7897	0.571632	6	14.4775	0.647763	6	16.4339	0.835616	6	22.843	0.937402	6	15.2628	1.3786	6	11.41	444	49.3885	7.10791
Q99JT2	Serine/threonine-protein kinase 26 OS=Mus musculus GN=Stk26 PE=2 SV=1 - [STK26_MOUSE]	18.9841	31.01	3	1	14	18	0.937935	1		0.912526	1		0.976061	1		1.00901	1		1.11877	1		1.08534	1		416	46.5847	5.23682
Q8BQ46	Protein Taf15 OS=Mus musculus GN=Taf15 PE=1 SV=1 - [Q8BQ46_MOUSE]	18.9799	47.58	3	1	27	73	0.814534	1		1.20115	1		1.47943	1		1.01341	1		1.29387	1		0.828133	1		557	58.5658	8.39697
Q3TWW8	Serine/arginine-rich splicing factor 6 OS=Mus musculus GN=Srsf6 PE=1 SV=1 - [SRSF6_MOUSE]	18.9685	35.4	4	3	17	33	0.934234	4	6.93008	1.99946	4	12.2733	2.09785	4	8.28338	1.17274	4	7.13018	1.29231	4	4.11971	0.579518	4	13.4119	339	39.0021	11.4585
F8WH69	Isoform of Q09014, Neutrophil cytosol factor 1 OS=Mus musculus GN=Ncf1 PE=1 SV=1 - [F8WH69_MOUSE]	18.9436	29.21	3	5	17	22	0.898447	5	12.2503	0.794467	5	14.5992	0.815928	5	37.661	0.943192	5	8.54962	1.02386	5	5.19038	1.18821	5	8.89172	404	45.9865	9.01221
Q3U1J4	DNA damage-binding protein 1 OS=Mus musculus GN=Ddb1 PE=1 SV=2 - [DDB1_MOUSE]	18.9311	15.35	1	5	19	36	0.908049	5	8.7256	0.750561	5	10.9703	0.841114	5	10.1354	0.848728	5	9.71098	0.98069	5	10.0506	1.10402	5	6.14106	1140	126.772	5.26221
Q9ERG2	Striatin-3 OS=Mus musculus GN=Strn3 PE=1 SV=1 - [STRN3_MOUSE]	18.9025	19.6	3	2	16	22	1.0503	2	8.72797	1.12036	2	27.3849	1.07016	2	18.3312	0.998168	2	1.31185	0.988346	2	7.40977	0.874502	2	26.0038	796	87.0964	5.2876
Q9BCZ4	Selenoprotein S OS=Mus musculus GN=Vimp PE=2 SV=3 - [SELS_MOUSE]	18.8937	35.26	2	4	8	13	1.1992	4	8.37098	1.53258	4	25.7939	1.25562	4	13.9915	1.75913	4	11.4615	1.54739	4	5.17928	1.18583	4	6.37137	190	21.497	9.39307
Q9R1P4	Proteasome subunit alpha type-1 OS=Mus musculus GN=Psma1 PE=1 SV=1 - [PSA1_MOUSE]	18.8666	29.66	1	6	8	19	1.05175	8	7.77901	0.929036	8	3.26031	0.895562	8	8.37865	0.964874	8	8.20645	1.00844	8	7.74955	1.03516	8	9.51606	263	29.5278	6.45557
P58404-2	Isoform of P58404, Isoform 2 of Striatin-4 OS=Mus musculus GN=Strn4 - [STRN4_MOUSE]	18.8574	15.14	6	2	11	13	0.994846	2	2.97911	0.927714	2	11.286	0.935541	2	8.28598	1.00825	2	12.4781	1.05397	2	9.47261	1.06676	2	1.17969	753	80.9252	5.37646
P62823	Ras-related protein Rab-3C OS=Mus musculus GN=Rab3c PE=1 SV=1 - [RAB3C_MOUSE]	18.8329	33.48	22	1	9	17	0.862237	1		1.035	1		1.20426	1		0.892199	1		1.0761	1		0.846123	1		227	25.8556	5.23682
P02463	Collagen alpha-1(IV) chain OS=Mus musculus GN=Col4a1 PE=2 SV=4 - [CO4A1_MOUSE]	18.8165	12.1	3	2	21	31	0.802048	4	3.33685	1.21013	4	7.29859	1.51368	4	11.8118	1.14824	4	7.49791	1.41849	4	11.0691	0.922809	4	4.85388	1669	160.579	8.23584
P56812	Programmed cell death protein 5 OS=Mus musculus GN=Pdcd5 PE=1 SV=3 - [PDCD5_MOUSE]	18.797	46.83	2	4	7	10	1.24163	4	11.7497	0.89212	4	3.94852	0.716604	4	7.32258	0.986317	4	4.1145	0.816917	4	7.63985	1.08175	4	2.3215	126	14.2663	5.68115
Q99LE6	ATP-binding cassette sub-family F member 2 OS=Mus musculus GN=Abcf2 PE=2 SV=1 - [ABCF2_MOUSE]	18.7857	18.15	1	5	16	20	1.02556	6	11.1594	1.23132	6	11.3244	1.06192	6	10.4351	1.18625	6	9.44635	1.15714	6	12.5987	0.975978	6	6.6203	628	71.7358	7.04932
O89079	Coatomer subunit epsilon OS=Mus musculus GN=Cope PE=2 SV=3 - [COPE_MOUSE]	18.7668	29.22	4	5	10	20	1.15429	7	8.02601	1.18017	7	3.22305	1.07278	7	10.7915	1.1156	7	12.4454	1.08476	7	17.1654	0.922729	7	10.59	308	34.5454	5.05908
P01029	Complement C4-B OS=Mus musculus GN=C4b PE=1 SV=3 - [CO4B_MOUSE]	18.7549	13.46	1	2	28	43	1.04002	2	13.9797	0.627815	2	1.15234	0.605613	2	12.8119	0.664375	2	3.47849	0.664338	2	17.5218	1.03871	2	4.63222	1738	192.794	7.53271
P43276	Histone H1.5 OS=Mus musculus GN=Hist1h1b PE=1 SV=2 - [H15_MOUSE]	18.7331	24.22	1	2	6	11	0.931828	4	3.06924	1.04019	4	5.18094	1.1384	4	4.75105	0.995289	4	7.12289	1.14149	4	4.1961	0.943708	4	0.901704	223	22.5624	10.9165
Q91VD9	NADH-ubiquinone oxidoreductase 75 kDa subunit, mitochondrial OS=Mus musculus GN=Ndufs1 PE=1 SV=2 - [NDUS1_MOUSE]	18.7305	24.35	4	6	17	25	1.09264	8	33.3581	1.35947	8	18.9306	1.04378	8	6.11027	1.00958	8	20.2128	0.831184	8	16.8151	0.728874	8	16.3023	727	79.7256	5.71924
Q8BV66	Interferon-induced protein 44 OS=Mus musculus GN=Ifi44 PE=2 SV=1 - [IFI44_MOUSE]	18.6954	21.09	2	5	9	11	0.950177	5	8.70951	1.65127	5	15.6292	1.93609	5	20.7224	1.11245	5	9.53719	1.27189	5	15.2521	0.62205	5	9.08217	422	47.8216	7.03467
Q9JI11	Serine/threonine-protein kinase 4 OS=Mus musculus GN=Stk4 PE=1 SV=1 - [STK4_MOUSE]	18.6903	30.18	4	4	18	29	1.03797	4	7.79788	0.811061	4	15.4911	0.764458	4	6.19374	0.883152	4	12.8179	0.841239	4	5.071	1.0688	4	2.21449	487	55.5058	5.18604
Q9CPY7	Cytosol aminopeptidase OS=Mus musculus GN=Lap3 PE=1 SV=3 - [AMPL_MOUSE]	18.6895	33.14	2	6	15	22	1.1096	7	6.97236	1.11957	7	7.73051	1.04403	7	10.1259	1.13889	7	6.2107	1.05238	7	5.65719	0.967851	7	18.7478	519	56.1058	7.72314
Q8VED5	Keratin, type II cytoskeletal 79 OS=Mus musculus GN=Krt79 PE=2 SV=2 - [K2C79_MOUSE]	18.6606	30.89	3	1	17	28	0.282041	2	35.148	0.18361	2	30.9624	0.653114	2	3.87451	0.105541	2	91.8669	0.389158	2	46.328	0.564207	2	50.8645	531	57.5168	7.69385
Q99KJ8	Dynactin subunit 2 OS=Mus musculus GN=Dctn2 PE=1 SV=3 - [DCTN2_MOUSE]	18.6598	24.88	8	5	10	23	1.30598	5	10.8493	1.10631	5	6.5273	0.91418	5	14.5979	1.09611	5	5.13347	0.85665	5	4.5016	0.887306	5	10.8775	402	44.0897	5.26221
P32921-2	Isoform of P32921, Isoform 2 of Tryptophan--tRNA ligase, cytoplasmic OS=Mus musculus GN=Wars - [SYWC_MOUSE]	18.6362	23.58	2	5	11	22	1.05706	8	8.82093	0.899903	8	8.34449	0.849735	8	8.08048	0.911253	8	7.39111	0.923582	8	10.2958	1.00909	8	10.9174	475	53.6068	7.07861
Q68FL6	Methionine--tRNA ligase, cytoplasmic OS=Mus musculus GN=Mars PE=2 SV=1 - [SYMC_MOUSE]	18.6293	15.63	2	4	18	25	1.09758	4	11.8599	1.03615	4	23.7209	0.867724	4	14.2975	1.02325	4	10.5925	0.969532	4	5.74813	1.02933	4	5.33146	902	101.366	7.13721
Q01730	Ras suppressor protein 1 OS=Mus musculus GN=Rsu1 PE=2 SV=3 - [RSU1_MOUSE]	18.601	32.85	6	6	11	21	1.27494	7	9.19074	1.17807	7	8.52184	0.885996	7	6.05065	1.02229	7	8.70147	0.833877	7	4.65323	0.887237	7	6.93836	277	31.5307	8.88037
Q7TQI3	Ubiquitin thioesterase OTUB1 OS=Mus musculus GN=Otub1 PE=1 SV=2 - [OTUB1_MOUSE]	18.5896	28.41	3	4	7	13	1.08523	4	7.55274	0.900118	4	4.85144	0.79142	4	6.8245	0.974376	4	4.094	0.925	4	6.15475	1.06253	4	6.24774	271	31.2504	4.94482
Q8BIJ7	RUN and FYVE domain-containing protein 1 OS=Mus musculus GN=Rufy1 PE=1 SV=1 - [RUFY1_MOUSE]	18.5346	33.01	1	4	28	47	0.98462	4	6.66629	0.87928	4	2.83999	0.942949	4	8.35965	0.954433	4	2.29387	1.08152	4	6.88289	1.06088	4	3.47785	712	80.3256	5.68115
Q9WUQ2	Prolactin regulatory element-binding protein OS=Mus musculus GN=Preb PE=1 SV=1 - [PREB_MOUSE]	18.5223	17.03	3	4	7	14	0.870828	5	16.3382	1.22172	5	13.165	1.43244	5	17.4425	1.3093	5	9.52231	1.66707	5	26.1634	1.04115	5	10.5111	417	45.4089	8.76318
P35486	Pyruvate dehydrogenase E1 component subunit alpha, somatic form, mitochondrial OS=Mus musculus GN=Pdha1 PE=1 SV=1 - [ODPA_MOUSE]	18.4111	22.56	1	7	12	16	1.16034	9	23.2246	1.51255	9	12.5121	1.33614	9	14.2538	1.11939	9	3.51405	1.11327	9	13.7895	0.714613	9	10.2549	390	43.2036	8.19189
P68037	Ubiquitin-conjugating enzyme E2 L3 OS=Mus musculus GN=Ube2l3 PE=2 SV=1 - [UB2L3_MOUSE]	18.4081	32.47	4	4	6	14	1.22189	6	7.39998	0.960787	6	8.82102	0.780359	6	6.26245	1.06729	6	9.91372	0.885339	6	2.55283	1.09752	6	8.27065	154	17.8502	8.51416
Q8C052	Microtubule-associated protein 1S OS=Mus musculus GN=Map1s PE=1 SV=2 - [MAP1S_MOUSE]	18.3968	12.85	1	4	14	17	1.03291	4	8.63822	0.914676	4	0.919273	0.924486	4	6.83061	0.895452	4	13.5538	0.887698	4	0.946895	0.909215	4	9.55866	973	102.875	7.02002
Q923T9	Calcium/calmodulin-dependent protein kinase type II subunit gamma OS=Mus musculus GN=Camk2g PE=1 SV=1 - [KCC2G_MOUSE]	18.3943	24.76	27	4	16	39	0.867466	4	14.2389	0.875693	4	8.23425	1.07067	4	26.0546	0.902803	4	3.17731	1.10576	4	17.6783	1.0258	4	1.977	529	59.5693	7.57666
Q3UMW8	Ceroid-lipofuscinosis neuronal protein 5 homolog OS=Mus musculus GN=Cln5 PE=2 SV=1 - [CLN5_MOUSE]	18.3809	15.84	1	4	6	8	0.703083	6	26.4471	0.980952	6	14.7288	1.47541	6	30.5603	0.87756	6	8.8116	1.29804	6	15.009	0.833062	6	14.1921	341	39.3038	8.67529
Q9CPT5	Nucleolar protein 16 OS=Mus musculus GN=Nop16 PE=2 SV=1 - [NOP16_MOUSE]	18.3746	35.96	3	5	11	16	0.948267	7	15.4234	1.43869	7	13.6403	1.56314	7	17.6578	1.12199	7	4.74982	1.25151	7	9.40827	0.75996	7	5.82548	178	21.126	9.90576
Q8R143	Pituitary tumor-transforming gene 1 protein-interacting protein OS=Mus musculus GN=Pttg1ip PE=1 SV=1 - [PTTG_MOUSE]	18.3614	39.66	4	6	10	11	0.729109	7	25.1072	0.93769	7	20.9274	1.31002	7	12.1643	0.79054	7	30.2849	1.10267	7	7.82417	0.804771	7	7.58421	174	19.952	8.63135
Q6NXH9	Keratin, type II cytoskeletal 73 OS=Mus musculus GN=Krt73 PE=1 SV=1 - [K2C73_MOUSE]	18.34	27.27	3	1	15	24	0.129192	1		0.186816	1		1.45072	1		0.118089	1		0.950589	1		0.620456	1		539	58.8747	8.08936
O70161	Phosphatidylinositol 4-phosphate 5-kinase type-1 gamma OS=Mus musculus GN=Pip5k1c PE=1 SV=2 - [PI51C_MOUSE]	18.3266	17.1	8	1	11	13	0.619444	1		0.530365	1		0.858968	1		0.42873	1		0.719779	1		0.793457	1		661	72.3633	5.59229
E9PUA7	Isoform of Q62393, Tumor protein D52 OS=Mus musculus GN=Tpd52 PE=1 SV=1 - [E9PUA7_MOUSE]	18.3163	35.57	9	4	8	13	1.23784	5	3.90348	0.996721	5	9.47477	0.847224	5	9.16194	0.984533	5	13.6689	0.830609	5	7.93271	0.884537	5	8.24843	194	21.1207	5.03369
P97287	Induced myeloid leukemia cell differentiation protein Mcl-1 homolog OS=Mus musculus GN=Mcl1 PE=1 SV=3 - [MCL1_MOUSE]	18.2951	25.68	2	3	9	12	1.35676	4	5.54412	2.76927	4	22.1721	2.04565	4	1.30779	1.80966	4	17.5868	1.3454	4	4.5289	0.641423	4	5.68991	331	35.1954	6.20166
Q9CQ26	STAM-binding protein OS=Mus musculus GN=Stambp PE=2 SV=1 - [STABP_MOUSE]	18.2925	23.58	1	5	11	14	1.00712	6	5.63382	0.764278	6	4.26244	0.768349	6	8.84924	0.89001	6	8.53917	0.919703	6	5.37172	1.09011	6	11.3865	424	48.4828	6.63916
Q8BXZ1	Protein disulfide-isomerase TMX3 OS=Mus musculus GN=Tmx3 PE=1 SV=2 - [TMX3_MOUSE]	18.2858	20.83	1	3	11	18	0.692441	4	8.28698	1.04809	4	4.01626	1.53328	4	14.0817	1.34602	4	4.10288	1.99222	4	21.353	1.2849	4	4.18355	456	51.815	5.16064
Q91VA7	Isocitrate dehydrogenase [NAD] subunit, mitochondrial OS=Mus musculus GN=Idh3b PE=1 SV=1 - [Q91VA7_MOUSE]	18.2854	21.88	2	3	10	13	1.21803	4	12.3806	1.50703	4	26.7627	1.24127	4	14.036	1.08406	4	13.8612	0.940744	4	11.0347	0.666315	4	4.81662	384	42.1677	8.60205
A2AAY5	SH3 and PX domain-containing protein 2B OS=Mus musculus GN=Sh3pxd2b PE=1 SV=1 - [SPD2B_MOUSE]	18.2711	23.9	4	7	30	47	1.54669	7	8.49749	1.11835	7	10.4145	0.721878	7	10.7801	1.18874	7	11.3457	0.800571	7	3.95426	1.09042	7	5.75596	908	101.454	8.66064
Q9JKX6	ADP-sugar pyrophosphatase OS=Mus musculus GN=Nudt5 PE=1 SV=1 - [NUDT5_MOUSE]	18.266	28.44	3	3	6	8	1.07251	4	7.24202	0.856596	4	15.1202	0.837588	4	21.8617	0.93416	4	3.33724	0.932748	4	5.61013	1.07043	4	11.7387	218	23.969	5.47803
P47738	Aldehyde dehydrogenase, mitochondrial OS=Mus musculus GN=Aldh2 PE=1 SV=1 - [ALDH2_MOUSE]	18.2655	32.95	2	5	17	27	1.25521	6	3.73917	1.63638	6	9.17225	1.27736	6	2.98223	1.23044	6	3.75405	1.02807	6	6.4944	0.757246	6	15.3451	519	56.5018	7.62061
Q5SW19	Clustered mitochondria protein homolog OS=Mus musculus GN=Cluh PE=2 SV=2 - [CLU_MOUSE]	18.263	21.98	4	3	30	46	1.0878	4	9.52524	0.918653	4	5.09595	0.840718	4	0.726572	0.939325	4	7.59995	0.901826	4	0.74417	1.0131	4	0.382903	1315	147.975	6.02393
Q9DBP5	UMP-CMP kinase OS=Mus musculus GN=Cmpk1 PE=1 SV=1 - [KCY_MOUSE]	18.2392	32.14	1	4	8	12	1.14141	5	10.0466	0.893497	5	6.77584	0.810097	5	26.8091	0.972163	5	8.58459	0.913682	5	6.06008	1.06797	5	8.89218	196	22.1513	5.8335
Q8CG50	Ras-related protein Rab-43 OS=Mus musculus GN=Rab43 PE=1 SV=1 - [RAB43_MOUSE]	18.2297	35.71	17	1	8	16	0.760088	1		1.03983	1		1.37247	1		0.87981	1		1.20377	1		0.830505	1		210	23.2486	5.85889
O70493	Sorting nexin-12 OS=Mus musculus GN=Snx12 PE=1 SV=1 - [SNX12_MOUSE]	18.2117	23.64	4	3	5	15	1.11956	4	2.00833	2.5154	4	10.5894	2.27176	4	7.40232	1.14837	4	4.21771	1.08967	4	3.15599	0.452154	4	6.73406	165	19.1038	7.34229
Q04447	Creatine kinase B-type OS=Mus musculus GN=Ckb PE=1 SV=1 - [KCRB_MOUSE]	18.1855	16.01	4	4	6	9	1.00696	5	17.0367	0.848908	5	29.6586	0.768702	5	16.9143	0.828952	5	20.5756	0.812914	5	13.9416	1.03305	5	9.2748	381	42.6863	5.66846
Q00941	Granulocyte-macrophage colony-stimulating factor receptor subunit alpha OS=Mus musculus GN=Csf2ra PE=2 SV=2 - [CSF2R_MOUSE]	18.1667	12.37	1	5	7	9	1.34442	7	6.53816	0.477964	7	38.3371	0.344353	7	39.8057	1.01359	7	1.168	0.818258	7	13.0886	2.09798	7	36.8594	388	41.7421	7.78174
Q9ET26	E3 ubiquitin-protein ligase RNF114 OS=Mus musculus GN=Rnf114 PE=2 SV=2 - [RN114_MOUSE]	18.1479	31	1	4	9	12	0.917741	5	8.28728	0.884348	5	2.83822	1.02177	5	9.07932	1.03309	5	5.60757	1.12928	5	5.34169	1.08717	5	6.07514	229	25.7284	7.03467
Q9QZL0	Receptor-interacting serine/threonine-protein kinase 3 OS=Mus musculus GN=Ripk3 PE=1 SV=2 - [RIPK3_MOUSE]	18.0843	27.98	2	6	14	22	1.1552	6	9.30515	1.02366	6	15.2232	0.80987	6	22.0783	0.969233	6	3.3425	0.86948	6	17.9063	0.975234	6	12.5848	486	53.2889	7.53271
Q8R2Y8	Peptidyl-tRNA hydrolase 2, mitochondrial OS=Mus musculus GN=Ptrh2 PE=2 SV=1 - [PTH2_MOUSE]	18.0705	29.28	1	4	6	10	0.959112	5	3.82172	1.65921	5	5.71322	1.70017	5	2.92381	1.35305	5	25.4686	1.58061	5	10.5123	0.861024	5	4.35996	181	19.514	7.41553
P70372	ELAV-like protein 1 OS=Mus musculus GN=Elavl1 PE=1 SV=2 - [ELAV1_MOUSE]	17.9613	25.15	1	5	10	15	1.18449	5	10.1558	1.31818	5	14.3919	1.09926	5	6.4994	1.34006	5	3.18848	1.14787	5	3.66043	1.00109	5	1.82427	326	36.1461	9.0415
Q8BKE6	Cytochrome P450 20A1 OS=Mus musculus GN=Cyp20a1 PE=2 SV=1 - [CP20A_MOUSE]	17.9366	15.58	1	3	7	9	0.75042	4	21.8257	0.997089	4	5.11782	1.34854	4	14.8215	1.02564	4	4.00301	1.42137	4	27.2586	0.999667	4	9.3781	462	52.1162	6.94678
O09061	Proteasome subunit beta type-1 OS=Mus musculus GN=Psmb1 PE=1 SV=1 - [PSB1_MOUSE]	17.8924	40.83	1	4	10	12	0.938899	5	19.084	0.930585	5	3.51874	0.896277	5	29.4604	1.01029	5	20.6088	1.07303	5	15.4557	1.10369	5	15.2781	240	26.3553	7.81104
Q9D6R2	Isocitrate dehydrogenase [NAD] subunit alpha, mitochondrial OS=Mus musculus GN=Idh3a PE=1 SV=1 - [IDH3A_MOUSE]	17.8855	42.08	2	5	14	18	1.38579	5	19.3391	2.03667	5	10.5579	1.32959	5	3.64053	1.47795	5	8.93545	1.08967	5	8.80208	0.736037	5	12.9184	366	39.6131	6.72705
Q9CWG1	Glioma pathogenesis-related protein 1 OS=Mus musculus GN=Glipr1 PE=2 SV=1 - [GLIP1_MOUSE]	17.8814	27.84	1	2	8	11	0.913627	4	3.71469	0.614755	4	29.1243	0.667669	4	25.5305	0.756595	4	19.0007	0.851794	4	18.6543	1.20802	4	6.64081	255	29.1096	8.38232
D3YW48	Isoform of O88456, Calpain small subunit 1 (Fragment) OS=Mus musculus GN=Capns1 PE=1 SV=1 - [D3YW48_MOUSE]	17.8743	18.67	3	3	5	10	0.956654	5	6.83044	0.781131	5	3.89684	0.770411	5	14.3446	0.832848	5	6.16969	0.878961	5	3.73224	1.0711	5	5.00402	241	25.2944	5.60498
Q3UZ39	Leucine-rich repeat flightless-interacting protein 1 OS=Mus musculus GN=Lrrfip1 PE=1 SV=2 - [LRRF1_MOUSE]	17.8645	27.57	3	4	21	28	1.26778	5	9.04604	1.10699	5	15.3561	0.886284	5	35.4614	1.00448	5	33.9245	0.822102	5	28.0062	0.987259	5	8.23542	729	79.2012	4.81787
G3X9L6	MCG55033 OS=Mus musculus GN=Gm10250 PE=4 SV=1 - [G3X9L6_MOUSE]	17.7599	51.88	3	5	7	9	1.64751	5	11.0143	1.92148	5	9.3984	1.15296	5	7.66919	1.39837	5	10.1527	0.877625	5	2.82011	0.715263	5	2.13576	160	18.6095	5.43994
B2RQ71	Isoform of E9PWR4, Dip2c protein OS=Mus musculus GN=Dip2c PE=1 SV=1 - [B2RQ71_MOUSE]	17.7538	13.05	6	4	24	30	0.907432	4	11.3323	0.884974	4	14.428	0.98478	4	10.3616	0.895753	4	3.01486	1.07583	4	4.35035	1.04584	4	3.72974	1556	170.813	7.38623
F6ZS70	Isoform of Q05512, Serine/threonine-protein kinase MARK2 (Fragment) OS=Mus musculus GN=Mark2 PE=1 SV=1 - [F6ZS70_MOUSE]	17.737	27.71	15	3	23	37	1.01234	4	6.32927	0.775582	4	10.0479	0.736428	4	5.43724	0.911763	4	7.72205	0.927519	4	1.24271	1.1926	4	6.02353	776	86.5183	9.71533
D3Z4E6	Isoform of Q3ZK22, Vezatin OS=Mus musculus GN=Vezt PE=1 SV=1 - [D3Z4E6_MOUSE]	17.7112	16.58	5	1	13	18	1.00458	1		1.11415	1		1.11266	1		1.25114	1		1.2952	1		1.10224	1		784	88.4291	5.19873
Q922Y1	UBX domain-containing protein 1 OS=Mus musculus GN=Ubxn1 PE=1 SV=1 - [UBXN1_MOUSE]	17.6876	15.82	1	2	8	10	0.938902	3	8.86607	0.746063	3	8.8102	0.751281	3	1.90768	0.772932	3	4.03037	0.8638	3	1.32302	1.07904	3	3.23131	297	33.552	5.26221
E9PV12	Isoform of Q9D5V5, Cullin-5 OS=Mus musculus GN=Cul5 PE=1 SV=1 - [E9PV12_MOUSE]	17.6845	31.04	4	2	28	43	1.66697	3	13.6542	3.16086	3	22.0688	1.90231	3	8.22969	2.69333	3	30.6113	1.68026	3	16.4469	0.883462	3	8.13486	828	95.79	8.85107
Q3TXS7	26S proteasome non-ATPase regulatory subunit 1 OS=Mus musculus GN=Psmd1 PE=1 SV=1 - [PSMD1_MOUSE]	17.6806	18.89	2	5	19	25	1.09688	5	2.97492	1.01409	5	21.3905	0.91578	5	21.64	1.06435	5	17.5486	1.01468	5	2.94546	1.18818	5	3.41844	953	105.663	5.38916
Q921M7	Protein FAM49B OS=Mus musculus GN=Fam49b PE=2 SV=1 - [FA49B_MOUSE]	17.6723	41.98	2	5	13	14	1.08667	5	9.58584	0.969347	5	2.98005	0.932808	5	7.75065	0.95743	5	8.1565	0.954153	5	6.0103	0.928431	5	9.41536	324	36.7527	6.06201
Q99KK7	Dipeptidyl peptidase 3 OS=Mus musculus GN=Dpp3 PE=2 SV=2 - [DPP3_MOUSE]	17.6692	10.57	1	6	9	14	1.02127	6	4.35792	0.890908	6	10.5097	0.877388	6	18.0661	0.866445	6	14.2985	0.859546	6	9.67637	0.978299	6	11.7776	738	82.8461	5.37646
P70207	Plexin-A2 OS=Mus musculus GN=Plxna2 PE=1 SV=2 - [PLXA2_MOUSE]	17.6554	12.78	2	1	26	33	1.09494	1		0.770946	1		0.706379	1		0.73606	1		0.6991	1		0.937138	1		1894	211.399	6.53662
P30412	Peptidyl-prolyl cis-trans isomerase C OS=Mus musculus GN=Ppic PE=1 SV=1 - [PPIC_MOUSE]	17.6425	35.85	1	3	8	11	0.858403	4	8.71679	0.940702	4	9.43239	1.13104	4	7.06879	1.03178	4	1.6847	1.24251	4	3.90991	1.07726	4	8.63992	212	22.7797	7.50342
Q4FZC9	Nesprin-3 OS=Mus musculus GN=Syne3 PE=1 SV=1 - [SYNE3_MOUSE]	17.6039	26.15	2	7	29	46	0.867048	8	23.4204	1.00609	8	21.6016	1.15659	8	2.02514	1.00635	8	3.81877	1.22514	8	22.9015	0.996525	8	16.8372	975	111.966	6.32861
A0A0A6YVU8	MCG119397 OS=Mus musculus GN=Gm9774 PE=4 SV=1 - [A0A0A6YVU8_MOUSE]	17.6	14.5	3	3	7	12	1.23053	5	9.14279	1.02482	5	3.12472	0.855854	5	6.71441	1.1214	5	14.3983	0.772678	5	9.05012	0.854871	5	11.9424	407	42.1207	5.07178
Q9CQ10	Charged multivesicular body protein 3 OS=Mus musculus GN=Chmp3 PE=1 SV=3 - [CHMP3_MOUSE]	17.5105	52.23	1	4	14	25	1.03918	6	10.6998	0.732921	6	10.4559	0.682206	6	16.4197	0.916151	6	3.95889	0.894071	6	11.2098	1.24558	6	7.64974	224	25.2028	5.05908
Q9D0R8	Protein LSM12 homolog OS=Mus musculus GN=Lsm12 PE=1 SV=1 - [LSM12_MOUSE]	17.4885	35.38	2	2	7	12	1.27533	5	3.77857	1.31459	5	16.1782	0.981257	5	11.5565	1.16325	5	2.93769	0.967544	5	0.93392	0.78686	5	15.0524	195	21.6871	7.73779
Q4PJX1	Protein odr-4 homolog OS=Mus musculus GN=Odr4 PE=2 SV=2 - [ODR4_MOUSE]	17.4519	19.24	4	5	9	13	0.779438	6	12.4394	1.05371	6	11.6321	1.46766	6	12.546	1.18507	6	23.4651	1.76104	6	3.92645	1.09818	6	5.80225	447	49.9664	6.13818
Q8BLU0	Fibronectin leucine rich transmembrane protein 2 OS=Mus musculus GN=Flrt2 PE=1 SV=1 - [Q8BLU0_MOUSE]	17.4506	22.27	1	4	14	17	1.4133	4	6.58652	0.77035	4	5.36714	0.54779	4	15.197	1.66924	4	19.6651	1.31517	4	4.2432	2.10276	4	9.15615	660	73.9009	7.91357
Q3TTY5	Keratin, type II cytoskeletal 2 epidermal OS=Mus musculus GN=Krt2 PE=1 SV=1 - [K22E_MOUSE]	17.4417	17.11	1	3	12	26	0.255294	6	20.7888	0.196174	6	39.7171	0.743863	6	45.89	0.143527	6	43.7778	0.466875	6	30.3642	0.632495	6	50.806	707	70.8798	8.06006
Q60854	Serpin B6 OS=Mus musculus GN=Serpinb6 PE=1 SV=1 - [SPB6_MOUSE]	17.3901	23.28	10	5	10	12	1.08087	6	1.14513	0.868944	6	4.46569	0.796741	6	7.5968	0.920424	6	2.20693	0.885589	6	6.38026	1.05035	6	1.50992	378	42.5712	5.74463
P12787	Cytochrome c oxidase subunit 5A, mitochondrial OS=Mus musculus GN=Cox5a PE=1 SV=2 - [COX5A_MOUSE]	17.3824	32.19	1	5	6	8	1.359	6	23.8074	1.24823	6	18.1036	1.02901	6	9.20051	1.12196	6	15.6727	0.887668	6	12.897	0.825949	6	11.045	146	16.0913	6.53662
Q9CYD3	Cartilage-associated protein OS=Mus musculus GN=Crtap PE=2 SV=3 - [CRTAP_MOUSE]	17.3767	14.5	1	3	8	15	0.839446	4	4.71615	1.1529	4	14.9211	1.41937	4	19.5951	1.1146	4	19.8314	1.39466	4	26.2682	1.04884	4	4.62317	400	46.1396	5.70654
Q8BXQ2	GPI transamidase component PIG-T OS=Mus musculus GN=Pigt PE=1 SV=2 - [PIGT_MOUSE]	17.3457	11.51	3	5	8	10	0.714817	5	7.09794	1.13682	5	8.69854	1.67366	5	18.7163	1.22407	5	12.471	1.86807	5	24.1357	1.05689	5	6.25705	582	65.6629	8.39697
E9Q1S3	Isoform of Q01405, Protein transport protein Sec23A OS=Mus musculus GN=Sec23a PE=1 SV=1 - [E9Q1S3_MOUSE]	17.3394	32.07	2	1	21	29	1.13195	1		0.821592	1		0.728173	1		0.932479	1		0.856702	1		1.11403	1		736	82.9027	7.45947
Q8BPB0	MOB kinase activator 1B OS=Mus musculus GN=Mob1b PE=2 SV=3 - [MOB1B_MOUSE]	17.3214	31.02	4	2	7	9	1.21227	4	3.89686	0.782553	4	6.02268	0.62186	4	5.09148	0.890156	4	7.49879	0.736051	4	2.3488	1.1055	4	3.12921	216	25.0746	6.72705
Q91VE0	Long-chain fatty acid transport protein 4 OS=Mus musculus GN=Slc27a4 PE=1 SV=1 - [S27A4_MOUSE]	17.3065	18.82	1	5	14	17	0.836251	5	9.1785	1.1426	5	5.62827	1.37076	5	5.84337	1.26642	5	4.84135	1.55103	5	11.4627	1.09983	5	9.83835	643	72.2722	8.5874
Q9JHZ2	Progressive ankylosis protein OS=Mus musculus GN=Ankh PE=2 SV=1 - [ANKH_MOUSE]	17.3039	21.14	1	5	9	13	0.878361	5	4.40394	1.29214	5	17.0144	1.50807	5	13.7555	1.1352	5	15.0426	1.35064	5	8.4599	0.836837	5	0.796452	492	54.2624	7.88428
P51791-2	Isoform of P51791, Isoform 2 of H(+)/Cl(-) exchange transporter 3 OS=Mus musculus GN=Clcn3 - [CLCN3_MOUSE]	17.2882	14.08	6	2	12	20	0.995506	2	21.0003	0.982253	2	28.326	0.989883	2	7.01564	0.887363	2	2.21349	0.926989	2	23.2945	0.886732	2	30.6819	760	84.4204	7.25439
Q8R4V1-2	Isoform of Q8R4V1, Isoform 2 of NFAT activation molecule 1 OS=Mus musculus GN=Nfam1 - [NFAM1_MOUSE]	17.2706	45.54	3	4	12	14	0.729217	4	11.3267	0.52168	4	16.8316	0.771008	4	5.72587	0.592519	4	9.57683	0.840884	4	13.0053	1.10482	4	7.51874	224	25.4629	8.30908
P23298	Protein kinase C eta type OS=Mus musculus GN=Prkch PE=1 SV=2 - [KPCL_MOUSE]	17.2406	21.23	5	4	14	24	0.83587	4	7.03548	0.567782	4	4.00532	0.714547	4	2.91385	0.612788	4	7.14316	0.797651	4	5.25328	1.05346	4	4.77883	683	77.868	7.6792
Q9DAV9	Trimeric intracellular cation channel type B OS=Mus musculus GN=Tmem38b PE=2 SV=1 - [TM38B_MOUSE]	17.2021	21.23	1	3	8	14	0.713044	4	14.1703	1.25339	4	25.9664	2.09508	4	18.9455	1.26263	4	8.42817	1.94905	4	19.478	0.988793	4	12.4763	292	32.6185	9.11475
E9PYI8	Isoform of Q9JMA1, Ubiquitin carboxyl-terminal hydrolase OS=Mus musculus GN=Usp14 PE=1 SV=1 - [E9PYI8_MOUSE]	17.1978	27.07	2	2	14	25	1.15942	3	6.79544	1.10378	3	11.3679	0.984818	3	7.47668	1.04862	3	9.25015	1.01994	3	6.80695	1.02669	3	7.9734	458	52.2853	5.65576
Q9D1J1	Adaptin ear-binding coat-associated protein 2 OS=Mus musculus GN=Necap2 PE=1 SV=1 - [NECP2_MOUSE]	17.1951	28.2	3	3	7	8	0.822072	4	4.91835	1.10316	4	10.8061	1.38752	4	20.3713	0.907933	4	5.4792	1.21545	4	13.3637	0.84747	4	3.677	266	28.5804	7.94287
P70349	Histidine triad nucleotide-binding protein 1 OS=Mus musculus GN=Hint1 PE=1 SV=3 - [HINT1_MOUSE]	17.1194	23.02	2	2	3	6	1.12592	5	2.98957	0.812158	5	2.54997	0.723662	5	4.0721	0.900026	5	11.1793	0.861581	5	8.30598	1.09571	5	13.3521	126	13.7681	6.87354
P14685	26S proteasome non-ATPase regulatory subunit 3 OS=Mus musculus GN=Psmd3 PE=1 SV=3 - [PSMD3_MOUSE]	17.118	31.51	2	5	24	25	1.04105	5	5.84409	0.894407	5	8.11513	0.838397	5	8.25671	1.07252	5	3.68725	1.04547	5	6.51725	1.14461	5	2.28905	530	60.6803	8.44092
E9PV22	Isoform of Q505F5, Leucine-rich repeat-containing protein 47 OS=Mus musculus GN=Lrrc47 PE=1 SV=1 - [E9PV22_MOUSE]	17.117	27.2	4	5	16	21	1.07119	5	13.6339	1.157	5	13.4681	1.06458	5	11.122	1.07016	5	13	1.00248	5	6.89579	0.946309	5	4.93617	603	65.863	8.76318
S4R1X1	Isoform of Q7TMQ7, WD repeat-containing protein 91 OS=Mus musculus GN=Wdr91 PE=1 SV=1 - [S4R1X1_MOUSE]	17.1142	19.21	2	5	12	18	0.513849	5	11.4379	0.75878	5	8.93934	1.48144	5	4.21451	0.523826	5	3.37986	1.11274	5	1.97893	0.719647	5	4.69842	604	67.7464	6.66846
F6TBV1	Isoform of Q9CQY5, Magnesium transporter protein 1 (Fragment) OS=Mus musculus GN=Magt1 PE=1 SV=1 - [F6TBV1_MOUSE]	17.0946	24.04	6	4	11	21	0.615844	5	4.58392	1.08221	5	21.6378	1.77738	5	27.6893	1.31056	5	14.5357	2.25023	5	31.7365	1.16017	5	3.59879	312	35.2409	9.71533
Q99M15	Proline-serine-threonine phosphatase-interacting protein 2 OS=Mus musculus GN=Pstpip2 PE=1 SV=4 - [PPIP2_MOUSE]	17.085	24.55	1	5	10	14	1.0815	6	2.01429	1.50897	6	20.1069	1.38089	6	8.69158	1.1698	6	9.68306	1.17233	6	9.03608	0.804557	6	8.56031	334	38.9235	8.36768
S4R1B8	Isoform of D3Z6Q9, Bridging integrator 2 OS=Mus musculus GN=Bin2 PE=1 SV=1 - [S4R1B8_MOUSE]	17.0674	24.27	4	4	11	17	1.01815	6	6.88231	0.805676	6	12.976	0.803376	6	23.1024	0.839851	6	6.02549	0.852503	6	11.3229	1.08918	6	4.8866	478	51.5509	4.77979
Q9CR41	Huntingtin-interacting protein K OS=Mus musculus GN=Hypk PE=2 SV=2 - [HYPK_MOUSE]	17.0666	34.88	2	2	5	9	1.5049	5	16.4191	1.22083	5	14.9491	0.82183	5	1.44353	1.10594	5	19.9835	0.780822	5	3.17971	0.882727	5	2.08598	129	14.6704	4.93213
P11157	Ribonucleoside-diphosphate reductase subunit M2 OS=Mus musculus GN=Rrm2 PE=1 SV=1 - [RIR2_MOUSE]	17.0395	24.87	5	3	11	14	0.863806	3	2.82083	0.943582	3	8.39059	1.09589	3	11.2313	0.701072	3	13.3471	0.816303	3	8.34865	0.776348	3	4.76776	390	45.0668	5.45264
Q07813	Apoptosis regulator BAX OS=Mus musculus GN=Bax PE=1 SV=1 - [BAX_MOUSE]	17.0312	31.77	1	3	4	8	1.10077	5	7.44667	0.886899	5	11.5657	0.808317	5	7.18605	0.964607	5	5.10251	0.891421	5	4.16526	1.05508	5	6.33539	192	21.3808	4.98291
Q05117	Tartrate-resistant acid phosphatase type 5 OS=Mus musculus GN=Acp5 PE=2 SV=2 - [PPA5_MOUSE]	16.9754	18.04	1	4	7	15	1.20606	5	4.83281	1.22328	5	8.52571	1.06263	5	11.2918	1.18419	5	11.8868	1.06171	5	5.78646	0.954219	5	8.14095	327	36.7837	8.89502
Q8R151	NFX1-type zinc finger-containing protein 1 OS=Mus musculus GN=Znfx1 PE=2 SV=3 - [ZNFX1_MOUSE]	16.9733	21.32	4	3	52	83	0.987374	3	13.1913	0.654886	3	9.68093	0.929034	3	43.4697	0.730654	3	48.7753	0.786802	3	3.2845	0.949456	3	25.4343	1909	218.687	7.47412
Q9JLJ2	4-trimethylaminobutyraldehyde dehydrogenase OS=Mus musculus GN=Aldh9a1 PE=1 SV=1 - [AL9A1_MOUSE]	16.9447	21.26	3	3	11	19	0.935848	4	1.81754	0.800717	4	20.6503	0.884526	4	18.1514	0.82004	4	6.39659	0.911269	4	6.16407	0.958189	4	10.3817	494	53.4801	6.97607
G3X8U7	Isoform of P48453, Serine/threonine-protein phosphatase OS=Mus musculus GN=Ppp3cb PE=1 SV=1 - [G3X8U7_MOUSE]	16.9311	24.08	8	4	13	24	0.869409	5	8.68588	0.601364	5	23.9608	0.70439	5	16.5405	0.607131	5	6.2976	0.745284	5	23.0149	1.04528	5	15.8133	515	58.094	6.1001
Q8C7V8	Coiled-coil domain-containing protein 134 OS=Mus musculus GN=Ccdc134 PE=2 SV=1 - [CC134_MOUSE]	16.9114	13.97	2	2	4	10	0.888493	4	5.16198	1.39232	4	3.59235	1.59932	4	2.61655	1.35168	4	2.15049	1.59457	4	3.99676	0.954758	4	2.42817	229	26.478	8.52881
A2CG35	Isoform of P35283, Ras-related protein Rab-12 OS=Mus musculus GN=Rab12 PE=1 SV=1 - [A2CG35_MOUSE]	16.8772	46.05	17	1	11	16	0.844662	1		1.31369	1		1.56033	1		1.12713	1		1.38774	1		0.842159	1		291	32.2176	8.83643
P40240	CD9 antigen OS=Mus musculus GN=Cd9 PE=1 SV=2 - [CD9_MOUSE]	16.8047	16.81	1	3	6	10	1.21834	7	38.4423	0.61866	7	4.10246	0.526825	7	28.1531	0.906543	7	9.80062	0.727535	7	10.6909	1.33162	7	15.731	226	25.2409	7.2251
Q6PB93	Polypeptide N-acetylgalactosaminyltransferase 2 OS=Mus musculus GN=Galnt2 PE=2 SV=1 - [GALT2_MOUSE]	16.7934	29.12	2	5	19	42	0.668577	5	9.72385	1.13669	5	4.4202	1.66819	5	7.12048	1.18659	5	3.40912	1.84572	5	4.54332	1.02966	5	5.1657	570	64.4735	8.52881
P70698	CTP synthase 1 OS=Mus musculus GN=Ctps1 PE=1 SV=2 - [PYRG1_MOUSE]	16.7558	14.38	1	5	11	17	1.01805	6	3.77521	0.787526	6	27.2792	0.776065	6	22.3641	0.845083	6	7.81546	0.85989	6	6.51131	1.09349	6	16.4366	591	66.6401	6.58057
G5E884	Isoform of O88643, Non-specific serine/threonine protein kinase OS=Mus musculus GN=Pak1 PE=1 SV=1 - [G5E884_MOUSE]	16.7532	31.8	8	1	16	24	0.968233	1		0.790733	1		0.819322	1		0.857222	1		0.920726	1		1.06409	1		544	60.5697	5.85889
Q9JM96	Cdc42 effector protein 4 OS=Mus musculus GN=Cdc42ep4 PE=1 SV=1 - [BORG4_MOUSE]	16.7397	30.09	3	3	10	15	2.01195	4	19.7968	1.29378	4	14.0655	0.621264	4	7.42551	1.29303	4	3.72665	0.661626	4	11.7385	0.980982	4	8.59263	349	37.8457	5.36377
A2AS03	Isoform of E9QAM5, Helicase with zinc finger domain 2 OS=Mus musculus GN=Helz2 PE=1 SV=1 - [A2AS03_MOUSE]	16.7361	12.36	3	3	44	83	0.980973	3	9.4742	1.08832	3	3.43569	1.15914	3	6.02383	1.22444	3	30.8783	1.29806	3	8.22493	0.962758	3	9.97123	2970	333.794	8.00146
O08553	Dihydropyrimidinase-related protein 2 OS=Mus musculus GN=Dpysl2 PE=1 SV=2 - [DPYL2_MOUSE]	16.7348	22.03	7	4	12	20	1.0365	4	4.57063	0.796566	4	8.19039	0.7931	4	4.0639	0.878873	4	5.40799	0.879163	4	5.8547	1.07271	4	3.60259	572	62.2386	6.37939
P62746	Rho-related GTP-binding protein RhoB OS=Mus musculus GN=Rhob PE=1 SV=1 - [RHOB_MOUSE]	16.7224	24.49	1	2	5	11	1.26829	6	1.87204	4.15299	6	63.9277	3.30329	6	58.8285	1.1488	6	23.3141	0.883639	6	13.483	0.271516	6	36.6814	196	22.1091	5.23682
Q8BY89	Choline transporter-like protein 2 OS=Mus musculus GN=Slc44a2 PE=1 SV=2 - [CTL2_MOUSE]	16.7104	17	2	3	13	21	1.02472	3	8.03132	0.456527	3	0.201831	0.471155	3	0.860078	0.66355	3	6.19408	0.655502	3	3.99979	1.34556	3	3.13891	706	80.0567	8.79248
Q6P8X1	Sorting nexin-6 OS=Mus musculus GN=Snx6 PE=1 SV=2 - [SNX6_MOUSE]	16.6971	25.86	1	5	14	19	1.131	5	4.95139	1.11387	5	15.4914	0.990839	5	2.91569	1.06998	5	2.6629	0.951557	5	5.66376	0.862999	5	13.4771	406	46.6198	6.16357
P97825	Hematological and neurological expressed 1 protein OS=Mus musculus GN=Hn1 PE=1 SV=3 - [HN1_MOUSE]	16.6943	36.36	1	3	6	24	0.813567	4	31.6834	1.19937	4	10.5937	1.47899	4	43.3446	0.800918	4	2.87278	1.04987	4	24.6916	0.67216	4	17.2929	154	16.0708	5.31299
O35286	Pre-mRNA-splicing factor ATP-dependent RNA helicase DHX15 OS=Mus musculus GN=Dhx15 PE=1 SV=2 - [DHX15_MOUSE]	16.6931	17.99	1	4	16	25	0.905773	4	6.17089	1.39912	4	28.9604	1.67341	4	18.1748	1.07191	4	27.0972	1.32898	4	13.7952	0.751998	4	15.6798	795	90.9492	7.45947
Q920Q4	Vacuolar protein sorting-associated protein 16 homolog OS=Mus musculus GN=Vps16 PE=1 SV=3 - [VPS16_MOUSE]	16.6718	21.57	4	5	22	27	0.703779	7	13.7204	0.826343	7	12.2442	1.09687	7	5.03296	0.779029	7	4.32241	1.15275	7	10.5852	0.926742	7	4.55343	839	94.8678	7.00537
P24638	Lysosomal acid phosphatase OS=Mus musculus GN=Acp2 PE=2 SV=2 - [PPAL_MOUSE]	16.666	29.31	6	4	14	18	0.756415	4	6.75934	0.862532	4	2.67669	1.18511	4	7.92495	0.790443	4	5.73825	1.07931	4	4.756	0.871395	4	4.71174	423	48.4777	7.02002
Q8VD75	Huntingtin-interacting protein 1 OS=Mus musculus GN=Hip1 PE=1 SV=2 - [HIP1_MOUSE]	16.6171	20.99	1	2	27	51	0.895573	2	6.94124	0.886411	2	8.98036	0.992975	2	2.02964	0.891564	2	3.96796	1.0353	2	10.9318	0.98726	2	12.9829	1029	115.13	5.42725
P56959	RNA-binding protein FUS OS=Mus musculus GN=Fus PE=2 SV=1 - [FUS_MOUSE]	16.5989	48.26	3	1	29	76	1.15096	3	0.965721	0.945719	3	18.0567	0.824338	3	17.0688	1.08653	3	9.02415	0.981746	3	8.05317	1.1277	3	8.92394	518	52.6415	9.36377
Q9JJ00	Phospholipid scramblase 1 OS=Mus musculus GN=Plscr1 PE=2 SV=1 - [PLS1_MOUSE]	16.5581	16.77	1	4	6	11	1.07494	5	2.34238	0.822734	5	3.30753	0.763426	5	5.78225	0.932563	5	1.77779	0.903947	5	5.39436	1.12119	5	1.62104	328	35.8902	5.05908
Q9DD03	Ras-related protein Rab-13 OS=Mus musculus GN=Rab13 PE=1 SV=1 - [RAB13_MOUSE]	16.5408	41.58	2	1	10	16	0.996333	1		0.837416	1		0.843221	1		0.800755	1		0.835819	1		0.938582	1		202	22.7559	9.49561
Q8BGU5-2	Isoform of Q8BGU5, Isoform 2 of Cyclin-Y OS=Mus musculus GN=Ccny - [CCNY_MOUSE]	16.5368	20.25	2	3	8	15	1.17153	4	8.5042	0.693625	4	12.3551	0.569527	4	6.07944	0.8381	4	10.7758	0.727466	4	7.95856	1.14847	4	8.99881	316	36.5386	7.6499
Q7TPC1	Corneodesmosin OS=Mus musculus GN=Cdsn PE=2 SV=2 - [CDSN_MOUSE]	16.5142	16.22	1	1	8	16	0.728764	6	30.8225	0.637999	6	33.8712	0.85436	6	18.5043	0.676322	6	27.252	0.885316	6	8.78177	0.974919	6	3.98116	561	54.2796	9.27588
Q91ZR1	Ras-related protein Rab-4B OS=Mus musculus GN=Rab4b PE=2 SV=2 - [RAB4B_MOUSE]	16.5057	30.52	16	1	7	13	0.881671	1		0.950737	1		1.08183	1		0.908136	1		1.07118	1		0.937572	1		213	23.614	6.06201
Q99MK8	Beta-adrenergic receptor kinase 1 OS=Mus musculus GN=Adrbk1 PE=1 SV=2 - [ARBK1_MOUSE]	16.4987	17.13	5	4	14	41	0.959483	7	14.6272	0.945582	7	11.524	0.929861	7	21.5782	0.857134	7	12.0203	0.926846	7	18.9993	0.907714	7	9.30698	689	79.5875	7.28369
O35226-3	Isoform of O35226, Isoform Rpn10C of 26S proteasome non-ATPase regulatory subunit 4 OS=Mus musculus GN=Psmd4 - [PSMD4_MOUSE]	16.4601	18.75	6	4	7	11	1.16597	4	5.26541	0.852613	4	5.41627	0.755613	4	2.93886	1.06081	4	3.43174	0.937679	4	5.08325	1.21028	4	9.33202	368	39.5648	5.07178
O88668	Protein CREG1 OS=Mus musculus GN=Creg1 PE=2 SV=1 - [CREG1_MOUSE]	16.4578	15.45	3	3	4	10	0.672014	6	7.21174	0.869916	6	4.73779	1.26675	6	11.0251	0.672894	6	4.20627	1.03998	6	2.63569	0.786895	6	10.3069	220	24.4364	6.41748
E9Q3M9	Protein 2010300C02Rik OS=Mus musculus GN=2010300C02Rik PE=1 SV=1 - [E9Q3M9_MOUSE]	16.4404	29.02	1	1	39	73	2.44834	1		1.6077	1		0.658776	1		1.10202	1		0.468095	1		0.672818	1		1175	125.832	7.37158
Q9D136	2-oxoglutarate and iron-dependent oxygenase domain-containing protein 3 OS=Mus musculus GN=Ogfod3 PE=2 SV=1 - [OGFD3_MOUSE]	16.4339	29.52	1	4	11	15	0.818362	5	21.1387	1.03793	5	17.937	1.33634	5	14.8578	1.0248	5	10.0895	1.21683	5	27.0477	0.878853	5	30.7892	315	35.3629	6.7417
O08915	AH receptor-interacting protein OS=Mus musculus GN=Aip PE=1 SV=1 - [AIP_MOUSE]	16.4137	19.09	1	2	5	10	1.14156	3	7.34737	0.954294	3	22.2543	0.838664	3	14.7273	1.09862	3	10.4252	0.969978	3	15.1261	1.20888	3	0.392251	330	37.5811	6.40479
P54818	Galactocerebrosidase OS=Mus musculus GN=Galc PE=1 SV=2 - [GALC_MOUSE]	16.3983	10.09	1	2	8	10	0.599427	3	0.0139216	0.767575	3	5.1308	1.24099	3	5.14475	0.688493	3	0.48386	1.19059	3	0.497782	0.908437	3	4.64607	684	77.2076	6.7417
E9Q2A4	Isoform of Q9CTG6, Probable cation-transporting ATPase 13A2 OS=Mus musculus GN=Atp13a2 PE=1 SV=1 - [E9Q2A4_MOUSE]	16.3969	11.66	3	3	16	31	0.6144	4	3.70359	0.871932	4	4.19438	1.39638	4	8.17863	0.830377	4	12.6301	1.36617	4	20.7108	0.924018	4	12.3758	1115	120.079	7.95752
Q4FE56	Isoform of P70398, Ubiquitin carboxyl-terminal hydrolase OS=Mus musculus GN=Usp9x PE=1 SV=1 - [Q4FE56_MOUSE]	16.3908	16.64	5	3	49	71	0.80381	3	9.81551	1.06982	3	14.4644	1.33525	3	24.5394	0.849342	3	14.1884	0.999059	3	6.29262	1.02581	3	21.2468	2554	290.031	5.8335
Q6NVF2	Isoform of Q9Z280, Phospholipase D1 OS=Mus musculus GN=Pld1 PE=1 SV=1 - [Q6NVF2_MOUSE]	16.38	15.83	7	5	21	27	0.796508	5	12.8037	0.630298	5	7.89055	0.882243	5	5.74639	0.660927	5	12.0066	0.900787	5	2.62224	0.993936	5	9.86992	1036	119.512	8.70459
Q91VK1	Basic leucine zipper and W2 domain-containing protein 2 OS=Mus musculus GN=Bzw2 PE=1 SV=1 - [BZW2_MOUSE]	16.2437	27.21	1	5	15	24	0.985748	5	4.72748	0.938075	5	4.98196	0.943354	5	13.292	0.952338	5	1.92729	1.04215	5	9.81279	0.983609	5	19.0863	419	48.0329	6.68311
P12815	Programmed cell death protein 6 OS=Mus musculus GN=Pdcd6 PE=1 SV=2 - [PDCD6_MOUSE]	16.2425	34.55	2	4	9	10	1.02444	4	1.33922	0.872243	4	4.77492	0.854193	4	3.43405	0.971654	4	1.66059	0.988328	4	0.253794	1.09342	4	3.11248	191	21.8538	5.40186
P29758	Ornithine aminotransferase, mitochondrial OS=Mus musculus GN=Oat PE=1 SV=1 - [OAT_MOUSE]	16.2058	30.3	1	4	13	16	1.54683	5	4.15496	2.32639	5	19.1978	1.38922	5	18.3172	1.62358	5	9.13616	1.02121	5	6.32004	0.696056	5	6.23542	439	48.3239	6.62451
Q5SU71	Isoform of Q61510, E3 ubiquitin/ISG15 ligase TRIM25 OS=Mus musculus GN=Trim25 PE=1 SV=1 - [Q5SU71_MOUSE]	16.1902	22.52	3	3	15	21	1.10584	4	13.9838	1.4943	4	11.7043	1.34144	4	13.2862	1.28325	4	7.84128	1.19368	4	4.7908	0.842597	4	6.30776	626	70.7083	8.11865
Q9DCH4	Eukaryotic translation initiation factor 3 subunit F OS=Mus musculus GN=Eif3f PE=1 SV=2 - [EIF3F_MOUSE]	16.1833	19.94	1	4	8	10	1.11703	5	8.95389	1.29363	5	5.3367	1.14892	5	6.54307	1.1813	5	5.58949	1.11433	5	7.54217	0.888409	5	2.61185	361	37.9603	5.57959
Q03958	Prefoldin subunit 6 OS=Mus musculus GN=Pfdn6 PE=2 SV=1 - [PFD6_MOUSE]	16.1742	60.63	2	2	10	15	1.10326	3	2.18002	0.958572	3	3.1467	0.87737	3	5.70465	0.951433	3	0.746324	0.888217	3	2.37801	0.974243	3	0.922753	127	14.4457	8.88037
A0A0A6YW52	Uncharacterized protein OS=Mus musculus GN=Gm9791 PE=4 SV=1 - [A0A0A6YW52_MOUSE]	16.1579	28.38	2	4	6	8	1.19066	6	12.0509	1.4462	6	24.9348	1.1777	6	23.0419	1.24966	6	7.41455	0.937643	6	14.8903	0.802032	6	20.8737	148	16.0381	8.20654
Q60790	Ras GTPase-activating protein 3 OS=Mus musculus GN=Rasa3 PE=1 SV=2 - [RASA3_MOUSE]	16.1475	21.94	2	5	20	26	0.944753	5	8.12873	0.705225	5	9.69657	0.750287	5	3.31514	0.754077	5	9.05694	0.830069	5	17.2808	1.07126	5	8.737	834	95.9264	7.34229
Q9CYN9	Renin receptor OS=Mus musculus GN=Atp6ap2 PE=2 SV=2 - [RENR_MOUSE]	16.1402	20.29	1	5	8	11	0.74681	5	5.21282	0.937587	5	13.963	1.2722	5	15.4715	1.3315	5	5.41772	1.85416	5	3.81961	1.41605	5	6.60915	350	39.0674	5.5415
Q9R1Q9	V-type proton ATPase subunit S1 OS=Mus musculus GN=Atp6ap1 PE=1 SV=1 - [VAS1_MOUSE]	16.1252	22.03	4	4	11	13	1.01442	4	11.605	0.949247	4	8.78216	0.987034	4	6.04175	1.06961	4	32.4283	1.08961	4	48.2603	1.10601	4	42.0906	463	50.9751	5.92236
O08529	Calpain-2 catalytic subunit OS=Mus musculus GN=Capn2 PE=2 SV=4 - [CAN2_MOUSE]	16.1229	14.57	1	3	12	15	0.95617	4	11.7595	0.941882	4	34.4337	1.06569	4	45.4515	0.923903	4	20.4256	0.928495	4	8.51346	1.04418	4	1.22974	700	79.8218	4.95752
A0A087WQS2	Isoform of Q9CQC6, Basic leucine zipper and W2 domain-containing protein 1 OS=Mus musculus GN=Bzw1 PE=1 SV=1 - [A0A087WQS2_MOUSE]	16.1198	26.61	4	5	15	19	0.982036	5	5.29479	0.922919	5	4.11733	1.06424	5	8.27502	0.962104	5	7.84948	1.16133	5	20.5876	1.04826	5	2.13378	451	51.1774	6.94678
J3QNE4	Protein E230008N13Rik OS=Mus musculus GN=E230008N13Rik PE=4 SV=1 - [J3QNE4_MOUSE]	16.0801	16.77	2	1	28	52	1.04104	1		0.560342	1		0.539997	1		0.557958	1		0.557381	1		0.977377	1		1664	195.716	5.31299
Q8BRF7	Sec1 family domain-containing protein 1 OS=Mus musculus GN=Scfd1 PE=1 SV=1 - [SCFD1_MOUSE]	16.0687	20.5	3	4	12	20	1.0587	4	9.68085	1.31698	4	7.65939	1.35678	4	4.30055	1.23191	4	8.5947	1.30374	4	4.63606	0.913554	4	4.63858	639	72.2771	6.37939
Q9Z1Z0	General vesicular transport factor p115 OS=Mus musculus GN=Uso1 PE=1 SV=2 - [USO1_MOUSE]	15.9904	15.02	4	4	16	27	0.853904	3	11.2704	0.909131	3	2.69489	0.990175	3	14.4102	0.912968	3	13.3435	1.11189	3	2.04533	1.15424	3	2.16844	959	106.917	4.93213
Q8R5H1-2	Isoform of Q8R5H1, Isoform 2 of Ubiquitin carboxyl-terminal hydrolase 15 OS=Mus musculus GN=Usp15 - [UBP15_MOUSE]	15.9814	27.28	8	5	26	35	1.04504	5	3.80053	0.726333	5	15.8873	0.704055	5	6.71675	0.976498	5	0.8026	0.933314	5	6.77499	1.25523	5	8.29861	953	109.249	5.09717
P04627	Serine/threonine-protein kinase A-Raf OS=Mus musculus GN=Araf PE=2 SV=2 - [ARAF_MOUSE]	15.981	19.87	8	1	14	29	0.87327	1		0.630326	1		0.724138	1		0.667192	1		0.794546	1		1.03896	1		604	67.5384	9.11475
Q60692	Proteasome subunit beta type-6 OS=Mus musculus GN=Psmb6 PE=1 SV=3 - [PSB6_MOUSE]	15.9607	22.27	1	4	6	8	1.14502	4	5.06477	0.861503	4	10.5882	0.741533	4	14.765	0.994686	4	3.87432	0.889053	4	4.82259	1.13641	4	14.6131	238	25.3625	5.10986
[truncated: 2,288 more rows]

## Sheet: glycoproteins identification
Accession	Description	Score	Coverage	# Proteins	# Unique Peptides	# Peptides	# PSMs	129/128	129/128 Count	129/128 Variability [%]	130/128	130/128 Count	130/128 Variability [%]	130/129	130/129 Count	130/129 Variability [%]	131/128	131/128 Count	131/128 Variability [%]	131/129	131/129 Count	131/129 Variability [%]	131/130	131/130 Count	131/130 Variability [%]	# AAs	MW [kDa]	calc. pI
[truncated: 2,194 more rows]
