# Supplementary material for: Comprehensive proteome analysis of lysosomes reveals the diverse function of macrophages in immune responses
Source: Oncotarget. 2017 Jan 8;8(5):7420–40. doi: 10.18632/oncotarget.14558 (PMC5352332; doi:10.18632/oncotarget.14558)
Supplement: Supplementary file 3 [file oncotarget-08-7420-s003.xlsx]

## Sheet: total N-glycopeptide
Uniprot Accession	Peptide_Sequence	Glycosylation_site	Notes	Discription	Modifications	Peptide-G			ProteiN-G			ProteiN-N
						129/128	130/128	131/128	129/128	130/128	131/128	129/128	130/128	131/128
A2AKI5	tAADATGLQPILNQFTPAnVSR	N-615	Ref. 72	Isoform of P43406, Integrin alpha-V OS=Mus musculus GN=Itgav PE=1 SV=1 - [A2AKI5_MOUSE]	N-Term(TMT6plex); N19(Deamidated)	1.01697	0.698117	1.08245	1.01697	0.704913	1.08245	0.821312	0.530448	0.953552
B2RXS4	sInVTGQGFSLIQk	N-1005	New_site	PlexiN-B2 OS=Mus musculus GN=Plxnb2 PE=1 SV=1 - [PLXB2_MOUSE]	N-Term(TMT6plex); N3(Deamidated); K14(TMT6plex)	0.989528	0.630227	0.746186	0.953433	0.593403	0.67135	0.939779	0.551783	0.651487
B2RXS4	nAcYTGAR	N-329	New_site	PlexiN-B2 OS=Mus musculus GN=Plxnb2 PE=1 SV=1 - [PLXB2_MOUSE]	N-Term(TMT6plex); N1(Deamidated); C3(Carbamidomethyl)	0.995099	0.593403	0.590679	0.953433	0.593403	0.67135	0.939779	0.551783	0.651487
B2RXS4	scVAITDAFPQnMSR	N-530	New_site	PlexiN-B2 OS=Mus musculus GN=Plxnb2 PE=1 SV=1 - [PLXB2_MOUSE]	N-Term(TMT6plex); C2(Carbamidomethyl); N12(Deamidated)	0.998966	0.993355	1.05205	0.953433	0.593403	0.67135	0.939779	0.551783	0.651487
B2RXS4	lQVTLYncSFGR	N-761	New_site	PlexiN-B2 OS=Mus musculus GN=Plxnb2 PE=1 SV=1 - [PLXB2_MOUSE]	N-Term(TMT6plex); N7(Deamidated); C8(Carbamidomethyl)	1.09019	0.771902	0.779428	0.953433	0.593403	0.67135	0.939779	0.551783	0.651487
B7FAU9	fIPREnGIYLIDVk	N-2397	New_site	Isoform of Q8BTM8, Filamin, alpha OS=Mus musculus GN=Flna PE=1 SV=1 - [B7FAU9_MOUSE]	N-Term(TMT6plex); N6(Deamidated); K14(TMT6plex)	1.09057	0.817356	0.919108	1.21406	0.888076	0.990399	1.18695	0.874908	0.956662
D3Z3B8	iISVnSVDLR	N-433	New_glycoprotein	Isoform of Q811D0, Disks large homolog 1 OS=Mus musculus GN=Dlg1 PE=1 SV=1 - [D3Z3B8_MOUSE]	N-Term(TMT6plex); N5(Deamidated)	0.989126	0.773035	0.841551	0.956199	0.667921	0.714375	#N/A	#N/A	#N/A
D3Z5E7	aVcGLnTSDRcDFVR	N-60	New_site	Isoform of Q925Q3, Sodium/potassium/calcium exchanger 6, mitochondrial (Fragment) OS=Mus musculus GN=Slc8b1 PE=4 SV=5 - [D3Z5E7_MOUSE]	N-Term(TMT6plex); C3(Carbamidomethyl); N6(Deamidated); C11(Carbamidomethyl)	0.910833	1.16358	0.96435	0.910833	1.16358	0.96435	#N/A	#N/A	#N/A
D3Z627	kcEAnLTLSSPAR	N-776	Uniprot_predicted	Isoform of P24063, Integrin alpha-L OS=Mus musculus GN=Itgal PE=1 SV=1 - [D3Z627_MOUSE]	K1(TMT6plex); N-Term(TMT6plex); C2(Carbamidomethyl); N5(Deamidated)	1.11429	0.892111	0.947118	1.009	0.70851	0.846214	1.07838	0.733047	0.89807
D3Z6P5	yGknDSLTLTQLk	N-52	Ref. 72	Isoform of Q75N73, Zinc transporter ZIP14 (Fragment) OS=Mus musculus GN=Slc39a14 PE=1 SV=1 - [D3Z6P5_MOUSE]	N-Term(TMT6plex); K3(TMT6plex); N4(Deamidated); K13(TMT6plex)	1.20843	0.808954	1.01547	1.20843	0.808954	1.01547	#N/A	#N/A	#N/A
E0CY63	ynGSLGLWR	N-72	Uniprot_predicted	Isoform of Q9CQX5, Claudin domaiN-containing protein 1 (Fragment) OS=Mus musculus GN=Cldnd1 PE=1 SV=1 - [E0CY63_MOUSE]	N-Term(TMT6plex); N2(Deamidated)	1.13884	0.613409	0.84093	1.12086	0.590471	0.831755	#N/A	#N/A	#N/A
E9PV93	aWNPVSQnSSQPVR	N-231	Uniprot_predicted	Isoform of Q01965, T-lymphocyte surface antigen Ly-9 OS=Mus musculus GN=Ly9 PE=1 SV=1 - [E9PV93_MOUSE]	N-Term(TMT6plex); N8(Deamidated)	1.2722	0.722923	0.872305	1.16449	0.764583	0.866594	#N/A	#N/A	#N/A
E9PVZ8	eGDVLSQAAFPLSTSEnVLSR	N-2777	New_glycoprotein	Protein Golgb1 OS=Mus musculus GN=Golgb1 PE=1 SV=1 - [E9PVZ8_MOUSE]	N-Term(TMT6plex); N17(Deamidated)	0.955799	1.13223	1.04793	0.921333	1.50622	1.50765	0.832731	1.39065	1.3677
E9PWT4	tAQSYYnQSk	N-107	Uniprot_predicted	Isoform of P14429, H-2 class I histocompatibility antigen, Q7 alpha chain OS=Mus musculus GN=H2-Q7 PE=3 SV=2 - [E9PWT4_MOUSE]	N-Term(TMT6plex); N7(Deamidated); K10(TMT6plex)	0.558062	0.464904	1.40673	0.558062	0.464904	1.40673	#N/A	#N/A	#N/A
E9PZ00	tnSSFIqGFVDHVk	N-214	Uniprot_predicted	Isoform of Q61207, Prosaposin OS=Mus musculus GN=Psap PE=1 SV=1 - [E9PZ00_MOUSE]	N-Term(TMT6plex); N2(Deamidated); Q7(Deamidated); K14(TMT6plex)	0.510142	0.735161	0.629607	0.637732	0.83261	0.767217	0.594035	0.792205	0.669014
E9PZ00	tnSSFIqGFVDHVkEDcDR	N-214	Uniprot_predicted	Isoform of Q61207, Prosaposin OS=Mus musculus GN=Psap PE=1 SV=1 - [E9PZ00_MOUSE]	N-Term(TMT6plex); N2(Deamidated); Q7(Deamidated); K14(TMT6plex); C17(Carbamidomethyl)	0.584489	0.700383	0.67201	0.637732	0.83261	0.767217	0.594035	0.792205	0.669014
E9PZ00	nSTkEEILAALEk	N-459	Uniprot_predicted	Isoform of Q61207, Prosaposin OS=Mus musculus GN=Psap PE=1 SV=1 - [E9PZ00_MOUSE]	N-Term(TMT6plex); N1(Deamidated); K4(TMT6plex); K13(TMT6plex)	0.70551	1.00546	0.846986	0.637732	0.83261	0.767217	0.594035	0.792205	0.669014
E9Q390	wLLLnDPEDTSSGAk	N-303	New_glycoprotein	Isoform of Q69ZN7, Myoferlin OS=Mus musculus GN=Myof PE=1 SV=2 - [E9Q390_MOUSE]	N-Term(TMT6plex); N5(Deamidated); K15(TMT6plex)	1.08402	0.931389	1.04082	0.998188	1.01835	1.04106	0.979682	0.987754	1.03152
E9Q3Q6	dSYPDGnITWYRnGk	N-167, N-173	Ref. 72 New_site	Isoform of Q61490, CD166 antigen OS=Mus musculus GN=Alcam PE=1 SV=1 - [E9Q3Q6_MOUSE]	N-Term(TMT6plex); N7(Deamidated); N13(Deamidated); K15(TMT6plex)	1.34871	0.501487	0.816178	1.36834	0.679799	0.873454	1.37789	0.611461	0.843147
E9Q3Q6	nATVVWMk	N-361	Uniprot_predicted	Isoform of Q61490, CD166 antigen OS=Mus musculus GN=Alcam PE=1 SV=1 - [E9Q3Q6_MOUSE]	N-Term(TMT6plex); N1(Deamidated); K8(TMT6plex)	1.39126	0.644612	0.883657	1.36834	0.679799	0.873454	1.37789	0.611461	0.843147
E9Q3Q6	nATVVWmkDNIR	N-361	Uniprot_predicted	Isoform of Q61490, CD166 antigen OS=Mus musculus GN=Alcam PE=1 SV=1 - [E9Q3Q6_MOUSE]	N-Term(TMT6plex); N1(Deamidated); M7(Oxidation); K8(TMT6plex)	1.35199	0.933868	0.994828	1.36834	0.679799	0.873454	1.37789	0.611461	0.843147
E9Q3Q6	lSLSEnYTLSIANAk	N-95	Ref. 72	Isoform of Q61490, CD166 antigen OS=Mus musculus GN=Alcam PE=1 SV=1 - [E9Q3Q6_MOUSE]	N-Term(TMT6plex); N6(Deamidated); K15(TMT6plex)	1.22279	0.776678	0.816512	1.36834	0.679799	0.873454	1.37789	0.611461	0.843147
E9Q4S7	lTWSNAnGTASYR	N-145	Ref. 73	Isoform of Q64455, ProteiN-tyrosine-phosphatase OS=Mus musculus GN=Ptprj PE=1 SV=2 - [E9Q4S7_MOUSE]	N-Term(TMT6plex); N7(Deamidated)	1.25407	1.19817	1.23416	1.33513	1.11753	1.3102	1.2712	1.04777	1.25594
E9Q4S7	tnSTQVSDVR	N-267	Uniprot_predicted	Isoform of Q64455, ProteiN-tyrosine-phosphatase OS=Mus musculus GN=Ptprj PE=1 SV=2 - [E9Q4S7_MOUSE]	N-Term(TMT6plex); N2(Deamidated)	1.37556	1.36983	1.46044	1.33513	1.11753	1.3102	1.2712	1.04777	1.25594
E9Q616	eLLLPnWqGSGSHGLTIAQR	N-15	New_glycoprotein	Protein Ahnak OS=Mus musculus GN=Ahnak PE=1 SV=1 - [E9Q616_MOUSE]	N-Term(TMT6plex); N6(Deamidated); Q8(Deamidated)	0.867373	1.071	1.09521	0.970699	0.642623	0.667325	0.917525	0.573613	0.596348
E9Q638	nFqcVNASVLnYDcDIqGk	N-641	New_site	Isoform of Q61072, Disintegrin and metalloproteinase domaiN-containing protein 9 OS=Mus musculus GN=Adam9 PE=1 SV=1 - [E9Q638_MOUSE]	N-Term(TMT6plex); Q3(Deamidated); C4(Carbamidomethyl); N11(Deamidated); C14(Carbamidomethyl); Q17(Deamidated); K19(TMT6plex)	0.731832	0.571763	0.714899	0.807122	0.578893	0.731354	0.761571	0.523515	0.676308
E9QPM1	sLTESWEVInSkPDER	N-141	New_glycoprotein	Isoform of Q8VE91, Protein FAM134B OS=Mus musculus GN=Fam134b PE=1 SV=1 - [E9QPM1_MOUSE]	N-Term(TMT6plex); N10(Deamidated); K12(TMT6plex)	0.894303	1.37025	1.36424	0.894303	1.37025	1.36424	0.872588	1.36309	1.45019
F6R8N2	gDAnWqqP	N-197	New_glycoprotein	Isoform of P23683, Homeobox eveN-skipped homolog protein 1 OS=Mus musculus GN=Evx1 PE=4 SV=2 - [F6R8N2_MOUSE]	N-Term(TMT6plex); N4(Deamidated); Q6(Deamidated); Q7(Deamidated)	0.855027	0.978031	0.715176	0.855027	0.978031	0.715176	#N/A	#N/A	#N/A
F8WHM5	gnITEYQcHQYITk	N-206	Ref. 73	Isoform of Q61543, Golgi apparatus protein 1 (Fragment) OS=Mus musculus GN=Glg1 PE=1 SV=1 - [F8WHM5_MOUSE]	N-Term(TMT6plex); N2(Deamidated); C8(Carbamidomethyl); K14(TMT6plex)	0.552143	0.470728	0.96412	0.505475	0.510999	1.10955	0.506039	0.510461	1.13179
F8WIJ0	tVVVDnETVATR	N-331	Ref. 72	Isoform of Q9JIS8, Solute carrier family 12 member 4 OS=Mus musculus GN=Slc12a4 PE=1 SV=2 - [F8WIJ0_MOUSE]	N-Term(TMT6plex); N6(Deamidated)	1.25641	1.25368	1.26481	1.16576	1.10129	1.23363	1.05008	1.04902	1.12387
F8WJA1	qLSQFcLnR	N-175	Ref. 72	Isoform of P97808, FXYD domaiN-containing ion transport regulator 5 OS=Mus musculus GN=Fxyd5 PE=1 SV=1 - [F8WJA1_MOUSE]	N-Term(TMT6plex); C6(Carbamidomethyl); N8(Deamidated)	1.00374	1.07627	0.953574	1.02607	0.769185	0.875299	#N/A	#N/A	#N/A
G3X8Y8	nLTSLDISR	N-414	Ref. 74	Isoform of Q9QUN7, Toll-like receptor OS=Mus musculus GN=Tlr2 PE=1 SV=1 - [G3X8Y8_MOUSE]	N-Term(TMT6plex); N1(Deamidated)	1.43416	0.983372	1.28712	0.954317	0.713827	0.95609	0.969571	0.72073	1.01703
G3X8Y8	fLnLSSTGIR	N-442	Ref. 74	Isoform of Q9QUN7, Toll-like receptor OS=Mus musculus GN=Tlr2 PE=1 SV=1 - [G3X8Y8_MOUSE]	N-Term(TMT6plex); N3(Deamidated)	0.964629	0.62242	0.876937	0.954317	0.713827	0.95609	0.969571	0.72073	1.01703
H3BIX4	nASNMEYR	N-196	New_site	Isoform of P97300, Neuroplastin (Fragment) OS=Mus musculus GN=Nptn PE=1 SV=1 - [H3BIX4_MOUSE]	N-Term(TMT6plex); N1(Deamidated)	1.14764	0.748585	0.862023	1.04896	0.704121	0.829523	1.04849	0.662581	0.751859
H3BIX4	anATIEVk	N-228	Ref. 72	Isoform of P97300, Neuroplastin (Fragment) OS=Mus musculus GN=Nptn PE=1 SV=1 - [H3BIX4_MOUSE]	N-Term(TMT6plex); N2(Deamidated); K8(TMT6plex)	1.15149	0.715404	0.829523	1.04896	0.704121	0.829523	1.04849	0.662581	0.751859
H3BIX4	enGVFEEISnSSGR	N-275	Ref. 72	Isoform of P97300, Neuroplastin (Fragment) OS=Mus musculus GN=Nptn PE=1 SV=1 - [H3BIX4_MOUSE]	N-Term(TMT6plex); N2(Deamidated); N10(Deamidated)	1.17249	0.698155	0.76504	1.04896	0.704121	0.829523	1.04849	0.662581	0.751859
H3BKY1	gnHSLFGLEVATLGQGPDcPSVNER	N-228	Uniprot_predicted	Isoform of Q9JHJ3, Glycosylated lysosomal membrane protein OS=Mus musculus GN=Glmp PE=1 SV=1 - [H3BKY1_MOUSE]	N-Term(TMT6plex); N2(Deamidated); C19(Carbamidomethyl)	0.85857	1.08452	0.987996	0.859581	0.939619	0.735069	0.937713	1.05075	0.965247
H3BLL3	aLEEAVATGTLnLSNR	N-48	New_glycoprotein	Isoform of Q921G6, Leucine-rich repeat and calponin homology domaiN-containing protein 4 OS=Mus musculus GN=Lrch4 PE=1 SV=1 - [H3BLL3_MOUSE]	N-Term(TMT6plex); N12(Deamidated)	0.84904	1.18373	1.18618	0.841344	0.836791	0.846626	0.989588	0.916639	0.930466
M0QWY0	sDWTnPEINk	N-196	New_glycoprotein	Isoform of O70378, ER membrane protein complex subunit 8 (Fragment) OS=Mus musculus GN=Emc8 PE=1 SV=1 - [M0QWY0_MOUSE]	N-Term(TMT6plex); N5(Deamidated); K10(TMT6plex)	0.906072	0.984731	1.05013	0.85799	1.20679	1.3269	#N/A	#N/A	#N/A
O08573-2	nTQINnSWGQEER	N-283	New_glycoprotein	Isoform of O08573, Isoform Short of GalectiN-9 OS=Mus musculus GN=Lgals9 - [LEG9_MOUSE]	N-Term(TMT6plex); N6(Deamidated)	0.909726	0.929245	1.01172	1.05947	0.959866	1.18797	1.07666	0.993399	1.25884
O08912	nVTLPEIF	N-552	Ref. 75	Polypeptide N-acetylgalactosaminyltransferase 1 OS=Mus musculus GN=Galnt1 PE=1 SV=1 - [GALT1_MOUSE]	N-Term(TMT6plex); N1(Deamidated)	0.813251	0.936954	1.34789	0.682361	0.917072	1.20906	0.638217	1.07262	1.22557
O09117	nQTVTATFGYPFR	N-72	Ref. 72	SynaptophysiN-like protein 1 OS=Mus musculus GN=Sypl1 PE=1 SV=2 - [SYPL1_MOUSE]	N-Term(TMT6plex); N1(Deamidated)	1.88995	1.01826	0.886174	0.840957	0.874706	0.796515	#N/A	#N/A	#N/A
O35114	nQSVGDPNVDLIR	N-122	Uniprot_predicted	Lysosome membrane protein 2 OS=Mus musculus GN=Scarb2 PE=1 SV=3 - [SCRB2_MOUSE]	N-Term(TMT6plex); N1(Deamidated)	0.433314	0.608714	0.576113	0.489958	0.70029	0.604021	0.647512	0.835395	0.734194
O35114	nMVLQnGTk	N-45	Uniprot_predicted	Lysosome membrane protein 2 OS=Mus musculus GN=Scarb2 PE=1 SV=3 - [SCRB2_MOUSE]	N-Term(TMT6plex); N6(Deamidated); K9(TMT6plex)	0.52783	0.70241	0.659305	0.489958	0.70029	0.604021	0.647512	0.835395	0.734194
O35598	nISQVLEk	N-440	Uniprot_predicted	Disintegrin and metalloproteinase domaiN-containing protein 10 OS=Mus musculus GN=Adam10 PE=1 SV=2 - [ADA10_MOUSE]	N-Term(TMT6plex); N1(Deamidated); K8(TMT6plex)	0.768102	0.53795	0.774415	0.868206	0.669367	0.801813	0.738672	0.804469	0.87599
O35604	lIASnITETmR	N-1063	Uniprot_predicted	NiemanN-Pick C1 protein OS=Mus musculus GN=Npc1 PE=1 SV=2 - [NPC1_MOUSE]	N-Term(TMT6plex); N5(Deamidated); M10(Oxidation)	0.662567	0.922544	0.788786	0.805122	0.92901	0.823721	0.752446	0.947267	0.839087
O35604	lIASnITETMR	N-1063	Uniprot_predicted	NiemanN-Pick C1 protein OS=Mus musculus GN=Npc1 PE=1 SV=2 - [NPC1_MOUSE]	N-Term(TMT6plex); N5(Deamidated)	0.662567	0.922544	0.788786	0.805122	0.92901	0.823721	0.752446	0.947267	0.839087
O35604	lYnVTHQFcnASVMDPTcVR	N-961 N-968	Uniprot_predicted Uniprot_predicted	NiemanN-Pick C1 protein OS=Mus musculus GN=Npc1 PE=1 SV=2 - [NPC1_MOUSE]	N-Term(TMT6plex); N3(Deamidated); C9(Carbamidomethyl); N10(Deamidated); C18(Carbamidomethyl)	1.15991	1.10991	0.901135	0.805122	0.92901	0.823721	0.752446	0.947267	0.839087
O70439	lVAEFTTSLTnFQk	N-103	New_glycoprotein	SyntaxiN-7 OS=Mus musculus GN=Stx7 PE=1 SV=3 - [STX7_MOUSE]	N-Term(TMT6plex); N11(Deamidated); K14(TMT6plex)	0.945076	1.01884	0.923824	0.991367	1.06437	0.961646	0.865266	0.948496	0.875882
O88188	aTVAcAnATVTSS	N-156	Ref. 76	Lymphocyte antigen 86 OS=Mus musculus GN=Ly86 PE=1 SV=1 - [LY86_MOUSE]	N-Term(TMT6plex); C5(Carbamidomethyl); N7(Deamidated)	1.15039	0.871646	1.0701	1.24293	1.19426	1.05876	1.07796	0.901149	0.976303
O88325	sVYncSGEAcSGHNR	N-501	New_glycoprotein	Alpha-N-acetylglucosaminidase OS=Mus musculus GN=Naglu PE=1 SV=1 - [O88325_MOUSE]	N-Term(TMT6plex); N4(Deamidated); C5(Carbamidomethyl); C10(Carbamidomethyl)	0.710576	0.855454	0.728788	0.710576	0.84428	0.680928	0.75353	0.910109	0.706593
O88531	nYSIFLADINQER	N-197	Uniprot_predicted	Palmitoyl-protein thioesterase 1 OS=Mus musculus GN=Ppt1 PE=2 SV=2 - [PPT1_MOUSE]	N-Term(TMT6plex); N1(Deamidated)	0.549801	0.753634	0.576893	0.603321	0.799549	0.625437	0.64643	0.801755	0.667546
O88668	vnkTEEDYAR	N-160	Uniprot_predicted	Protein CREG1 OS=Mus musculus GN=Creg1 PE=2 SV=1 - [CREG1_MOUSE]	N-Term(TMT6plex); N2(Deamidated); K3(TMT6plex)	0.514181	0.749835	0.578332	0.625735	0.768689	0.641403	0.672014	0.869916	0.672894
O89001	lLnTTDVYLLPSLNPDGFER	N-171	Uniprot_predicted	Carboxypeptidase D OS=Mus musculus GN=Cpd PE=1 SV=2 - [CBPD_MOUSE]	N-Term(TMT6plex); N3(Deamidated)	1.26299	1.00882	1.54812	1.4733	1.06511	1.97864	1.46876	1.03959	1.99944
O89001	rFANEYPnITR	N-521	Ref. 73	Carboxypeptidase D OS=Mus musculus GN=Cpd PE=1 SV=2 - [CBPD_MOUSE]	N-Term(TMT6plex); N8(Deamidated)	1.64441	1.16455	1.94606	1.4733	1.06511	1.97864	1.46876	1.03959	1.99944
O89001	fANEYPnITR	N-521	Ref. 73	Carboxypeptidase D OS=Mus musculus GN=Cpd PE=1 SV=2 - [CBPD_MOUSE]	N-Term(TMT6plex); N7(Deamidated)	1.56705	1.38041	2.15196	1.4733	1.06511	1.97864	1.46876	1.03959	1.99944
O89001	nNSNNFDLNR	N-625	Uniprot_predicted	Carboxypeptidase D OS=Mus musculus GN=Cpd PE=1 SV=2 - [CBPD_MOUSE]	N-Term(TMT6plex); N1(Deamidated)	1.4733	1.16973	1.96275	1.4733	1.06511	1.97864	1.46876	1.03959	1.99944
O89001	sEGAVQVnFTLVR	N-866	Uniprot_predicted	Carboxypeptidase D OS=Mus musculus GN=Cpd PE=1 SV=2 - [CBPD_MOUSE]	N-Term(TMT6plex); N8(Deamidated)	1.2874	1.15965	1.40044	1.4733	1.06511	1.97864	1.46876	1.03959	1.99944
O89017	dYTGEDVTPEnFLAVLR	N-114	New_site	Legumain OS=Mus musculus GN=Lgmn PE=1 SV=1 - [LGMN_MOUSE]	N-Term(TMT6plex); N11(Deamidated)	0.699808	1.10914	0.972502	0.694377	0.92376	0.686761	0.531144	0.743097	0.641404
O89023	qRYnLTAk	N-209	Uniprot_predicted	Tripeptidyl-peptidase 1 OS=Mus musculus GN=Tpp1 PE=1 SV=2 - [TPP1_MOUSE]	N-Term(TMT6plex); N4(Deamidated); K8(TMT6plex)	0.689529	0.930988	0.715506	0.674379	0.849623	0.710485	0.661899	0.900694	0.876487
O89023	sSSHLPPSSYFnASGR	N-442	Uniprot_predicted	Tripeptidyl-peptidase 1 OS=Mus musculus GN=Tpp1 PE=1 SV=2 - [TPP1_MOUSE]	N-Term(TMT6plex); N12(Deamidated)	0.803163	0.928339	0.879853	0.674379	0.849623	0.710485	0.661899	0.900694	0.876487
P01897	eQnYTcR	N-280	Uniprot_predicted	H-2 class I histocompatibility antigen, L-D alpha chain OS=Mus musculus GN=H2-L PE=1 SV=2 - [HA1L_MOUSE]	N-Term(TMT6plex); N3(Deamidated); C6(Carbamidomethyl)	0.940344	0.562062	1.33279	0.863223	0.597502	1.11945	0.819414	0.523444	1.0731
P01900	fDSDAEnPRYEPR	N-66	New_site	Isoform of P14427, H-2 class I histocompatibility antigen, D-D alpha chain OS=Mus musculus GN=H2-D1 PE=1 SV=1 - [HA12_MOUSE]	N-Term(TMT6plex); N7(Deamidated)	0.979779	0.467512	0.806341	1.1681	0.815453	0.938387	1.0468	0.574972	0.875283
P01902	rYLELGnETLLR	N-197	Ref. 77	Isoform of P01901, H-2 class I histocompatibility antigen, K-D alpha chain OS=Mus musculus GN=H2-K1 PE=1 SV=1 - [HA1D_MOUSE]	N-Term(TMT6plex); N7(Deamidated)	0.969635	0.515363	0.86578	0.880051	0.562286	0.837272	0.906796	0.587297	0.829437
P01902	yLELGnETLLR	N-197	Ref. 77	Isoform of P01901, H-2 class I histocompatibility antigen, K-D alpha chain OS=Mus musculus GN=H2-K1 PE=1 SV=1 - [HA1D_MOUSE]	N-Term(TMT6plex); N6(Deamidated)	0.844952	0.49502	0.814844	0.880051	0.562286	0.837272	0.906796	0.587297	0.829437
P07356	tnQELQEInR	N-137 N-144	New_glycoprotein	Annexin A2 OS=Mus musculus GN=Anxa2 PE=1 SV=2 - [ANXA2_MOUSE]	N-Term(TMT6plex); N2(Deamidated); N9(Deamidated)	0.788267	0.622253	0.662916	0.948834	0.728022	0.774816	0.965509	0.716112	0.750876
P08113	lISLTDEnALAGnEELTVk	N-124 N-129	New_site New_site	Endoplasmin OS=Mus musculus GN=Hsp90b1 PE=1 SV=2 - [ENPL_MOUSE]	N-Term(TMT6plex); N8(Deamidated); N13(Deamidated); K19(TMT6plex)	0.67363	1.29232	1.44202	0.804895	1.27905	1.38042	0.756931	1.27501	1.39981
P08249	vnVPVIGGHAGk	N-193	New_glycoprotein	Malate dehydrogenase, mitochondrial OS=Mus musculus GN=Mdh2 PE=1 SV=3 - [MDHM_MOUSE]	N-Term(TMT6plex); N2(Deamidated); K12(TMT6plex)	1.37982	1.72773	1.40262	1.43568	2.17113	1.56741	1.59771	2.56129	1.7712
P08508	aTVnDSGEYR	N-91	Uniprot_predicted	Low affinity immunoglobulin gamma Fc region receptor III OS=Mus musculus GN=Fcgr3 PE=1 SV=1 - [FCGR3_MOUSE]	N-Term(TMT6plex); N4(Deamidated)	2.83492	1.02926	1.35856	1.91965	0.901707	1.10488	0.77356	0.421262	0.44245
P09055	nPcTSEQncTSPFSYk	N-205 N-212	New_site Uniprot_predicted	Integrin beta-1 OS=Mus musculus GN=Itgb1 PE=1 SV=1 - [ITB1_MOUSE]	N-Term(TMT6plex); C3(Carbamidomethyl); N8(Deamidated); C9(Carbamidomethyl); K16(TMT6plex)	0.981535	0.577818	0.718571	1.12039	0.687777	0.844603	1.12505	0.574596	0.755488
P09055	lRNPcTSEQncTSPFSYk	N-212	Uniprot_predicted	Integrin beta-1 OS=Mus musculus GN=Itgb1 PE=1 SV=1 - [ITB1_MOUSE]	N-Term(TMT6plex); C5(Carbamidomethyl); N10(Deamidated); C11(Carbamidomethyl); K18(TMT6plex)	1.6657	0.736557	1.19757	1.12039	0.687777	0.844603	1.12505	0.574596	0.755488
P09055	nVLSLTDRGEFFnELVGQQR	N-233	New_site	Integrin beta-1 OS=Mus musculus GN=Itgb1 PE=1 SV=1 - [ITB1_MOUSE]	N-Term(TMT6plex); N13(Deamidated)	1.05789	0.986122	0.957843	1.12039	0.687777	0.844603	1.12505	0.574596	0.755488
P09055	dTcAQEcSHFnLTk	N-669	Ref. 72	Integrin beta-1 OS=Mus musculus GN=Itgb1 PE=1 SV=1 - [ITB1_MOUSE]	N-Term(TMT6plex); C3(Carbamidomethyl); C7(Carbamidomethyl); N11(Deamidated); K14(TMT6plex)	1.37801	0.712382	0.96044	1.12039	0.687777	0.844603	1.12505	0.574596	0.755488
P10404	lLNLVDGAYQALnLTSPDk	N-297	Uniprot_predicted	MLV-related proviral Env polyprotein OS=Mus musculus PE=1 SV=3 - [ENV1_MOUSE]	N-Term(TMT6plex); N13(Deamidated); K19(TMT6plex)	0.405237	0.190659	0.62566	0.52632	0.206056	0.758391	0.485863	0.183309	0.685059
P10404	tHQALcnTTQk	N-369	Uniprot_predicted	MLV-related proviral Env polyprotein OS=Mus musculus PE=1 SV=3 - [ENV1_MOUSE]	N-Term(TMT6plex); C6(Carbamidomethyl); N7(Deamidated); K11(TMT6plex)	0.561945	0.198273	0.786522	0.52632	0.206056	0.758391	0.485863	0.183309	0.685059
P10605	eQWSncPTIGQIR	N-92	New_site	Cathepsin B OS=Mus musculus GN=Ctsb PE=1 SV=2 - [CATB_MOUSE]	N-Term(TMT6plex); N5(Deamidated); C6(Carbamidomethyl)	1.17368	1.15663	1.1187	0.932215	0.739055	0.785358	0.722431	0.732777	0.747877
P10810	nVSWATR	N-147	Ref. 78	Monocyte differentiation antigen CD14 OS=Mus musculus GN=Cd14 PE=1 SV=1 - [CD14_MOUSE]	N-Term(TMT6plex); N1(Deamidated)	1.3525	0.427065	0.79224	1.52753	0.59642	0.980426	1.67782	0.618218	0.961217
P10810	vLSIAQAHSLnFScEQVR	N-180	Ref. 78	Monocyte differentiation antigen CD14 OS=Mus musculus GN=Cd14 PE=1 SV=1 - [CD14_MOUSE]	N-Term(TMT6plex); N11(Deamidated); C14(Carbamidomethyl)	2.2328	0.977863	1.54928	1.52753	0.59642	0.980426	1.67782	0.618218	0.961217
P11438	dATIQAYLSSGnFSk	N-177	Ref. 72	Lysosome-associated membrane glycoprotein 1 OS=Mus musculus GN=Lamp1 PE=1 SV=2 - [LAMP1_MOUSE]	N-Term(TMT6plex); N12(Deamidated); K15(TMT6plex)	0.58766	0.812848	0.639761	0.774454	0.908467	0.75955	0.682248	0.851471	0.650767
P11438	aFNISPnDTSSGScGINLVTLk	N-252	Ref. 82	Lysosome-associated membrane glycoprotein 1 OS=Mus musculus GN=Lamp1 PE=1 SV=2 - [LAMP1_MOUSE]	N-Term(TMT6plex); N7(Deamidated); C14(Carbamidomethyl); K22(TMT6plex)	0.645839	0.829388	0.712798	0.774454	0.908467	0.75955	0.682248	0.851471	0.650767
P11438	aFNISPnDTSSGScGInLVTLk	N-252 N-262	Ref. 82 New_site	Lysosome-associated membrane glycoprotein 1 OS=Mus musculus GN=Lamp1 PE=1 SV=2 - [LAMP1_MOUSE]	N-Term(TMT6plex); N7(Deamidated); C14(Carbamidomethyl); N17(Deamidated); K22(TMT6plex)	0.645839	0.829388	0.712798	0.774454	0.908467	0.75955	0.682248	0.851471	0.650767
P11438	nVTVVLR	N-259	Ref. 73	Lysosome-associated membrane glycoprotein 1 OS=Mus musculus GN=Lamp1 PE=1 SV=2 - [LAMP1_MOUSE]	N-Term(TMT6plex); N1(Deamidated)	0.742146	0.901298	0.713369	0.774454	0.908467	0.75955	0.682248	0.851471	0.650767
P11438	lnMTLPDALVPTFSISnHSLk	N-296 N-311	Uniprot_predicted Uniprot_predicted	Lysosome-associated membrane glycoprotein 1 OS=Mus musculus GN=Lamp1 PE=1 SV=2 - [LAMP1_MOUSE]	N-Term(TMT6plex); N2(Deamidated); N17(Deamidated); K21(TMT6plex)	0.776183	0.952357	0.805572	0.774454	0.908467	0.75955	0.682248	0.851471	0.650767
P11438	nGSScGkENVSDPSLTITFGR	N-70	Uniprot_predicted	Lysosome-associated membrane glycoprotein 1 OS=Mus musculus GN=Lamp1 PE=1 SV=2 - [LAMP1_MOUSE]	N-Term(TMT6plex); N1(Deamidated); C5(Carbamidomethyl); K7(TMT6plex)	1.01086	1.08285	0.960345	0.774454	0.908467	0.75955	0.682248	0.851471	0.650767
P11438	gYLLTLnFTk	N-97	Ref. 79	Lysosome-associated membrane glycoprotein 1 OS=Mus musculus GN=Lamp1 PE=1 SV=2 - [LAMP1_MOUSE]	N-Term(TMT6plex); N7(Deamidated); K10(TMT6plex)	0.542631	0.715162	0.612591	0.774454	0.908467	0.75955	0.682248	0.851471	0.650767
P11688	iYLRnESEFR	N-596	Ref. 72	Integrin alpha-5 OS=Mus musculus GN=Itga5 PE=1 SV=3 - [ITA5_MOUSE]	N-Term(TMT6plex); N5(Deamidated)	1.55462	1.2527	1.36331	1.87911	1.36758	1.73779	1.84171	1.45424	1.5566
P12265	iAnETGGHGSGPR	N-627	Uniprot_predicted	Beta-glucuronidase OS=Mus musculus GN=Gusb PE=2 SV=2 - [BGLR_MOUSE]	N-Term(TMT6plex); N3(Deamidated)	0.913933	0.775393	0.929496	0.648995	0.857412	0.688339	0.656902	0.949331	0.687741
P13366	hGTnDIMLLk	N-108	New_site	Granzyme G OS=Mus musculus GN=Gzmg PE=1 SV=1 - [GRAG_MOUSE]	N-Term(TMT6plex); N4(Deamidated); K10(TMT6plex)	0.881431	0.956467	0.858945	0.881431	0.956467	0.858945	#N/A	#N/A	#N/A
P13597	gDHGAnFScR	N-185	Ref. 80	Intercellular adhesion molecule 1 OS=Mus musculus GN=Icam1 PE=1 SV=1 - [ICAM1_MOUSE]	N-Term(TMT6plex); N6(Deamidated); C9(Carbamidomethyl)	1.27345	1.08025	0.846951	1.37991	1.1913	0.967421	#N/A	#N/A	#N/A
P13597	tELDLRPQGLALFSnVSEAR	N-204	Ref. 80	Intercellular adhesion molecule 1 OS=Mus musculus GN=Icam1 PE=1 SV=1 - [ICAM1_MOUSE]	N-Term(TMT6plex); N15(Deamidated)	2.39835	1.07171	0.967781	1.37991	1.1913	0.967421	#N/A	#N/A	#N/A
P13597	tLTVYnFSAPVLTLSQLEVSEGSQVTVk	N-311	Ref. 80	Intercellular adhesion molecule 1 OS=Mus musculus GN=Icam1 PE=1 SV=1 - [ICAM1_MOUSE]	N-Term(TMT6plex); N6(Deamidated); K28(TMT6plex)	2.00534	1.7392	1.31782	1.37991	1.1913	0.967421	#N/A	#N/A	#N/A
P15379	tEAADLcQAFnSTLPTMDQMk	N-59	Uniprot_predicted	CD44 antigen OS=Mus musculus GN=Cd44 PE=1 SV=3 - [CD44_MOUSE]	N-Term(TMT6plex); C7(Carbamidomethyl); N11(Deamidated); K21(TMT6plex)	1.8168	1.06033	1.20614	1.49633	0.923142	1.06695	#N/A	#N/A	#N/A
P16110	vAVNDAHLLQYnHR	N-236	New_site	GalectiN-3 OS=Mus musculus GN=Lgals3 PE=1 SV=3 - [LEG3_MOUSE]	N-Term(TMT6plex); N12(Deamidated)	1.50276	0.953802	0.963472	1.53467	0.84427	0.881877	1.33449	0.883751	0.886943
P16675	lDPPcTnTTAPSNYLNNPYVR	N-327	Ref. 82	Lysosomal protective protein OS=Mus musculus GN=Ctsa PE=1 SV=1 - [PPGB_MOUSE]	N-Term(TMT6plex); C5(Carbamidomethyl); N7(Deamidated)	0.901944	0.872143	0.855192	0.740297	0.82039	0.776104	0.631073	0.769269	0.660673
P17047-3	lnNSQIk	N-280	Uniprot_predicted	Isoform of P17047, Isoform LAMP-2C of Lysosome-associated membrane glycoprotein 2 OS=Mus musculus GN=Lamp2 - [LAMP2_MOUSE]	N-Term(TMT6plex); N2(Deamidated); K7(TMT6plex)	0.687372	0.756791	0.623238	0.747808	0.909319	0.758481	1.17329	1.076	0.943135
P17047-3	vQPFnVTk	N-361	Uniprot_predicted	Isoform of P17047, Isoform LAMP-2C of Lysosome-associated membrane glycoprotein 2 OS=Mus musculus GN=Lamp2 - [LAMP2_MOUSE]	N-Term(TMT6plex); N5(Deamidated); K8(TMT6plex)	0.836466	0.997168	0.767829	0.747808	0.909319	0.758481	1.17329	1.076	0.943135
P17439	sYFSTnGIEYNIIR	N-131	New_site	Glucosylceramidase OS=Mus musculus GN=Gba PE=1 SV=1 - [GLCM_MOUSE]	N-Term(TMT6plex); N6(Deamidated)	0.565652	0.781427	0.719097	0.62655	0.764226	0.630527	0.585853	0.784233	0.658054
P17439	dLGPALAnSSHDVk	N-289	Ref. 73	Glucosylceramidase OS=Mus musculus GN=Gba PE=1 SV=1 - [GLCM_MOUSE]	N-Term(TMT6plex); N8(Deamidated); K14(TMT6plex)	0.649559	0.818979	0.766166	0.62655	0.764226	0.630527	0.585853	0.784233	0.658054
P17439	rmELSVGAIQAnR	N-78	Uniprot_predicted	Glucosylceramidase OS=Mus musculus GN=Gba PE=1 SV=1 - [GLCM_MOUSE]	N-Term(TMT6plex); M2(Oxidation); N12(Deamidated)	0.779041	0.962874	0.890071	0.62655	0.764226	0.630527	0.585853	0.784233	0.658054
P17439	mELSVGAIQAnR	N-78	Uniprot_predicted	Glucosylceramidase OS=Mus musculus GN=Gba PE=1 SV=1 - [GLCM_MOUSE]	N-Term(TMT6plex); M1(Oxidation); N11(Deamidated)	0.622594	0.803823	0.698944	0.62655	0.764226	0.630527	0.585853	0.784233	0.658054
P18242	yYHGELSYLnVTR	N-261	Ref. 82	Cathepsin D OS=Mus musculus GN=Ctsd PE=1 SV=1 - [CATD_MOUSE]	N-Term(TMT6plex); N10(Deamidated)	1.07356	0.949397	0.924238	0.956611	0.819644	0.89873	0.789159	0.759064	0.701332
P18242	yYHGELSYLnVTRk	N-261	Ref. 82	Cathepsin D OS=Mus musculus GN=Ctsd PE=1 SV=1 - [CATD_MOUSE]	N-Term(TMT6plex); N10(Deamidated); K14(TMT6plex)	0.925074	1.00612	0.915624	0.956611	0.819644	0.89873	0.789159	0.759064	0.701332
P18572-2	tQLTcSLnSSGVDIVGHR	N-160	Ref. 72, Ref. 73	Isoform of P18572, Isoform 2 of Basigin OS=Mus musculus GN=Bsg - [BASI_MOUSE]	N-Term(TMT6plex); C5(Carbamidomethyl); N8(Deamidated)	1.13955	0.772135	0.868969	1.23018	0.784607	0.868969	#N/A	#N/A	#N/A
P18572-2	tSDTGEEEAITnSTEAnGk	N-270	Ref. 72, Ref. 73	Isoform of P18572, Isoform 2 of Basigin OS=Mus musculus GN=Bsg - [BASI_MOUSE]	N-Term(TMT6plex); N12(Deamidated); N17(Deamidated); K19(TMT6plex)	1.19335	0.699316	0.854832	1.23018	0.784607	0.868969	#N/A	#N/A	#N/A
P20029	nELESYAYSLknQIGDk	N-575	New_glycoprotein	78 kDa glucose-regulated protein OS=Mus musculus GN=Hspa5 PE=1 SV=3 - [GRP78_MOUSE]	N-Term(TMT6plex); K11(TMT6plex); N12(Deamidated); K17(TMT6plex)	0.828605	1.54832	1.85883	0.906846	1.46879	1.65627	0.852531	1.39149	1.5199
P20152	vEVERDnLAEDIMR	N-177	New_glycoprotein	Vimentin OS=Mus musculus GN=Vim PE=1 SV=3 - [VIME_MOUSE]	N-Term(TMT6plex); N7(Deamidated)	1.01782	1.31533	1.21141	1.18224	1.95328	1.76337	1.07094	2.03566	1.68234
P20152	eTnLESLPLVDTHSk	N-427	New_glycoprotein	Vimentin OS=Mus musculus GN=Vim PE=1 SV=3 - [VIME_MOUSE]	N-Term(TMT6plex); N3(Deamidated); K15(TMT6plex)	1.13233	1.67407	1.46875	1.18224	1.95328	1.76337	1.07094	2.03566	1.68234
P21279	vSAFEnPYVDAIk	N-126	New_glycoprotein	Guanine nucleotide-binding protein G(q) subunit alpha OS=Mus musculus GN=Gnaq PE=1 SV=4 - [GNAQ_MOUSE]	N-Term(TMT6plex); N6(Deamidated); K13(TMT6plex)	1.25391	0.914101	1.11821	1.17022	0.690872	0.787027	1.14558	0.655746	0.746183
P24369	dTnGSQFFITTVk	N-148	New_glycoprotein	Peptidyl-prolyl cis-trans isomerase B OS=Mus musculus GN=Ppib PE=1 SV=2 - [PPIB_MOUSE]	N-Term(TMT6plex); N3(Deamidated); K13(TMT6plex)	0.843904	1.49536	1.63058	0.861366	1.38875	1.48062	0.776545	1.29884	1.40645
P24638	yEQLQnETR	N-167	Uniprot_predicted	Lysosomal acid phosphatase OS=Mus musculus GN=Acp2 PE=2 SV=2 - [PPAL_MOUSE]	N-Term(TMT6plex); N6(Deamidated)	0.713797	0.807203	0.717366	0.744379	0.859815	0.787722	0.756415	0.862532	0.790443
P24668	eASnHSSGAGLVQINk	N-84	Ref. 72, Ref. 73	CatioN-dependent mannose-6-phosphate receptor OS=Mus musculus GN=M6pr PE=1 SV=1 - [MPRD_MOUSE]	N-Term(TMT6plex); N4(Deamidated); K16(TMT6plex)	1.02217	0.8185	1.15168	1.01217	0.811115	1.15489	1.0463	0.748178	1.13494
P26039	lLGEIAQGnEnYAGIAAR	N-1113 N-1115	New_glycoprotein	TaliN-1 OS=Mus musculus GN=Tln1 PE=1 SV=2 - [TLN1_MOUSE]	N-Term(TMT6plex); N9(Deamidated); N11(Deamidated)	0.991167	1.22833	1.13549	1.35278	1.00922	1.11925	1.38018	0.981848	1.12845
P26151	tnLSHSGIYHcSGTGR	N-168	Uniprot_predicted	High affinity immunoglobulin gamma Fc receptor I OS=Mus musculus GN=Fcgr1 PE=1 SV=1 - [FCGR1_MOUSE]	N-Term(TMT6plex); N2(Deamidated); C11(Carbamidomethyl)	0.98089	0.948274	0.893016	0.878213	0.764489	0.939411	0.818884	0.724207	0.928786
P29416	sAEGTFFInk	N-157	Uniprot_predicted	Beta-hexosaminidase subunit alpha OS=Mus musculus GN=Hexa PE=2 SV=2 - [HEXA_MOUSE]	N-Term(TMT6plex); N9(Deamidated); K10(TMT6plex)	0.437084	0.602608	0.497773	0.626958	0.806835	0.632045	0.727197	0.88436	0.779535
P29416	sAEGTFFInkTk	N-157	Uniprot_predicted	Beta-hexosaminidase subunit alpha OS=Mus musculus GN=Hexa PE=2 SV=2 - [HEXA_MOUSE]	N-Term(TMT6plex); N9(Deamidated); K10(TMT6plex); K12(TMT6plex)	0.844861	0.948641	0.764934	0.626958	0.806835	0.632045	0.727197	0.88436	0.779535
P29788	nGSLFAFR	N-168	Uniprot_predicted	Vitronectin OS=Mus musculus GN=Vtn PE=1 SV=2 - [VTNC_MOUSE]	N-Term(TMT6plex); N1(Deamidated)	1.20603	1.71147	1.20232	1.20603	1.71147	1.20232	#N/A	#N/A	#N/A
P30204	fQnFSmATDQR	N-147	Uniprot_predicted	Macrophage scavenger receptor types I and II OS=Mus musculus GN=Msr1 PE=1 SV=3 - [MSRE_MOUSE]	N-Term(TMT6plex); N3(Deamidated); M6(Oxidation)	0.973956	0.897046	1.04717	1.05709	0.820276	0.91681	1.03241	0.88029	0.876705
P30204	fQnFSMATDQR	N-147	Uniprot_predicted	Macrophage scavenger receptor types I and II OS=Mus musculus GN=Msr1 PE=1 SV=3 - [MSRE_MOUSE]	N-Term(TMT6plex); N3(Deamidated)	0.973956	0.897046	1.04717	1.05709	0.820276	0.91681	1.03241	0.88029	0.876705
P30204	vLnnITNDLR	N-252	New_site	Macrophage scavenger receptor types I and II OS=Mus musculus GN=Msr1 PE=1 SV=3 - [MSRE_MOUSE]	N-Term(TMT6plex); N3(Deamidated); N4(Deamidated)	1.06598	0.815116	0.906141	1.05709	0.820276	0.91681	1.03241	0.88029	0.876705
P30204	vLNnITNDLR	N-253	Uniprot_predicted	Macrophage scavenger receptor types I and II OS=Mus musculus GN=Msr1 PE=1 SV=3 - [MSRE_MOUSE]	N-Term(TMT6plex); N4(Deamidated)	1.06598	0.815116	0.906141	1.05709	0.820276	0.91681	1.03241	0.88029	0.876705
P31809-2	mTLSQnNSILR	N-375	Ref. 73	Isoform of P31809, Isoform Short of Carcinoembryonic antigeN-related cell adhesion molecule 1 OS=Mus musculus GN=Ceacam1 - [CEAM1_MOUSE]	N-Term(TMT6plex); M1(Oxidation); N6(Deamidated)	1.09261	0.749817	0.751562	1.09261	0.78764	0.751562	#N/A	#N/A	#N/A
P31996-2	kAWGISVLNPnk	N-169	Uniprot_predicted	Isoform of P31996, Isoform Short of Macrosialin OS=Mus musculus GN=Cd68 - [CD68_MOUSE]	N-Term(TMT6plex); K1(TMT6plex); N11(Deamidated); K12(TMT6plex)	0.767079	0.81631	0.806514	0.661207	0.786571	0.724341	#N/A	#N/A	#N/A
P31996-2	aWGISVLNPnk	N-169	Uniprot_predicted	Isoform of P31996, Isoform Short of Macrosialin OS=Mus musculus GN=Cd68 - [CD68_MOUSE]	N-Term(TMT6plex); N10(Deamidated); K11(TMT6plex)	0.650847	0.789001	0.724382	0.661207	0.786571	0.724341	#N/A	#N/A	#N/A
P32883-2	tGEGFLcVFAInNTk	N-85	New_glycoprotein	Isoform of P32883, Isoform 2B of GTPase KRas OS=Mus musculus GN=Kras - [RASK_MOUSE]	N-Term(TMT6plex); C7(Carbamidomethyl); N12(Deamidated); K15(TMT6plex)	1.02043	0.951954	0.965179	1.02043	0.951954	0.965179	1.03154	0.780494	0.811528
P35980	tnSTFNQVVLk	N-40	New_glycoprotein	60S ribosomal protein L18 OS=Mus musculus GN=Rpl18 PE=2 SV=3 - [RL18_MOUSE]	N-Term(TMT6plex); N2(Deamidated); K11(TMT6plex)	0.731078	1.32068	1.22002	0.897829	1.36798	1.22002	0.860422	1.22001	1.17324
P37040	tkEPAGEnGRR	N-502	New_glycoprotein	NADPH--cytochrome P450 reductase OS=Mus musculus GN=Por PE=2 SV=2 - [NCPR_MOUSE]	N-Term(TMT6plex); K2(TMT6plex); N8(Deamidated)	3.22037	2.53256	2.22522	1.12282	1.49814	1.55268	1.01113	1.50484	1.7012
P40237	nYTAnATSSR	N-414	Ref. 72	CD82 antigen OS=Mus musculus GN=Cd82 PE=1 SV=1 - [CD82_MOUSE]	N-Term(TMT6plex); N1(Deamidated); N5(Deamidated)	1.35222	0.875903	1.21497	1.21359	0.899606	1.16221	1.47698	0.839477	1.10604
P41731	sFQQQMQNYLkDnk	N-130	Ref. 73	CD63 antigen OS=Mus musculus GN=Cd63 PE=1 SV=2 - [CD63_MOUSE]	N-Term(TMT6plex); K11(TMT6plex); N13(Deamidated); K14(TMT6plex)	0.822833	0.936358	1.00834	0.822833	0.92992	0.948632	0.758281	0.893358	0.819246
P46664	tLPGWNTDISnAR	N-414	New_glycoprotein	Adenylosuccinate synthetase isozyme 2 OS=Mus musculus GN=Adss PE=1 SV=2 - [PURA2_MOUSE]	N-Term(TMT6plex); N11(Deamidated)	1.12316	0.933339	0.918047	1.10565	0.933339	0.944776	1.02124	0.885813	0.857133
P46978	tILVDNNTWnNTHISR	N-548	Ref. 73	Dolichyl-diphosphooligosaccharide--protein glycosyltransferase subunit STT3A OS=Mus musculus GN=Stt3a PE=1 SV=1 - [STT3A_MOUSE]	N-Term(TMT6plex); N10(Deamidated)	0.874631	1.12632	1.12436	0.593927	1.12185	1.17087	0.731053	1.1688	1.22337
P50518	aRDDLITDLLnEAk	N-96	New_glycoprotein	V-type proton ATPase subunit E 1 OS=Mus musculus GN=Atp6v1e1 PE=1 SV=2 - [VATE1_MOUSE]	N-Term(TMT6plex); N11(Deamidated); K14(TMT6plex)	1.13802	1.30771	1.03652	1.12129	1.24938	1.022	0.965805	1.10054	0.883204
P51150	dPEnFPFVVLGNk	N-117	New_glycoprotein	Ras-related protein Rab-7a OS=Mus musculus GN=Rab7a PE=1 SV=2 - [RAB7A_MOUSE]	N-Term(TMT6plex); N4(Deamidated); K13(TMT6plex)	0.924262	1.11678	1.06456	0.911791	1.11658	1.05159	0.924074	1.08801	1.02007
P51150	nNIPYFETSAk	N-147	New_glycoprotein	Ras-related protein Rab-7a OS=Mus musculus GN=Rab7a PE=1 SV=2 - [RAB7A_MOUSE]	N-Term(TMT6plex); N1(Deamidated); K11(TMT6plex)	0.824821	1.21488	1.21523	0.911791	1.11658	1.05159	0.924074	1.08801	1.02007
P51569	yMALALnR	N-192	Uniprot_predicted	Alpha-galactosidase A OS=Mus musculus GN=Gla PE=1 SV=1 - [AGAL_MOUSE]	N-Term(TMT6plex); N7(Deamidated)	0.777673	0.840221	0.668989	0.777673	0.840221	0.668989	0.716745	0.861694	0.739855
P54116	vQNATLAVAnITNADSATR	N-135	New_glycoprotein	Erythrocyte band 7 integral membrane protein OS=Mus musculus GN=Stom PE=1 SV=3 - [STOM_MOUSE]	N-Term(TMT6plex); N10(Deamidated)	0.781421	0.860504	0.717488	0.786564	0.860504	0.717488	0.772891	0.801987	0.669619
P57716	nISGVVLADHSGSFHNR	N-434	Uniprot_predicted	Nicastrin OS=Mus musculus GN=Ncstn PE=1 SV=3 - [NICA_MOUSE]	N-Term(TMT6plex); N1(Deamidated)	1.01268	1.22846	1.07943	1.02123	1.0923	1.03863	0.890479	0.92781	0.858523
P57716	iYIPLnk	N-44	Uniprot_predicted	Nicastrin OS=Mus musculus GN=Ncstn PE=1 SV=3 - [NICA_MOUSE]	N-Term(TMT6plex); N6(Deamidated); K7(TMT6plex)	0.971974	1.01521	1.03863	1.02123	1.0923	1.03863	0.890479	0.92781	0.858523
P58021	nAIEHPVR	N-495	New_glycoprotein	Transmembrane 9 superfamily member 2 OS=Mus musculus GN=Tm9sf2 PE=2 SV=1 - [TM9S2_MOUSE]	N-Term(TMT6plex); N1(Deamidated)	0.866605	1.1538	1.17761	0.812973	0.92802	1.16704	0.768168	0.852401	1.15716
P58242	wLGDVLSnASR	N-223	Ref. 72, Ref. 73	Acid sphingomyelinase-like phosphodiesterase 3b OS=Mus musculus GN=Smpdl3b PE=1 SV=1 - [ASM3B_MOUSE]	N-Term(TMT6plex); N8(Deamidated)	0.644556	0.355452	0.465982	0.763555	0.517089	0.562025	0.819654	0.48832	0.588368
P58252	nmSVIAHVDHGk	N-21	New_glycoprotein	Elongation factor 2 OS=Mus musculus GN=Eef2 PE=1 SV=2 - [EF2_MOUSE]	N-Term(TMT6plex); N1(Deamidated); M2(Oxidation); K12(TMT6plex)	0.808297	1.51978	0.887081	1.10616	1.1667	1.18795	1.02908	1.11962	1.14143
P58681	nPcnVSYSIEk	N-190	Uniprot_predicted	Toll-like receptor 7 OS=Mus musculus GN=Tlr7 PE=1 SV=1 - [TLR7_MOUSE]	N-Term(TMT6plex); C3(Carbamidomethyl); N4(Deamidated); K11(TMT6plex)	0.443661	0.616025	0.573258	0.683797	0.763787	0.731638	0.667027	0.809337	0.732946
P61982	nVTELnEPLSNEER	N-34	New_glycoprotein	14-3-3 protein gamma OS=Mus musculus GN=Ywhag PE=1 SV=2 - [1433G_MOUSE]	N-Term(TMT6plex); N6(Deamidated)	1.08521	1.12998	1.03885	1.28295	0.942517	1.02017	1.24469	0.951867	0.889906
P62702	iGVITnR	N-197	New_glycoprotein	40S ribosomal protein S4, X isoform OS=Mus musculus GN=Rps4x PE=2 SV=2 - [RS4X_MOUSE]	N-Term(TMT6plex); N6(Deamidated)	0.870173	1.14241	0.951433	1.11942	1.28505	1.06861	1.10456	1.39221	1.13905
P62751	lAPDYDALDVAnk	N-151	New_glycoprotein	60S ribosomal protein L23a OS=Mus musculus GN=Rpl23a PE=1 SV=1 - [RL23A_MOUSE]	N-Term(TMT6plex); N12(Deamidated); K13(TMT6plex)	1.11703	1.90664	1.66709	1.10064	1.62009	1.49328	0.993634	1.65261	1.43046
P62918	aSGnYATVISHNPETk	N-132	New_glycoprotein	60S ribosomal protein L8 OS=Mus musculus GN=Rpl8 PE=1 SV=2 - [RL8_MOUSE]	N-Term(TMT6plex); N4(Deamidated); K16(TMT6plex)	1.27509	1.47059	1.439	1.08169	1.70917	1.51446	0.960237	1.59247	1.41887
P62983	tITLEVEPSDTIEnVk	N-25	New_glycoprotein	UbiquitiN-40S ribosomal protein S27a OS=Mus musculus GN=Rps27a PE=1 SV=2 - [RS27A_MOUSE]	N-Term(TMT6plex); N14(Deamidated); K16(TMT6plex)	1.0757	1.37687	1.02598	1.0794	1.34626	1.05	1.01046	1.35576	0.946518
P70699	gVFITnETGQPLIGk	N-470	Ref. 73	Lysosomal alpha-glucosidase OS=Mus musculus GN=Gaa PE=1 SV=2 - [LYAG_MOUSE]	N-Term(TMT6plex); N6(Deamidated); K15(TMT6plex)	0.809096	0.888537	0.856647	0.737298	0.897129	0.818333	0.676386	0.89953	0.747595
P83882	lEcVEPncR	N-76	New_glycoprotein	60S ribosomal protein L36a OS=Mus musculus GN=Rpl36a PE=1 SV=2 - [RL36A_MOUSE]	N-Term(TMT6plex); C3(Carbamidomethyl); N7(Deamidated); C8(Carbamidomethyl)	0.847545	1.36691	1.32511	0.927705	1.54237	1.52964	0.942633	1.66308	1.46189
P97370	nLTScPDGAPFIQHGPDYR	N-124	Uniprot_predicted	Sodium/potassium-transporting ATPase subunit beta-3 OS=Mus musculus GN=Atp1b3 PE=1 SV=1 - [AT1B3_MOUSE]	N-Term(TMT6plex); N1(Deamidated); C5(Carbamidomethyl)	1.31802	0.917866	1.00438	1.18232	0.845335	0.931951	1.13543	0.746364	0.800187
P97449	nPNnNTIHPNLR	N-784	Ref. 72, Ref. 73	Aminopeptidase N OS=Mus musculus GN=Anpep PE=1 SV=4 - [AMPN_MOUSE]	N-Term(TMT6plex); N4(Deamidated)	1.54325	0.866952	0.815689	1.67303	0.779088	0.934085	1.686	0.700708	0.882004
P97449	nATLVNEADkLR	N-817	Ref. 72, Ref. 73	Aminopeptidase N OS=Mus musculus GN=Anpep PE=1 SV=4 - [AMPN_MOUSE]	N-Term(TMT6plex); N1(Deamidated); K10(TMT6plex)	2.55246	0.810749	1.05883	1.67303	0.779088	0.934085	1.686	0.700708	0.882004
P97797-2	iSnVTPEDAGTYYcVk	N-110	New_site	Isoform of P97797, Isoform 2 of Tyrosine-protein phosphatase noN-receptor type substrate 1 OS=Mus musculus GN=Sirpa - [SHPS1_MOUSE]	N-Term(TMT6plex); N3(Deamidated); C14(Carbamidomethyl); K16(TMT6plex)	0.880781	0.428269	0.5502	0.825974	0.392831	0.51655	0.783233	0.204574	0.334196
P97797-2	nVSYnISSTVR	N-205 N-209	Uniprot_predicted Uniprot_predicted	Isoform of P97797, Isoform 2 of Tyrosine-protein phosphatase noN-receptor type substrate 1 OS=Mus musculus GN=Sirpa - [SHPS1_MOUSE]	N-Term(TMT6plex); N1(Deamidated); N5(Deamidated)	1.12482	0.65417	0.730888	0.825974	0.392831	0.51655	0.783233	0.204574	0.334196
P97797-2	gIAnLSNFIR	N-246	Uniprot_predicted	Isoform of P97797, Isoform 2 of Tyrosine-protein phosphatase noN-receptor type substrate 1 OS=Mus musculus GN=Sirpa - [SHPS1_MOUSE]	N-Term(TMT6plex); N4(Deamidated)	0.880668	0.392831	0.51655	0.825974	0.392831	0.51655	0.783233	0.204574	0.334196
P97821	nVQGVNYVSPVR	N-238	New_site	Dipeptidyl peptidase 1 OS=Mus musculus GN=Ctsc PE=2 SV=1 - [CATC_MOUSE]	N-Term(TMT6plex); N1(Deamidated)	0.698633	1.02194	0.755529	0.648958	1.02739	0.722724	0.733561	1.01805	0.82586
Q00651	aDQHcLDFLcnFGk	N-910	New_site	Integrin alpha-4 OS=Mus musculus GN=Itga4 PE=1 SV=1 - [ITA4_MOUSE]	N-Term(TMT6plex); C5(Carbamidomethyl); C10(Carbamidomethyl); N11(Deamidated); K14(TMT6plex)	1.13513	0.91217	0.902738	0.705697	0.422489	0.528002	#N/A	#N/A	#N/A
Q00941	lSFVnEGAAGSGAEnLTcEIR	N-122 N-132	New_site Uniprot_predicted	Granulocyte-macrophage colony-stimulating factor receptor subunit alpha OS=Mus musculus GN=Csf2ra PE=2 SV=2 - [CSF2R_MOUSE]	N-Term(TMT6plex); N5(Deamidated); N15(Deamidated); C18(Carbamidomethyl)	1.10029	0.806745	1.01001	1.26739	0.553906	1.01001	1.34442	0.477964	1.01359
Q00941	vLnSTGHDVAR	N-165	Uniprot_predicted	Granulocyte-macrophage colony-stimulating factor receptor subunit alpha OS=Mus musculus GN=Csf2ra PE=2 SV=2 - [CSF2R_MOUSE]	N-Term(TMT6plex); N3(Deamidated)	1.42174	0.681637	1.02003	1.26739	0.553906	1.01001	1.34442	0.477964	1.01359
Q05769	tGFYGEncTTPEFLTR	N-53	Ref. 80	Prostaglandin G/H synthase 2 OS=Mus musculus GN=Ptgs2 PE=1 SV=1 - [PGH2_MOUSE]	N-Term(TMT6plex); N7(Deamidated); C8(Carbamidomethyl)	3.30592	2.02532	3.38235	2.55587	1.73409	2.60511	3.25942	2.08554	3.29784
Q07113	tQYAcPPFnVTEcSVQDAAGNSIDLSSLSR	N-1358	Uniprot_predicted	CatioN-independent mannose-6-phosphate receptor OS=Mus musculus GN=Igf2r PE=1 SV=1 - [MPRI_MOUSE]	N-Term(TMT6plex); C5(Carbamidomethyl); N9(Deamidated); C13(Carbamidomethyl)	1.12914	1.1477	1.11763	0.85189	0.667824	0.877712	0.856725	0.641158	0.884728
Q07113	aGInASYSEk	N-1532	Ref. 72, Ref. 73	CatioN-independent mannose-6-phosphate receptor OS=Mus musculus GN=Igf2r PE=1 SV=1 - [MPRI_MOUSE]	N-Term(TMT6plex); N4(Deamidated); K10(TMT6plex)	0.720958	0.657409	0.881508	0.85189	0.667824	0.877712	0.856725	0.641158	0.884728
Q07113	nGSSIIDLSPLIHR	N-1649	Uniprot_predicted	CatioN-independent mannose-6-phosphate receptor OS=Mus musculus GN=Igf2r PE=1 SV=1 - [MPRI_MOUSE]	N-Term(TMT6plex); N1(Deamidated)	0.936223	0.680768	0.948155	0.85189	0.667824	0.877712	0.856725	0.641158	0.884728
Q07113	mSVINFEcnk	N-430	Uniprot_predicted	CatioN-independent mannose-6-phosphate receptor OS=Mus musculus GN=Igf2r PE=1 SV=1 - [MPRI_MOUSE]	N-Term(TMT6plex); M1(Oxidation); C8(Carbamidomethyl); N9(Deamidated); K10(TMT6plex)	0.896435	0.536014	0.749078	0.85189	0.667824	0.877712	0.856725	0.641158	0.884728
Q07797	gLnLTEDTYkPR	N-398	Uniprot_predicted	GalectiN-3-binding protein OS=Mus musculus GN=Lgals3bp PE=1 SV=1 - [LG3BP_MOUSE]	N-Term(TMT6plex); N3(Deamidated); K10(TMT6plex)	1.00128	1.49749	1.43566	0.669561	1.04527	0.901925	0.729093	1.12341	0.946001
Q07797	aLGYEnATQALGR	N-69	Uniprot_predicted	GalectiN-3-binding protein OS=Mus musculus GN=Lgals3bp PE=1 SV=1 - [LG3BP_MOUSE]	N-Term(TMT6plex); N6(Deamidated)	0.544272	1.20791	0.921259	0.669561	1.04527	0.901925	0.729093	1.12341	0.946001
Q08857	vFnGkDnISk	N-216 N-220	New_site Uniprot_predicted	Platelet glycoprotein 4 OS=Mus musculus GN=Cd36 PE=1 SV=2 - [CD36_MOUSE]	N-Term(TMT6plex); N3(Deamidated); K5(TMT6plex); N7(Deamidated); K10(TMT6plex)	1.40078	0.820793	1.1868	1.40078	0.820793	1.1868	1.48743	0.708462	1.12855
Q08857	vISNncTSYGVLDIGk	N-321	Uniprot_predicted	Platelet glycoprotein 4 OS=Mus musculus GN=Cd36 PE=1 SV=2 - [CD36_MOUSE]	N-Term(TMT6plex); N5(Deamidated); C6(Carbamidomethyl); K16(TMT6plex)	1.77169	0.900819	1.46606	1.40078	0.820793	1.1868	1.48743	0.708462	1.12855
Q3TB92	iSNAnESGPYk	N-113	New_site	AllergiN-1 OS=Mus musculus GN=Milr1 PE=1 SV=2 - [MILR1_MOUSE]	N-Term(TMT6plex); N5(Deamidated); K11(TMT6plex)	0.849049	0.572406	0.752253	0.874296	0.719938	0.792123	0.949381	0.653647	0.833171
Q3TB92	mGQnVSLScSTk	N-68	Uniprot_predicted	AllergiN-1 OS=Mus musculus GN=Milr1 PE=1 SV=2 - [MILR1_MOUSE]	N-Term(TMT6plex); M1(Oxidation); N4(Deamidated); C9(Carbamidomethyl); K12(TMT6plex)	1.09745	0.881037	0.967408	0.874296	0.719938	0.792123	0.949381	0.653647	0.833171
Q3TCN2	sDLNPAnGSYPFQALHQR	N-520	Ref. 81	Putative phospholipase B-like 2 OS=Mus musculus GN=Plbd2 PE=1 SV=2 - [PLBL2_MOUSE]	N-Term(TMT6plex); N7(Deamidated)	1.02537	1.11303	1.08519	1.00033	1.08518	1.00042	0.734022	0.926655	0.763878
Q3TDQ1	tTLVDnnTWnNSHIALVGk	N-620 N-621 N-624	New_site New_site Ref. 73	Dolichyl-diphosphooligosaccharide--protein glycosyltransferase subunit STT3B OS=Mus musculus GN=Stt3b PE=1 SV=2 - [STT3B_MOUSE]	N-Term(TMT6plex); N6(Deamidated); N7(Deamidated); N10(Deamidated); K19(TMT6plex)	0.65498	1.08507	1.13925	0.600012	1.08507	1.14043	0.705772	1.14268	1.29136
Q3U1U4	tPVLncSVAVck	N-1022	Uniprot_predicted	Isoform of P05555, Integrin alpha-M OS=Mus musculus GN=Itgam PE=1 SV=1 - [Q3U1U4_MOUSE]	N-Term(TMT6plex); N5(Deamidated); C6(Carbamidomethyl); C11(Carbamidomethyl); K12(TMT6plex)	1.24464	0.776523	0.965962	1.18118	0.836375	0.918229	1.18363	1.10002	1.57747
Q3U1U4	vTFInTTR	N-391	Uniprot_predicted	Isoform of P05555, Integrin alpha-M OS=Mus musculus GN=Itgam PE=1 SV=1 - [Q3U1U4_MOUSE]	N-Term(TMT6plex); N5(Deamidated)	1.50941	0.886981	0.998637	1.18118	0.836375	0.918229	1.18363	1.10002	1.57747
Q3U1U4	aFFDETknNTR	N-696	Uniprot_predicted	Isoform of P05555, Integrin alpha-M OS=Mus musculus GN=Itgam PE=1 SV=1 - [Q3U1U4_MOUSE]	N-Term(TMT6plex); K7(TMT6plex); N8(Deamidated)	2.385	1.24218	1.37452	1.18118	0.836375	0.918229	1.18363	1.10002	1.57747
Q3U1U4	aFFDETknNTRR	N-696	Uniprot_predicted	Isoform of P05555, Integrin alpha-M OS=Mus musculus GN=Itgam PE=1 SV=1 - [Q3U1U4_MOUSE]	N-Term(TMT6plex); K7(TMT6plex); N8(Deamidated)	1.42308	1.02023	1.08433	1.18118	0.836375	0.918229	1.18363	1.10002	1.57747
Q3U1U4	lnYTLVGEPLR	N-734	Uniprot_predicted	Isoform of P05555, Integrin alpha-M OS=Mus musculus GN=Itgam PE=1 SV=1 - [Q3U1U4_MOUSE]	N-Term(TMT6plex); N2(Deamidated)	1.05489	0.76242	0.925323	1.18118	0.836375	0.918229	1.18363	1.10002	1.57747
Q3U1U4	yLnFTASEMTSk	N-941	Uniprot_predicted	Isoform of P05555, Integrin alpha-M OS=Mus musculus GN=Itgam PE=1 SV=1 - [Q3U1U4_MOUSE]	N-Term(TMT6plex); N3(Deamidated); K12(TMT6plex)	1.02847	0.808784	0.816669	1.18118	0.836375	0.918229	1.18363	1.10002	1.57747
Q3U1U4	yLnFTASEmTSk	N-941	Uniprot_predicted	Isoform of P05555, Integrin alpha-M OS=Mus musculus GN=Itgam PE=1 SV=1 - [Q3U1U4_MOUSE]	N-Term(TMT6plex); N3(Deamidated); M9(Oxidation); K12(TMT6plex)	1.02847	0.808784	0.816669	1.18118	0.836375	0.918229	1.18363	1.10002	1.57747
Q3U9N4	nYTTDLLTk	N-263	Uniprot_predicted	Isoform of P28798, Granulins OS=Mus musculus GN=Grn PE=1 SV=1 - [Q3U9N4_MOUSE]	N-Term(TMT6plex); N1(Deamidated); K9(TMT6plex)	1.14955	0.56512	2.01217	0.652338	0.744559	0.695297	0.648205	0.722053	0.630518
Q3U9N4	cPTnNTcck	N-373	Uniprot_predicted	Isoform of P28798, Granulins OS=Mus musculus GN=Grn PE=1 SV=1 - [Q3U9N4_MOUSE]	N-Term(TMT6plex); C1(Carbamidomethyl); N4(Deamidated); C7(Carbamidomethyl); C8(Carbamidomethyl); K9(TMT6plex)	0.390673	0.66706	0.583895	0.652338	0.744559	0.695297	0.648205	0.722053	0.630518
Q3UNJ0	iWEATnSSLqQQLR	N-136	Uniprot_predicted	Isoform of P21855, B-cell differentiation antigen CD72 OS=Mus musculus GN=Cd72 PE=1 SV=1 - [Q3UNJ0_MOUSE]	N-Term(TMT6plex); N6(Deamidated); Q10(Deamidated)	0.641891	0.495046	0.849246	0.672025	0.608888	0.829987	0.610667	0.508357	0.72438
Q3UNJ0	iWEATnSSLQQQLR	N-136	Uniprot_predicted	Isoform of P21855, B-cell differentiation antigen CD72 OS=Mus musculus GN=Cd72 PE=1 SV=1 - [Q3UNJ0_MOUSE]	N-Term(TMT6plex); N6(Deamidated)	0.641891	0.495046	0.849246	0.672025	0.608888	0.829987	0.610667	0.508357	0.72438
Q3UP23	mAQnFSR	N-102	New_site	Transmembrane protein 26 OS=Mus musculus GN=Tmem26 PE=2 SV=2 - [TMM26_MOUSE]	N-Term(TMT6plex); N4(Deamidated)	1.18048	1.08499	1.18685	1.18048	1.08499	1.18685	1.24968	0.77162	1.07275
Q542I8	lnFTGPGEPDSLR	N-51	Uniprot_predicted	Isoform of P11835, Integrin beta OS=Mus musculus GN=Itgb2 PE=1 SV=1 - [Q542I8_MOUSE]	N-Term(TMT6plex); N2(Deamidated)	1.14301	0.719284	0.824543	1.17664	0.795732	0.893242	1.16499	0.790271	0.905819
Q542I8	dnHTScAEcLk	N-626	Uniprot_predicted	Isoform of P11835, Integrin beta OS=Mus musculus GN=Itgb2 PE=1 SV=1 - [Q542I8_MOUSE]	N-Term(TMT6plex); N2(Deamidated); C6(Carbamidomethyl); C9(Carbamidomethyl); K11(TMT6plex)	1.06324	1.02662	1.09547	1.17664	0.795732	0.893242	1.16499	0.790271	0.905819
Q5FWI3	eYLcLDnSAR	N-753	New_site	Transmembrane protein 2 OS=Mus musculus GN=Tmem2 PE=1 SV=1 - [TMEM2_MOUSE]	N-Term(TMT6plex); C4(Carbamidomethyl); N7(Deamidated)	1.49234	1.36958	1.40848	1.70224	1.21744	1.75941	1.44026	1.209	1.55947
Q60634	vDEIVVLSGDnSk	N-388	New_glycoprotein	FlotilliN-2 OS=Mus musculus GN=Flot2 PE=1 SV=2 - [FLOT2_MOUSE]	N-Term(TMT6plex); N11(Deamidated); K13(TMT6plex)	0.97261	0.915859	0.821234	0.928985	0.915724	0.832879	#N/A	#N/A	#N/A
Q60715	aTISnPVTGALETVHYR	N-367	New_site	Prolyl 4-hydroxylase subunit alpha-1 OS=Mus musculus GN=P4ha1 PE=2 SV=2 - [P4HA1_MOUSE]	N-Term(TMT6plex); N5(Deamidated)	0.686202	0.843578	0.945308	0.684732	0.820425	0.935154	0.93253	1.00227	1.07773
Q60766-2	iAnESLk	N-285	New_glycoprotein	Isoform of Q60766, Isoform 2 of Immunity-related GTPase family M protein 1 OS=Mus musculus GN=Irgm1 - [IRGM1_MOUSE]	N-Term(TMT6plex); N3(Deamidated); K7(TMT6plex)	0.855053	1.09834	1.17135	0.876385	1.32911	1.31959	0.895539	1.36389	1.41151
Q61009	eSGIQnVSTcR	N-330	Uniprot_predicted	Scavenger receptor class B member 1 OS=Mus musculus GN=Scarb1 PE=1 SV=1 - [SCRB1_MOUSE]	N-Term(TMT6plex); N6(Deamidated); C10(Carbamidomethyl)	0.60522	0.661332	0.540365	0.609355	0.685363	0.567403	0.654129	0.707291	0.618201
Q61127	aLREWATnPGLFSQPVPAVPVSSIPLFk	N-109	New_glycoprotein	NGFI-A-binding protein 2 OS=Mus musculus GN=Nab2 PE=1 SV=2 - [NAB2_MOUSE]	N-Term(TMT6plex); N8(Deamidated); K28(TMT6plex)	1.14077	3.08521	3.07992	1.14077	3.08521	3.07992	#N/A	#N/A	#N/A
Q61735	dAMVGnYTcEVTELSR	N-109	Uniprot_predicted	Leukocyte surface antigen CD47 OS=Mus musculus GN=Cd47 PE=1 SV=2 - [CD47_MOUSE]	N-Term(TMT6plex); N6(Deamidated); C9(Carbamidomethyl)	1.18379	0.640591	1.0881	1.0842	0.706594	1.05431	1.02757	0.682365	0.981465
Q62186	vQnMALYADVSGk	N-62	New_glycoprotein	TranslocoN-associated protein subunit delta OS=Mus musculus GN=Ssr4 PE=2 SV=1 - [SSRD_MOUSE]	N-Term(TMT6plex); N3(Deamidated); K13(TMT6plex)	0.717664	1.03643	1.12994	0.783027	1.13674	1.11595	0.860539	1.29269	1.2494
Q62192	lInLTFLDLTR	N-78	Uniprot_predicted	CD180 antigen OS=Mus musculus GN=Cd180 PE=1 SV=2 - [CD180_MOUSE]	N-Term(TMT6plex); N3(Deamidated)	0.690693	0.702917	0.726273	0.789815	0.905022	0.839865	0.870901	0.840772	0.842574
Q62230	lHVTVLPnELR	N-1044	New_site	Sialoadhesin OS=Mus musculus GN=Siglec1 PE=1 SV=2 - [SN_MOUSE]	N-Term(TMT6plex); N8(Deamidated)	1.16648	1.01392	1.05998	1.43285	1.05019	1.38444	1.353	1.04933	1.42615
Q62230	anTSLELLLEGVR	N-1247	Uniprot_predicted	Sialoadhesin OS=Mus musculus GN=Siglec1 PE=1 SV=2 - [SN_MOUSE]	N-Term(TMT6plex); N2(Deamidated)	1.56905	1.14892	1.55218	1.43285	1.05019	1.38444	1.353	1.04933	1.42615
Q62230	vnSSYPAVSAVQWAR	N-266	Uniprot_predicted	Sialoadhesin OS=Mus musculus GN=Siglec1 PE=1 SV=2 - [SN_MOUSE]	N-Term(TMT6plex); N2(Deamidated)	1.16575	0.916697	1.16288	1.43285	1.05019	1.38444	1.353	1.04933	1.42615
Q62230	aELMGnMDHk	N-92	New_site	Sialoadhesin OS=Mus musculus GN=Siglec1 PE=1 SV=2 - [SN_MOUSE]	N-Term(TMT6plex); N6(Deamidated); K10(TMT6plex)	0.848417	0.801884	0.923611	1.43285	1.05019	1.38444	1.353	1.04933	1.42615
Q62351	lAADEEEnADNNmk	N-47	New_site	Transferrin receptor protein 1 OS=Mus musculus GN=Tfrc PE=1 SV=1 - [TFR1_MOUSE]	N-Term(TMT6plex); N8(Deamidated); M13(Oxidation); K14(TMT6plex)	0	0	0	0.807439	0.590378	0.731799	0.824622	0.633371	0.714904
Q62351	nITAFNETLFR	N-725	Ref. 73	Transferrin receptor protein 1 OS=Mus musculus GN=Tfrc PE=1 SV=1 - [TFR1_MOUSE]	N-Term(TMT6plex); N1(Deamidated)	0.878936	0.625761	0.75607	0.807439	0.590378	0.731799	0.824622	0.633371	0.714904
Q62351	qknITAFnETLFR	N-725 N-730	Ref. 73 Ref. 73	Transferrin receptor protein 1 OS=Mus musculus GN=Tfrc PE=1 SV=1 - [TFR1_MOUSE]	N-Term(TMT6plex); K2(TMT6plex); N3(Deamidated); N8(Deamidated)	1.18059	0.831749	0.992022	0.807439	0.590378	0.731799	0.824622	0.633371	0.714904
Q62351	nITAFnETLFR	N-725 N-730	Ref. 73 Ref. 73	Transferrin receptor protein 1 OS=Mus musculus GN=Tfrc PE=1 SV=1 - [TFR1_MOUSE]	N-Term(TMT6plex); N1(Deamidated); N6(Deamidated)	0.878936	0.625761	0.75607	0.807439	0.590378	0.731799	0.824622	0.633371	0.714904
Q64735	inYTcNQGYR	N-170	New_site	Complement component receptor 1-like protein OS=Mus musculus GN=Cr1l PE=1 SV=1 - [CR1L_MOUSE]	N-Term(TMT6plex); N2(Deamidated); C5(Carbamidomethyl)	0.950825	0.656255	0.757645	1.05589	0.617079	0.826727	1.10436	0.762832	0.847456
Q6P5F7	vWDTAAALnR	N-144	Uniprot_predicted	Protein tweety homolog 3 OS=Mus musculus GN=Ttyh3 PE=1 SV=1 - [TTYH3_MOUSE]	N-Term(TMT6plex); N9(Deamidated)	0.575093	0.632521	0.536252	0.575093	0.632521	0.536252	0.417554	0.847187	0.542682
Q6PGB6-4	iELGDVTPHnIk	N-15	New_glycoprotein	Isoform of Q6PGB6, Isoform 4 of N-alpha-acetyltransferase 50 OS=Mus musculus GN=Naa50 - [NAA50_MOUSE]	N-Term(TMT6plex); N10(Deamidated); K12(TMT6plex)	1.25254	0.94422	1.03878	1.16337	0.904092	1.01139	1.23126	0.935891	1.12724
Q7TPR4	iDQLEcDHQLIQEALIFDnk	N-703	New_glycoprotein	Alpha-actiniN-1 OS=Mus musculus GN=Actn1 PE=1 SV=1 - [ACTN1_MOUSE]	N-Term(TMT6plex); C6(Carbamidomethyl); N19(Deamidated); K20(TMT6plex)	1.11332	0.984625	1.00259	1.30687	0.984625	1.041	1.22234	0.916778	0.973204
Q80UM7	dLALPTLLnPk	N-571	New_glycoprotein	Mannosyl-oligosaccharide glucosidase OS=Mus musculus GN=Mogs PE=2 SV=1 - [MOGS_MOUSE]	N-Term(TMT6plex); N9(Deamidated); K11(TMT6plex)	0.745887	1.14981	1.18916	0.787991	1.16997	1.12838	0.774296	1.06942	1.12649
Q8BFR4	yYnYTLSInGk	N-175 N-181	Uniprot_predicted New_site	N-acetylglucosamine-6-sulfatase OS=Mus musculus GN=Gns PE=2 SV=1 - [GNS_MOUSE]	N-Term(TMT6plex); N3(Deamidated); N9(Deamidated); K11(TMT6plex)	0.780714	1.0174	0.928814	0.684875	0.911693	0.74967	0.595342	0.888643	0.702609
Q8BFR4	tPmTnSSIR	N-271	Uniprot_predicted	N-acetylglucosamine-6-sulfatase OS=Mus musculus GN=Gns PE=2 SV=1 - [GNS_MOUSE]	N-Term(TMT6plex); M3(Oxidation); N5(Deamidated)	0.684875	0.872182	0.74967	0.684875	0.911693	0.74967	0.595342	0.888643	0.702609
Q8BFR4	tPMTnSSIR	N-271	Uniprot_predicted	N-acetylglucosamine-6-sulfatase OS=Mus musculus GN=Gns PE=2 SV=1 - [GNS_MOUSE]	N-Term(TMT6plex); N5(Deamidated)	0.684875	0.872182	0.74967	0.684875	0.911693	0.74967	0.595342	0.888643	0.702609
Q8BG07-2	nISVVVATHSPTLAk	N-169	New_glycoprotein	Isoform of Q8BG07, Isoform 2 of Phospholipase D4 OS=Mus musculus GN=Pld4 - [PLD4_MOUSE]	N-Term(TMT6plex); N1(Deamidated); K15(TMT6plex)	0.820023	0.938708	0.82227	0.560957	0.761946	0.560281	0.605512	0.806234	0.654121
Q8BG07-2	nFSSHINR	N-279	New_glycoprotein	Isoform of Q8BG07, Isoform 2 of Phospholipase D4 OS=Mus musculus GN=Pld4 - [PLD4_MOUSE]	N-Term(TMT6plex); N1(Deamidated)	0.482081	0.733573	0.544233	0.560957	0.761946	0.560281	0.605512	0.806234	0.654121
Q8BGT0	nIGnTSEGPR	N-139	Uniprot_predicted	Osteopetrosis-associated transmembrane protein 1 OS=Mus musculus GN=Ostm1 PE=1 SV=1 - [OSTM1_MOUSE]	N-Term(TMT6plex); N4(Deamidated)	0.868744	0.910469	0.790259	1.10697	1.1692	1.06735	1.17474	1.62284	1.17975
Q8BJ83-2	yFAncTVR	N-171	Uniprot_predicted	Isoform of Q8BJ83, Isoform 2 of TM2 domaiN-containing protein 3 OS=Mus musculus GN=Tm2d3 - [TM2D3_MOUSE]	N-Term(TMT6plex); N4(Deamidated); C5(Carbamidomethyl)	0.818642	1.00446	0.972738	0.818642	1.00446	0.972738	0.904891	0.873371	0.768464
Q8BMK4	dFTSLEnTVEER	N-214	New_glycoprotein	CytoskeletoN-associated protein 4 OS=Mus musculus GN=Ckap4 PE=1 SV=2 - [CKAP4_MOUSE]	N-Term(TMT6plex); N7(Deamidated)	0.592055	1.30026	1.34271	0.705856	1.26403	1.31463	0.675413	1.22069	1.24449
Q8BTJ4-2	inVTEVYDk	N-279	Ref. 73	Isoform of Q8BTJ4, Isoform 2 of Bis(5'-adenosyl)-triphosphatase enpp4 OS=Mus musculus GN=Enpp4 - [ENPP4_MOUSE]	N-Term(TMT6plex); N2(Deamidated); K9(TMT6plex)	0.776111	1.26457	1.16873	0.925386	1.29763	1.19288	0.954549	1.5233	1.32366
Q8BXA5	tVnVSVPk	N-91	Uniprot_predicted	Cleft lip and palate transmembrane protein 1-like protein OS=Mus musculus GN=Clptm1l PE=2 SV=1 - [CLP1L_MOUSE]	N-Term(TMT6plex); N3(Deamidated); K8(TMT6plex)	0.681839	1.04305	1.0648	0.681839	1.04305	1.0648	#N/A	#N/A	#N/A
Q8BXN9	lFQncSELYk	N-127	New_site	Transmembrane protein 87A OS=Mus musculus GN=Tmem87a PE=1 SV=1 - [TM87A_MOUSE]	N-Term(TMT6plex); N4(Deamidated); C5(Carbamidomethyl); K10(TMT6plex)	1.01214	1.24778	1.27525	0.95731	1.22902	1.22145	0.985757	1.10866	1.10386
Q8BXN9	nTTILLk	N-62	New_site	Transmembrane protein 87A OS=Mus musculus GN=Tmem87a PE=1 SV=1 - [TM87A_MOUSE]	N-Term(TMT6plex); N1(Deamidated); K7(TMT6plex)	0.95731	1.36057	1.28765	0.95731	1.22902	1.22145	0.985757	1.10866	1.10386
Q8C145	yGEnDSLSVEGFRk	N-68	Ref. 73	Zinc transporter ZIP6 OS=Mus musculus GN=Slc39a6 PE=1 SV=1 - [S39A6_MOUSE]	N-Term(TMT6plex); N4(Deamidated); K14(TMT6plex)	1.27027	0.487874	0.662882	1.01019	0.474268	0.655853	0.945615	0.532536	0.654869
Q8C7X2	fINYnQTVSR	N-917	Ref. 73	ER membrane protein complex subunit 1 OS=Mus musculus GN=Emc1 PE=1 SV=1 - [EMC1_MOUSE]	N-Term(TMT6plex); N5(Deamidated)	0.660158	1.05972	1.31011	0.755841	0.991371	1.07258	0.728309	1.07481	1.14531
Q8CCJ3	iInGHLDLDNR	N-166	New_glycoprotein	E3 UFM1-protein ligase 1 OS=Mus musculus GN=Ufl1 PE=1 SV=2 - [UFL1_MOUSE]	N-Term(TMT6plex); N3(Deamidated)	0.92685	0.986763	1.01039	0.92685	1.13785	1.1802	0.849598	1.29568	1.2949
Q8JZZ7	sLGqFLSTEnATIk	N-735	Ref. 72, Ref. 73	LatrophiliN-2 (Fragment) OS=Mus musculus GN=Lphn2 PE=1 SV=2 - [LPHN2_MOUSE]	N-Term(TMT6plex); Q4(Deamidated); N10(Deamidated); K14(TMT6plex)	1.44722	1.21143	1.74629	1.44722	1.16522	1.74629	#N/A	#N/A	#N/A
Q8K078-2	aSSGWGnATAGk	N-566	Uniprot_predicted	Isoform of Q8K078, Isoform 2 of Solute carrier organic anion transporter family member 4A1 OS=Mus musculus GN=Slco4a1 - [SO4A1_MOUSE]	N-Term(TMT6plex); N7(Deamidated); K12(TMT6plex)	0.689033	0.756576	0.809815	0.874271	0.851559	0.761174	0.805546	0.694465	0.665804
Q8K094	iSWPSNVnGSHR	N-184	New_glycoprotein	NectiN-2 OS=Mus musculus GN=Pvr PE=1 SV=1 - [Q8K094_MOUSE]	N-Term(TMT6plex); N8(Deamidated)	1.01658	1.01647	1.00155	1.24279	1.04175	1.05485	1.61198	0.951501	1.06979
Q8K094	lNMEPnSTR	N-405	New_glycoprotein	NectiN-2 OS=Mus musculus GN=Pvr PE=1 SV=1 - [Q8K094_MOUSE]	N-Term(TMT6plex); N6(Deamidated)	1.39902	1.10919	1.0588	1.24279	1.04175	1.05485	1.61198	0.951501	1.06979
Q8K0B2-2	gnSTLAVPk	N-454	Uniprot_predicted	Isoform of Q8K0B2, Isoform 2 of Probable lysosomal cobalamin transporter OS=Mus musculus GN=Lmbrd1 - [LMBD1_MOUSE]	N-Term(TMT6plex); N2(Deamidated); K9(TMT6plex)	0.786373	1.1415	0.985415	0.786373	1.1415	0.985415	#N/A	#N/A	#N/A
Q8K1T1	qncSGQQQLLcLHPATEAPR	N-133	Uniprot_predicted	Leucine-rich repeat-containing protein 25 OS=Mus musculus GN=Lrrc25 PE=1 SV=1 - [LRC25_MOUSE]	N-Term(TMT6plex); N2(Deamidated); C3(Carbamidomethyl); C11(Carbamidomethyl)	1.40008	0.767469	0.907159	1.33034	0.926524	0.871891	1.52018	0.940224	1.04968
Q8K1T1	lQTLIVTHnQLDSVDR	N-99	New_site	Leucine-rich repeat-containing protein 25 OS=Mus musculus GN=Lrrc25 PE=1 SV=1 - [LRC25_MOUSE]	N-Term(TMT6plex); N9(Deamidated)	0.957107	0.92389	0.83637	1.33034	0.926524	0.871891	1.52018	0.940224	1.04968
Q8K2Q7	enGFIYFQk	N-327	New_glycoprotein	BRO1 domaiN-containing protein BROX OS=Mus musculus GN=Brox PE=2 SV=1 - [BROX_MOUSE]	N-Term(TMT6plex); N2(Deamidated); K9(TMT6plex)	0.871051	0.728856	0.866351	0.871051	0.728856	0.866351	1.00919	0.856072	0.975372
Q8R143	vGcSEYTnR	N-42	Uniprot_predicted	Pituitary tumor-transforming gene 1 proteiN-interacting protein OS=Mus musculus GN=Pttg1ip PE=1 SV=1 - [PTTG_MOUSE]	N-Term(TMT6plex); C3(Carbamidomethyl); N8(Deamidated)	0.633584	0.879796	0.660948	0.633584	0.879796	0.660948	0.729109	0.93769	0.79054
Q8R143	nVScLWcNENk	N-51	Uniprot_predicted	Pituitary tumor-transforming gene 1 proteiN-interacting protein OS=Mus musculus GN=Pttg1ip PE=1 SV=1 - [PTTG_MOUSE]	N-Term(TMT6plex); N1(Deamidated); C4(Carbamidomethyl); C7(Carbamidomethyl); K11(TMT6plex)	0.76272	0.895575	0.72315	0.633584	0.879796	0.660948	0.729109	0.93769	0.79054
Q8R2Q8	ikELEnEVTk	N-126	New_site	Bone marrow stromal antigen 2 OS=Mus musculus GN=Bst2 PE=1 SV=1 - [BST2_MOUSE]	N-Term(TMT6plex); K2(TMT6plex); N6(Deamidated); K10(TMT6plex)	1.5414	2.87734	1.79357	1.07481	0.859164	1.42897	1.09579	0.638613	1.37902
Q8R2Q8	nTTHLLQR	N-70	Ref. 73	Bone marrow stromal antigen 2 OS=Mus musculus GN=Bst2 PE=1 SV=1 - [BST2_MOUSE]	N-Term(TMT6plex); N1(Deamidated)	0.925373	0.713842	1.40966	1.07481	0.859164	1.42897	1.09579	0.638613	1.37902
Q8R366	gETASLLcnISVR	N-461	New_site	Immunoglobulin superfamily member 8 OS=Mus musculus GN=Igsf8 PE=1 SV=2 - [IGSF8_MOUSE]	N-Term(TMT6plex); C8(Carbamidomethyl); N9(Deamidated)	1.04987	0.782168	0.891234	1.08712	0.508868	0.869959	1.08213	0.452686	0.872553
Q8R5M8-4	fQLLnFSSSELk	N-104	Ref. 72, Ref. 73	Isoform of Q8R5M8, Isoform 4 of Cell adhesion molecule 1 OS=Mus musculus GN=Cadm1 - [CADM1_MOUSE]	N-Term(TMT6plex); N5(Deamidated); K12(TMT6plex)	0.849201	0.390066	0.467908	0.846145	0.4003	0.469935	0.902888	0.431129	0.486701
Q8R5M8-4	vSLTnVSISDEGR	N-116	Ref. 72, Ref. 73	Isoform of Q8R5M8, Isoform 4 of Cell adhesion molecule 1 OS=Mus musculus GN=Cadm1 - [CADM1_MOUSE]	N-Term(TMT6plex); N5(Deamidated)	1.53696	0.474853	0.570078	0.846145	0.4003	0.469935	0.902888	0.431129	0.486701
Q8VDD5	tDLLLEPYnk	N-298	New_glycoprotein	MyosiN-9 OS=Mus musculus GN=Myh9 PE=1 SV=4 - [MYH9_MOUSE]	N-Term(TMT6plex); N9(Deamidated); K10(TMT6plex)	0.93652	0.661742	0.835012	1.35679	0.948774	1.40307	1.21226	0.894222	1.42249
Q8VE98	dQGSAYSnR	N-91	New_site	CD276 antigen OS=Mus musculus GN=Cd276 PE=1 SV=1 - [CD276_MOUSE]	N-Term(TMT6plex); N8(Deamidated)	0.661522	0.307742	0.385396	0.661522	0.307742	0.385396	#N/A	#N/A	#N/A
Q91XC9	tLQnSPSLHSR	N-180	New_glycoprotein	Peroxisomal membrane protein PEX16 OS=Mus musculus GN=Pex16 PE=2 SV=2 - [PEX16_MOUSE]	N-Term(TMT6plex); N4(Deamidated)	0.877884	1.20335	1.1003	1.05635	1.27968	1.24386	1.25268	1.24569	1.06787
Q91YQ5	vHYENnSPFLTITSMTR	N-222	New_site	Dolichyl-diphosphooligosaccharide--protein glycosyltransferase subunit 1 OS=Mus musculus GN=Rpn1 PE=1 SV=1 - [RPN1_MOUSE]	N-Term(TMT6plex); N6(Deamidated)	1.02817	0.877356	0.963629	0.802163	1.15849	1.24751	0.708224	1.15764	1.26403
Q91ZX7	wTGHnVTVVQR	N-1512	Uniprot_predicted	Prolow-density lipoprotein receptor-related protein 1 OS=Mus musculus GN=Lrp1 PE=1 SV=1 - [LRP1_MOUSE]	N-Term(TMT6plex); N5(Deamidated)	0.819017	0.815116	0.791897	0.713433	0.527665	0.65601	0.690665	0.526662	0.6223
Q91ZX7	wTGHnVTVVqR	N-1512	Uniprot_predicted	Prolow-density lipoprotein receptor-related protein 1 OS=Mus musculus GN=Lrp1 PE=1 SV=1 - [LRP1_MOUSE]	N-Term(TMT6plex); N5(Deamidated); Q10(Deamidated)	0.819017	0.815116	0.791897	0.713433	0.527665	0.65601	0.690665	0.526662	0.6223
Q91ZX7	gPcSHLcLINYnR	N-1559	Uniprot_predicted	Prolow-density lipoprotein receptor-related protein 1 OS=Mus musculus GN=Lrp1 PE=1 SV=1 - [LRP1_MOUSE]	N-Term(TMT6plex); C3(Carbamidomethyl); C7(Carbamidomethyl); N12(Deamidated)	0.759801	0.657236	0.76794	0.713433	0.527665	0.65601	0.690665	0.526662	0.6223
Q91ZX7	nSTTLVmHmk	N-1826	Uniprot_predicted	Prolow-density lipoprotein receptor-related protein 1 OS=Mus musculus GN=Lrp1 PE=1 SV=1 - [LRP1_MOUSE]	N-Term(TMT6plex); N1(Deamidated); M7(Oxidation); M9(Oxidation); K10(TMT6plex)	0.689135	0.52727	0.624828	0.713433	0.527665	0.65601	0.690665	0.526662	0.6223
Q91ZX7	iDLETGEnR	N-2086	New_site	Prolow-density lipoprotein receptor-related protein 1 OS=Mus musculus GN=Lrp1 PE=1 SV=1 - [LRP1_MOUSE]	N-Term(TMT6plex); N8(Deamidated)	0.537245	0.323984	0.478425	0.713433	0.527665	0.65601	0.690665	0.526662	0.6223
Q91ZX7	gckDnATDSVPLR	N-2128	Ref. 72	Prolow-density lipoprotein receptor-related protein 1 OS=Mus musculus GN=Lrp1 PE=1 SV=1 - [LRP1_MOUSE]	N-Term(TMT6plex); C2(Carbamidomethyl); K3(TMT6plex); N5(Deamidated)	0.686877	0.425838	0.652313	0.713433	0.527665	0.65601	0.690665	0.526662	0.6223
Q91ZX7	aALSGAnVLTLIEk	N-2368	New_site	Prolow-density lipoprotein receptor-related protein 1 OS=Mus musculus GN=Lrp1 PE=1 SV=1 - [LRP1_MOUSE]	N-Term(TMT6plex); N7(Deamidated); K14(TMT6plex)	0.66259	0.624971	0.691335	0.713433	0.527665	0.65601	0.690665	0.526662	0.6223
Q91ZX7	iNnGGcQDLcLLTHQGHVncScR	N-2487 N-2503	New_site Uniprot_predicted	Prolow-density lipoprotein receptor-related protein 1 OS=Mus musculus GN=Lrp1 PE=1 SV=1 - [LRP1_MOUSE]	N-Term(TMT6plex); N3(Deamidated); C6(Carbamidomethyl); C10(Carbamidomethyl); N19(Deamidated); C20(Carbamidomethyl); C22(Carbamidomethyl)	0.765765	0.504819	0.625071	0.713433	0.527665	0.65601	0.690665	0.526662	0.6223
Q91ZX7	dGScIGnSSR	N-2621	Uniprot_predicted	Prolow-density lipoprotein receptor-related protein 1 OS=Mus musculus GN=Lrp1 PE=1 SV=1 - [LRP1_MOUSE]	N-Term(TMT6plex); C4(Carbamidomethyl); N7(Deamidated)	0.703723	0.360438	0.573162	0.713433	0.527665	0.65601	0.690665	0.526662	0.6223
Q91ZX7	cnASSQFLcSSGR	N-2906	Uniprot_predicted	Prolow-density lipoprotein receptor-related protein 1 OS=Mus musculus GN=Lrp1 PE=1 SV=1 - [LRP1_MOUSE]	N-Term(TMT6plex); C1(Carbamidomethyl); N2(Deamidated); C9(Carbamidomethyl)	0.779515	0.503585	0.649087	0.713433	0.527665	0.65601	0.690665	0.526662	0.6223
Q91ZX7	lNLDGSnYTLLk	N-3049	Ref. 72	Prolow-density lipoprotein receptor-related protein 1 OS=Mus musculus GN=Lrp1 PE=1 SV=1 - [LRP1_MOUSE]	N-Term(TMT6plex); N7(Deamidated); K12(TMT6plex)	0.577559	0.522675	0.596865	0.713433	0.527665	0.65601	0.690665	0.526662	0.6223
Q91ZX7	mHLnGSNVQVLHR	N-3090	Uniprot_predicted	Prolow-density lipoprotein receptor-related protein 1 OS=Mus musculus GN=Lrp1 PE=1 SV=1 - [LRP1_MOUSE]	N-Term(TMT6plex); N4(Deamidated)	0.935568	1.01091	1.03605	0.713433	0.527665	0.65601	0.690665	0.526662	0.6223
Q91ZX7	mHLnGSNVQVLHR	N-3090	Uniprot_predicted	Prolow-density lipoprotein receptor-related protein 1 OS=Mus musculus GN=Lrp1 PE=1 SV=1 - [LRP1_MOUSE]	N-Term(TMT6plex); M1(Oxidation); N4(Deamidated)	0.935568	1.01091	1.03605	0.713433	0.527665	0.65601	0.690665	0.526662	0.6223
Q91ZX7	tcVSncTASQFVck	N-3334	Uniprot_predicted	Prolow-density lipoprotein receptor-related protein 1 OS=Mus musculus GN=Lrp1 PE=1 SV=1 - [LRP1_MOUSE]	N-Term(TMT6plex); C2(Carbamidomethyl); N5(Deamidated); C6(Carbamidomethyl); C13(Carbamidomethyl); K14(TMT6plex)	0.646662	0.513657	0.63113	0.713433	0.527665	0.65601	0.690665	0.526662	0.6223
Q91ZX7	fGTcSQLcnNTk	N-3840	Uniprot_predicted	Prolow-density lipoprotein receptor-related protein 1 OS=Mus musculus GN=Lrp1 PE=1 SV=1 - [LRP1_MOUSE]	N-Term(TMT6plex); C4(Carbamidomethyl); C8(Carbamidomethyl); N9(Deamidated); K12(TMT6plex)	0.767865	0.537248	0.656936	0.713433	0.527665	0.65601	0.690665	0.526662	0.6223
Q91ZX7	lnGTDPIVAADSk	N-4076	Uniprot_predicted	Prolow-density lipoprotein receptor-related protein 1 OS=Mus musculus GN=Lrp1 PE=1 SV=1 - [LRP1_MOUSE]	N-Term(TMT6plex); N2(Deamidated); K13(TMT6plex)	0.646248	0.461901	0.525107	0.713433	0.527665	0.65601	0.690665	0.526662	0.6223
Q91ZX7	lnGTDPIVAADSkR	N-4076	Uniprot_predicted	Prolow-density lipoprotein receptor-related protein 1 OS=Mus musculus GN=Lrp1 PE=1 SV=1 - [LRP1_MOUSE]	N-Term(TMT6plex); N2(Deamidated); K13(TMT6plex)	1.21066	0.851203	0.999349	0.713433	0.527665	0.65601	0.690665	0.526662	0.6223
Q91ZX7	vnRFnSTEYQVVTR	N-444 N-447	New_site Ref. 73	Prolow-density lipoprotein receptor-related protein 1 OS=Mus musculus GN=Lrp1 PE=1 SV=1 - [LRP1_MOUSE]	N-Term(TMT6plex); N2(Deamidated); N5(Deamidated)	0.679842	0.46293	0.620293	0.713433	0.527665	0.65601	0.690665	0.526662	0.6223
Q91ZX7	fnSTEYQVVTR	N-447	Ref. 73	Prolow-density lipoprotein receptor-related protein 1 OS=Mus musculus GN=Lrp1 PE=1 SV=1 - [LRP1_MOUSE]	N-Term(TMT6plex); N2(Deamidated)	0.547612	0.351285	0.467663	0.713433	0.527665	0.65601	0.690665	0.526662	0.6223
Q91ZX7	vNRFnSTEYQVVTR	N-447	Ref. 73	Prolow-density lipoprotein receptor-related protein 1 OS=Mus musculus GN=Lrp1 PE=1 SV=1 - [LRP1_MOUSE]	N-Term(TMT6plex); N5(Deamidated)	0.679842	0.46293	0.620293	0.713433	0.527665	0.65601	0.690665	0.526662	0.6223
Q922R8	nLEPEWAAAATEVkEqTk	N-195	New_glycoprotein	Protein disulfide-isomerase A6 OS=Mus musculus GN=Pdia6 PE=1 SV=3 - [PDIA6_MOUSE]	N-Term(TMT6plex); N1(Deamidated); K14(TMT6plex); Q16(Deamidated); K18(TMT6plex)	0.947555	1.52582	1.63683	0.846296	1.40294	1.5544	0.802942	1.44241	1.50225
Q922R8	gSFSEQGInEFLR	N-382	New_glycoprotein	Protein disulfide-isomerase A6 OS=Mus musculus GN=Pdia6 PE=1 SV=3 - [PDIA6_MOUSE]	N-Term(TMT6plex); N9(Deamidated)	1.04435	1.72116	1.61982	0.846296	1.40294	1.5544	0.802942	1.44241	1.50225
Q99LB4	vSDATGqMnLTk	N-266	New_glycoprotein	Isoform of P24452, Capping protein (Actin filament), gelsoliN-like OS=Mus musculus GN=Capg PE=1 SV=1 - [Q99LB4_MOUSE]	N-Term(TMT6plex); Q7(Deamidated); N9(Deamidated); K12(TMT6plex)	1.00595	1.30829	1.34438	1.24606	0.907012	1.0093	1.14812	0.843175	0.939597
Q99MS7	sSTTPVVPAEGLVnGVGASGGVR	N-1430	New_glycoprotein	EH domaiN-binding protein 1-like protein 1 OS=Mus musculus GN=Ehbp1l1 PE=1 SV=1 - [EH1L1_MOUSE]	N-Term(TMT6plex); N14(Deamidated)	1.20774	1.13336	1.02219	1.04551	1.17738	0.964969	0.890793	0.707984	0.680849
Q99P91	vSINTVnLTAGPQVMEVTVFR	N-200	Uniprot_predicted	Transmembrane glycoprotein NMB OS=Mus musculus GN=Gpnmb PE=1 SV=2 - [GPNMB_MOUSE]	N-Term(TMT6plex); N7(Deamidated)	0.861704	1.18485	0.749094	0.849469	0.854749	0.687672	0.892593	0.708001	0.732332
Q9CPW5	iAPASnVSHTVVLRPLk	N-88	Ref. 73, Ref. 82	TranslocoN-associated protein subunit beta OS=Mus musculus GN=Ssr2 PE=1 SV=1 - [SSRB_MOUSE]	N-Term(TMT6plex); N6(Deamidated); K17(TMT6plex)	0.840959	1.36969	1.50321	0.840959	1.36969	1.50321	#N/A	#N/A	#N/A
Q9CQ88	nTQADVInASWSVLSnSTR	N-102 N-109 N-117	New_site Uniprot_predited Ref. 73	TetraspaniN-31 OS=Mus musculus GN=Tspan31 PE=1 SV=1 - [TSN31_MOUSE]	N-Term(TMT6plex); N8(Deamidated); N16(Deamidated)	0.852786	0.971664	0.773217	0.92616	0.823877	1.05138	0.964996	0.727222	1.02778
Q9CQ88	sFDccGLFnLTTLR	N-134	Uniprot_predicted	TetraspaniN-31 OS=Mus musculus GN=Tspan31 PE=1 SV=1 - [TSN31_MOUSE]	N-Term(TMT6plex); C4(Carbamidomethyl); C5(Carbamidomethyl); N9(Deamidated)	0.958299	0.772734	1.05112	0.92616	0.823877	1.05138	0.964996	0.727222	1.02778
Q9CQD8	nETIWYLk	N-70	New_glycoprotein	V-type proton ATPase subunit e 1 OS=Mus musculus GN=Atp6v0e1 PE=3 SV=3 - [VA0E1_MOUSE]	N-Term(TMT6plex); N1(Deamidated); K8(TMT6plex)	0.749219	0.950833	0.783389	0.749219	0.950833	0.783389	#N/A	#N/A	#N/A
Q9CQX2	nSAEETWMVIHGR	N-32	New_glycoprotein	Cytochrome b5 type B OS=Mus musculus GN=Cyb5b PE=1 SV=1 - [CYB5B_MOUSE]	N-Term(TMT6plex); N1(Deamidated)	0.715035	1.07092	1.17149	0.987856	1.08883	1.20181	0.845296	1.14413	1.24994
Q9CY50	yPQDYQFYIQnFTALPLnTVVPPQR	N-136 N-143	Ref. 72 Ref. 72	TranslocoN-associated protein subunit alpha OS=Mus musculus GN=Ssr1 PE=1 SV=1 - [SSRA_MOUSE]	N-Term(TMT6plex); N11(Deamidated); N18(Deamidated)	0.985656	1.26518	1.2195	1.00115	1.19825	1.14542	0.827421	1.21823	1.30959
Q9CYA0	nETHSIcSAcDESck	N-188	New_site	Cysteine-rich with EGF-like domain protein 2 OS=Mus musculus GN=Creld2 PE=2 SV=1 - [CREL2_MOUSE]	N1(Deamidated); N-Term(TMT6plex); C7(Carbamidomethyl); C10(Carbamidomethyl); C14(Carbamidomethyl); K15(TMT6plex)	0.89592	1.67684	1.84116	0.853618	1.56602	1.7605	0.767893	1.52379	1.56598
Q9DBG3	lQnNNVYTIAk	N-870	New_glycoprotein	AP-2 complex subunit beta OS=Mus musculus GN=Ap2b1 PE=1 SV=1 - [AP2B1_MOUSE]	N-Term(TMT6plex); N3(Deamidated); K11(TMT6plex)	0.941294	1.09122	0.969648	0.865206	1.08979	0.932298	0.840298	1.20706	0.959803
Q9EQU3	lGPEDLAnLTSLR	N-242	Uniprot_predicted	Toll-like receptor 9 OS=Mus musculus GN=Tlr9 PE=1 SV=3 - [TLR9_MOUSE]	N-Term(TMT6plex); N8(Deamidated)	0.646179	0.991402	0.885677	0.732443	1.02519	0.906276	0.86779	1.14539	0.830931
Q9EQU3	fSAAAScSnITR	N-64	Uniprot_predicted	Toll-like receptor 9 OS=Mus musculus GN=Tlr9 PE=1 SV=3 - [TLR9_MOUSE]	N-Term(TMT6plex); C7(Carbamidomethyl); N9(Deamidated)	0.657058	1.01393	0.733401	0.732443	1.02519	0.906276	0.86779	1.14539	0.830931
Q9ERN0	gAFqGn	N-329	New_glycoprotein	Secretory carrier-associated membrane protein 2 OS=Mus musculus GN=Scamp2 PE=2 SV=1 - [SCAM2_MOUSE]	N-Term(TMT6plex); Q4(Deamidated); N6(Deamidated)	0.457354	0.242287	0.496375	0.813345	1.00777	0.859503	0.824783	0.942087	0.846368
Q9ESU7	nIFPSnLVSAAFR	N-196	New_site	Isoform of P51912, Amino acid transporter OS=Mus musculus GN=Slc1a5 PE=1 SV=1 - [Q9ESU7_MOUSE]	N-Term(TMT6plex); N6(Deamidated)	1.58278	0.880215	0.862268	1.19896	0.795456	0.96791	1.18935	0.715743	0.905845
Q9ESY9	nVSGTWEFTcQHGELEcR	N-105	Uniprot_predicted	Gamma-interferoN-inducible lysosomal thiol reductase OS=Mus musculus GN=Ifi30 PE=1 SV=3 - [GILT_MOUSE]	N1(Deamidated); N-Term(TMT6plex); C10(Carbamidomethyl); C17(Carbamidomethyl)	0.615358	0.778667	0.712524	0.48186	0.759649	0.584626	0.532708	0.732487	0.60762
Q9JHP7-2	nSTAVWR	N-302	Uniprot_predicted	Isoform of Q9JHP7, Isoform 2 of KDEL motif-containing protein 1 OS=Mus musculus GN=Kdelc1 - [KDEL1_MOUSE]	N-Term(TMT6plex); N1(Deamidated)	0.997075	1.35076	1.52942	0.997075	1.13142	1.13469	#N/A	#N/A	#N/A
Q9JJF9	iAQEGGAAALLIAnNSVLIPSSR	N-119	Uniprot_predicted	Signal peptide peptidase-like 2A OS=Mus musculus GN=Sppl2a PE=1 SV=2 - [SPP2A_MOUSE]	N-Term(TMT6plex); N14(Deamidated)	0.746548	0.857109	0.688205	0.746548	0.857109	0.688205	0.710395	1.09694	0.956738
Q9JKF6	nPnGTVTVISR	N-202	Ref. 72, Ref. 73	NectiN-1 OS=Mus musculus GN=Pvrl1 PE=1 SV=3 - [PVRL1_MOUSE]	N-Term(TMT6plex); N3(Deamidated)	0.386562	0.313934	0.34093	0.386562	0.313934	0.34093	0.371643	0.255105	0.344275
Q9JKR6	vLqLInDnTATALSYGVFR	N-204, N-206	New_site	Hypoxia up-regulated protein 1 OS=Mus musculus GN=Hyou1 PE=1 SV=1 - [HYOU1_MOUSE]	N-Term(TMT6plex); Q3(Deamidated); N6(Deamidated); N8(Deamidated)	0.984571	1.3915	1.14607	0.831915	1.30903	1.41683	0.762812	1.29828	1.45731
Q9JKR6	vFGSQnLTTVk	N-515	Ref. 73	Hypoxia up-regulated protein 1 OS=Mus musculus GN=Hyou1 PE=1 SV=1 - [HYOU1_MOUSE]	N-Term(TMT6plex); N6(Deamidated); K11(TMT6plex)	0.705802	1.33506	1.56467	0.831915	1.30903	1.41683	0.762812	1.29828	1.45731
Q9JKR6	vInDTWAWk	N-862	Uniprot_predicted	Hypoxia up-regulated protein 1 OS=Mus musculus GN=Hyou1 PE=1 SV=1 - [HYOU1_MOUSE]	N-Term(TMT6plex); N3(Deamidated); K9(TMT6plex)	0.833179	1.48327	1.9581	0.831915	1.30903	1.41683	0.762812	1.29828	1.45731
Q9JKR6	nATLAEQAk	N-869	Uniprot_predicted	Hypoxia up-regulated protein 1 OS=Mus musculus GN=Hyou1 PE=1 SV=1 - [HYOU1_MOUSE]	N-Term(TMT6plex); N1(Deamidated); K9(TMT6plex)	0.937036	1.34215	1.66715	0.831915	1.30903	1.41683	0.762812	1.29828	1.45731
Q9JLQ0	fnGGHSPTQSPEk	N-506	New_glycoprotein	CD2-associated protein OS=Mus musculus GN=Cd2ap PE=1 SV=3 - [CD2AP_MOUSE]	N-Term(TMT6plex); N2(Deamidated); K13(TMT6plex)	0.954706	0.665724	0.821485	0.954706	0.804362	0.821485	0.986897	0.691994	0.802134
Q9QY33	tYnGTNSDAASR	N-127	Uniprot_predicted	TetraspaniN-3 OS=Mus musculus GN=Tspan3 PE=1 SV=1 - [TSN3_MOUSE]	N-Term(TMT6plex); N3(Deamidated)	0.803909	1.13831	0.960356	0.70575	1.05975	0.889476	0.820916	1.0437	0.903834
Q9QY81	nPLLDLGAYDQQGR	N-784	New_site	Nuclear pore membrane glycoprotein 210 OS=Mus musculus GN=Nup210 PE=1 SV=2 - [PO210_MOUSE]	N-Term(TMT6plex); N1(Deamidated)	0.726097	0.98575	0.969173	0.782832	0.91563	0.943396	0.612883	0.863775	0.959692
Q9R0A0	rPEGASnETERD	N-371	New_glycoprotein	Peroxisomal membrane protein PEX14 OS=Mus musculus GN=Pex14 PE=1 SV=1 - [PEX14_MOUSE]	N-Term(TMT6plex); N7(Deamidated)	1.45197	2.1689	1.56439	1.26987	1.94328	1.57564	1.02739	1.71059	1.48297
Q9R0E1	eQYIHEnYSR	N-551	Uniprot_predicted	ProcollageN-lysine,2-oxoglutarate 5-dioxygenase 3 OS=Mus musculus GN=Plod3 PE=1 SV=1 - [PLOD3_MOUSE]	N-Term(TMT6plex); N7(Deamidated)	0.832613	0.869175	1.0565	0.921315	1.44861	1.50023	0.910777	1.49	1.51618
Q9R0E1	fLQSAEFFnYTVR	N-66	New_site	ProcollageN-lysine,2-oxoglutarate 5-dioxygenase 3 OS=Mus musculus GN=Plod3 PE=1 SV=1 - [PLOD3_MOUSE]	N-Term(TMT6plex); N9(Deamidated)	0.91164	1.46418	1.29921	0.921315	1.44861	1.50023	0.910777	1.49	1.51618
Q9R0E2	yIHEnYTk	N-539	Uniprot_predicted	ProcollageN-lysine,2-oxoglutarate 5-dioxygenase 1 OS=Mus musculus GN=Plod1 PE=1 SV=1 - [PLOD1_MOUSE]	N-Term(TMT6plex); N5(Deamidated); K8(TMT6plex)	1.20077	1.3321	1.55194	0.904978	1.19344	1.27471	0.740245	1.05833	1.16109
Q9WTR1	lETSDGDEEGSAEVnk	N-26	New_site	Transient receptor potential cation channel subfamily V member 2 OS=Mus musculus GN=Trpv2 PE=1 SV=2 - [TRPV2_MOUSE]	N-Term(TMT6plex); N15(Deamidated); K16(TMT6plex)	0.84857	0.786044	0.926477	1.02352	0.856544	0.962458	1.00323	0.755472	0.868553
Q9WUU7	ecHTIQnYTLWR	N-186	Uniprot_predicted	Cathepsin Z OS=Mus musculus GN=Ctsz PE=2 SV=1 - [CATZ_MOUSE]	N-Term(TMT6plex); C2(Carbamidomethyl); N7(Deamidated)	0.911378	1.46792	1.16083	0.733165	1.0863	0.865818	0.691909	1.02863	0.842066
Q9WV32	tQIAIcPnNHEVHIYEk	N-28	New_site	ActiN-related protein 2/3 complex subunit 1B OS=Mus musculus GN=Arpc1b PE=2 SV=4 - [ARC1B_MOUSE]	N-Term(TMT6plex); C6(Carbamidomethyl); N8(Deamidated); K17(TMT6plex)	0.849183	1.01623	0.952566	1.10506	1.42219	0.964811	1.17956	1.5677	0.973239
Q9Z1M0	sAEnFTVLIk	N-187	Uniprot_predicted	P2X purinoceptor 7 OS=Mus musculus GN=P2rx7 PE=1 SV=2 - [P2RX7_MOUSE]	N-Term(TMT6plex); N4(Deamidated); K10(TMT6plex)	0.789029	0.536595	0.659363	0.789029	0.656513	0.697537	0.781338	0.582418	0.695201
S4R1M0	anTSIcLEWk	N-290	Uniprot_predicted	Isoform of P06800, ProteiN-tyrosine-phosphatase OS=Mus musculus GN=Ptprc PE=1 SV=1 - [S4R1M0_MOUSE]	N-Term(TMT6plex); N2(Deamidated); C6(Carbamidomethyl); K10(TMT6plex)	1.17424	0.667989	0.890473	0.960267	0.594355	0.743883	#N/A	#N/A	#N/A
S4R1M0	aqTnYTcVAEILYR	N-347	Uniprot_predicted	Isoform of P06800, ProteiN-tyrosine-phosphatase OS=Mus musculus GN=Ptprc PE=1 SV=1 - [S4R1M0_MOUSE]	N-Term(TMT6plex); Q2(Deamidated); N4(Deamidated); C7(Carbamidomethyl)	0.988529	0.514726	0.724791	0.960267	0.594355	0.743883	#N/A	#N/A	#N/A
S4R1M0	nSNVVPYDFNR	N-800	New_site	Isoform of P06800, ProteiN-tyrosine-phosphatase OS=Mus musculus GN=Ptprc PE=1 SV=1 - [S4R1M0_MOUSE]	N-Term(TMT6plex); N1(Deamidated)	0.909789	0.733581	0.674701	0.960267	0.594355	0.743883	#N/A	#N/A	#N/A

## Sheet: Reported
Uniprot Accession	Peptide_Sequence	Glycosylation_site	Notes	Discription	Modifications	Peptide-G			ProteiN-G			ProteiN-N
						129/128	130/128	131/128	129/128	130/128	131/128	129/128	130/128	131/128
A2AKI5	tAADATGLQPILNQFTPAnVSR	N--615	Ref. 72	Isoform of P43406, Integrin alpha-V OS=Mus musculus GN=Itgav PE=1 SV=1 - [A2AKI5_MOUSE]	N-Term(TMT6plex); N19(Deamidated)	1.01697	0.698117	1.08245	1.01697	0.704913	1.08245	0.821312	0.530448	0.953552
D3Z6P5	yGknDSLTLTQLk	N--52	Ref. 72	Isoform of Q75N73, Zinc transporter ZIP14 (Fragment) OS=Mus musculus GN=Slc39a14 PE=1 SV=1 - [D3Z6P5_MOUSE]	N-Term(TMT6plex); K3(TMT6plex); N4(Deamidated); K13(TMT6plex)	1.20843	0.808954	1.01547	1.20843	0.808954	1.01547	#N/A	#N/A	#N/A
E9Q3Q6	dSYPDGnITWYRnGk	N--167	Ref. 72	Isoform of Q61490, CD166 antigen OS=Mus musculus GN=Alcam PE=1 SV=1 - [E9Q3Q6_MOUSE]	N-Term(TMT6plex); N7(Deamidated); N13(Deamidated); K15(TMT6plex)	1.34871	0.501487	0.816178	1.36834	0.679799	0.873454	1.37789	0.611461	0.843147
E9Q3Q6	lSLSEnYTLSIANAk	N--95	Ref. 72	Isoform of Q61490, CD166 antigen OS=Mus musculus GN=Alcam PE=1 SV=1 - [E9Q3Q6_MOUSE]	N-Term(TMT6plex); N6(Deamidated); K15(TMT6plex)	1.22279	0.776678	0.816512	1.36834	0.679799	0.873454	1.37789	0.611461	0.843147
E9Q4S7	lTWSNAnGTASYR	N--145	Ref. 73	Isoform of Q64455, ProteiN-tyrosine-phosphatase OS=Mus musculus GN=Ptprj PE=1 SV=2 - [E9Q4S7_MOUSE]	N-Term(TMT6plex); N7(Deamidated)	1.25407	1.19817	1.23416	1.33513	1.11753	1.3102	1.2712	1.04777	1.25594
F8WHM5	gnITEYQcHQYITk	N--206	Ref. 73	Isoform of Q61543, Golgi apparatus protein 1 (Fragment) OS=Mus musculus GN=Glg1 PE=1 SV=1 - [F8WHM5_MOUSE]	N-Term(TMT6plex); N2(Deamidated); C8(Carbamidomethyl); K14(TMT6plex)	0.552143	0.470728	0.96412	0.505475	0.510999	1.10955	0.506039	0.510461	1.13179
F8WIJ0	tVVVDnETVATR	N--331	Ref. 72	Isoform of Q9JIS8, Solute carrier family 12 member 4 OS=Mus musculus GN=Slc12a4 PE=1 SV=2 - [F8WIJ0_MOUSE]	N-Term(TMT6plex); N6(Deamidated)	1.25641	1.25368	1.26481	1.16576	1.10129	1.23363	1.05008	1.04902	1.12387
F8WJA1	qLSQFcLnR	N--175	Ref. 72	Isoform of P97808, FXYD domaiN-containing ion transport regulator 5 OS=Mus musculus GN=Fxyd5 PE=1 SV=1 - [F8WJA1_MOUSE]	N-Term(TMT6plex); C6(Carbamidomethyl); N8(Deamidated)	1.00374	1.07627	0.953574	1.02607	0.769185	0.875299	#N/A	#N/A	#N/A
G3X8Y8	nLTSLDISR	N--414	Ref. 74	Isoform of Q9QUN7, Toll-like receptor OS=Mus musculus GN=Tlr2 PE=1 SV=1 - [G3X8Y8_MOUSE]	N-Term(TMT6plex); N1(Deamidated)	1.43416	0.983372	1.28712	0.954317	0.713827	0.95609	0.969571	0.72073	1.01703
G3X8Y8	fLnLSSTGIR	N--442	Ref. 74	Isoform of Q9QUN7, Toll-like receptor OS=Mus musculus GN=Tlr2 PE=1 SV=1 - [G3X8Y8_MOUSE]	N-Term(TMT6plex); N3(Deamidated)	0.964629	0.62242	0.876937	0.954317	0.713827	0.95609	0.969571	0.72073	1.01703
H3BIX4	anATIEVk	N--228	Ref. 72	Isoform of P97300, Neuroplastin (Fragment) OS=Mus musculus GN=Nptn PE=1 SV=1 - [H3BIX4_MOUSE]	N-Term(TMT6plex); N2(Deamidated); K8(TMT6plex)	1.15149	0.715404	0.829523	1.04896	0.704121	0.829523	1.04849	0.662581	0.751859
H3BIX4	enGVFEEISnSSGR	N--275	Ref. 72	Isoform of P97300, Neuroplastin (Fragment) OS=Mus musculus GN=Nptn PE=1 SV=1 - [H3BIX4_MOUSE]	N-Term(TMT6plex); N2(Deamidated); N10(Deamidated)	1.17249	0.698155	0.76504	1.04896	0.704121	0.829523	1.04849	0.662581	0.751859
O08912	nVTLPEIF	N--552	Ref. 75	Polypeptide N-acetylgalactosaminyltransferase 1 OS=Mus musculus GN=Galnt1 PE=1 SV=1 - [GALT1_MOUSE]	N-Term(TMT6plex); N1(Deamidated)	0.813251	0.936954	1.34789	0.682361	0.917072	1.20906	0.638217	1.07262	1.22557
O09117	nQTVTATFGYPFR	N--72	Ref. 72	SynaptophysiN-like protein 1 OS=Mus musculus GN=Sypl1 PE=1 SV=2 - [SYPL1_MOUSE]	N-Term(TMT6plex); N1(Deamidated)	1.88995	1.01826	0.886174	0.840957	0.874706	0.796515	#N/A	#N/A	#N/A
O88188	aTVAcAnATVTSS	N--156	Ref. 76	Lymphocyte antigen 86 OS=Mus musculus GN=Ly86 PE=1 SV=1 - [LY86_MOUSE]	N-Term(TMT6plex); C5(Carbamidomethyl); N7(Deamidated)	1.15039	0.871646	1.0701	1.24293	1.19426	1.05876	1.07796	0.901149	0.976303
O89001	rFANEYPnITR	N--521	Ref. 73	Carboxypeptidase D OS=Mus musculus GN=Cpd PE=1 SV=2 - [CBPD_MOUSE]	N-Term(TMT6plex); N8(Deamidated)	1.64441	1.16455	1.94606	1.4733	1.06511	1.97864	1.46876	1.03959	1.99944
P01902	rYLELGnETLLR	N--197	Ref. 77	Isoform of P01901, H-2 class I histocompatibility antigen, K-D alpha chain OS=Mus musculus GN=H2-K1 PE=1 SV=1 - [HA1D_MOUSE]	N-Term(TMT6plex); N7(Deamidated)	0.969635	0.515363	0.86578	0.880051	0.562286	0.837272	0.906796	0.587297	0.829437
P09055	dTcAQEcSHFnLTk	N--669	Ref. 72	Integrin beta-1 OS=Mus musculus GN=Itgb1 PE=1 SV=1 - [ITB1_MOUSE]	N-Term(TMT6plex); C3(Carbamidomethyl); C7(Carbamidomethyl); N11(Deamidated); K14(TMT6plex)	1.37801	0.712382	0.96044	1.12039	0.687777	0.844603	1.12505	0.574596	0.755488
P10810	nVSWATR	N--147	Ref. 78	Monocyte differentiation antigen CD14 OS=Mus musculus GN=Cd14 PE=1 SV=1 - [CD14_MOUSE]	N-Term(TMT6plex); N1(Deamidated)	1.3525	0.427065	0.79224	1.52753	0.59642	0.980426	1.67782	0.618218	0.961217
P10810	vLSIAQAHSLnFScEQVR	N--180	Ref. 78	Monocyte differentiation antigen CD14 OS=Mus musculus GN=Cd14 PE=1 SV=1 - [CD14_MOUSE]	N-Term(TMT6plex); N11(Deamidated); C14(Carbamidomethyl)	2.2328	0.977863	1.54928	1.52753	0.59642	0.980426	1.67782	0.618218	0.961217
P11438	dATIQAYLSSGnFSk	N--177	Ref. 72	Lysosome-associated membrane glycoprotein 1 OS=Mus musculus GN=Lamp1 PE=1 SV=2 - [LAMP1_MOUSE]	N-Term(TMT6plex); N12(Deamidated); K15(TMT6plex)	0.58766	0.812848	0.639761	0.774454	0.908467	0.75955	0.682248	0.851471	0.650767
P11438	aFNISPnDTSSGScGInLVTLk	N--252	Ref. 82	Lysosome-associated membrane glycoprotein 1 OS=Mus musculus GN=Lamp1 PE=1 SV=2 - [LAMP1_MOUSE]	N-Term(TMT6plex); N7(Deamidated); C14(Carbamidomethyl); N17(Deamidated); K22(TMT6plex)	0.645839	0.829388	0.712798	0.774454	0.908467	0.75955	0.682248	0.851471	0.650767
P11438	nVTVVLR	N--259	Ref. 73	Lysosome-associated membrane glycoprotein 1 OS=Mus musculus GN=Lamp1 PE=1 SV=2 - [LAMP1_MOUSE]	N-Term(TMT6plex); N1(Deamidated)	0.742146	0.901298	0.713369	0.774454	0.908467	0.75955	0.682248	0.851471	0.650767
P11438	gYLLTLnFTk	N--97	Ref. 79	Lysosome-associated membrane glycoprotein 1 OS=Mus musculus GN=Lamp1 PE=1 SV=2 - [LAMP1_MOUSE]	N-Term(TMT6plex); N7(Deamidated); K10(TMT6plex)	0.542631	0.715162	0.612591	0.774454	0.908467	0.75955	0.682248	0.851471	0.650767
P11688	iYLRnESEFR	N--596	Ref. 72	Integrin alpha-5 OS=Mus musculus GN=Itga5 PE=1 SV=3 - [ITA5_MOUSE]	N-Term(TMT6plex); N5(Deamidated)	1.55462	1.2527	1.36331	1.87911	1.36758	1.73779	1.84171	1.45424	1.5566
P13597	gDHGAnFScR	N--185	Ref. 80	Intercellular adhesion molecule 1 OS=Mus musculus GN=Icam1 PE=1 SV=1 - [ICAM1_MOUSE]	N-Term(TMT6plex); N6(Deamidated); C9(Carbamidomethyl)	1.27345	1.08025	0.846951	1.37991	1.1913	0.967421	#N/A	#N/A	#N/A
P13597	tELDLRPQGLALFSnVSEAR	N--204	Ref. 80	Intercellular adhesion molecule 1 OS=Mus musculus GN=Icam1 PE=1 SV=1 - [ICAM1_MOUSE]	N-Term(TMT6plex); N15(Deamidated)	2.39835	1.07171	0.967781	1.37991	1.1913	0.967421	#N/A	#N/A	#N/A
P13597	tLTVYnFSAPVLTLSQLEVSEGSQVTVk	N--311	Ref. 80	Intercellular adhesion molecule 1 OS=Mus musculus GN=Icam1 PE=1 SV=1 - [ICAM1_MOUSE]	N-Term(TMT6plex); N6(Deamidated); K28(TMT6plex)	2.00534	1.7392	1.31782	1.37991	1.1913	0.967421	#N/A	#N/A	#N/A
P16675	lDPPcTnTTAPSNYLNNPYVR	N--327	Ref. 82	Lysosomal protective protein OS=Mus musculus GN=Ctsa PE=1 SV=1 - [PPGB_MOUSE]	N-Term(TMT6plex); C5(Carbamidomethyl); N7(Deamidated)	0.901944	0.872143	0.855192	0.740297	0.82039	0.776104	0.631073	0.769269	0.660673
P17439	dLGPALAnSSHDVk	N--289	Ref. 73	Glucosylceramidase OS=Mus musculus GN=Gba PE=1 SV=1 - [GLCM_MOUSE]	N-Term(TMT6plex); N8(Deamidated); K14(TMT6plex)	0.649559	0.818979	0.766166	0.62655	0.764226	0.630527	0.585853	0.784233	0.658054
P18242	yYHGELSYLnVTRk	N--261	Ref. 82	Cathepsin D OS=Mus musculus GN=Ctsd PE=1 SV=1 - [CATD_MOUSE]	N-Term(TMT6plex); N10(Deamidated); K14(TMT6plex)	0.925074	1.00612	0.915624	0.956611	0.819644	0.89873	0.789159	0.759064	0.701332
P18572-2	tQLTcSLnSSGVDIVGHR	N--160	Ref. 72, Ref. 73	Isoform of P18572, Isoform 2 of Basigin OS=Mus musculus GN=Bsg - [BASI_MOUSE]	N-Term(TMT6plex); C5(Carbamidomethyl); N8(Deamidated)	1.13955	0.772135	0.868969	1.23018	0.784607	0.868969	#N/A	#N/A	#N/A
P18572-2	tSDTGEEEAITnSTEAnGk	N--270	Ref. 72, Ref. 73	Isoform of P18572, Isoform 2 of Basigin OS=Mus musculus GN=Bsg - [BASI_MOUSE]	N-Term(TMT6plex); N12(Deamidated); N17(Deamidated); K19(TMT6plex)	1.19335	0.699316	0.854832	1.23018	0.784607	0.868969	#N/A	#N/A	#N/A
P24668	eASnHSSGAGLVQINk	N--84	Ref. 72, Ref. 73	CatioN-dependent mannose-6-phosphate receptor OS=Mus musculus GN=M6pr PE=1 SV=1 - [MPRD_MOUSE]	N-Term(TMT6plex); N4(Deamidated); K16(TMT6plex)	1.02217	0.8185	1.15168	1.01217	0.811115	1.15489	1.0463	0.748178	1.13494
P31809-2	mTLSQnNSILR	N--375	Ref. 73	Isoform of P31809, Isoform Short of Carcinoembryonic antigeN-related cell adhesion molecule 1 OS=Mus musculus GN=Ceacam1 - [CEAM1_MOUSE]	N-Term(TMT6plex); M1(Oxidation); N6(Deamidated)	1.09261	0.749817	0.751562	1.09261	0.78764	0.751562	#N/A	#N/A	#N/A
P40237	nYTAnATSSR	N--414	Ref. 72	CD82 antigen OS=Mus musculus GN=Cd82 PE=1 SV=1 - [CD82_MOUSE]	N-Term(TMT6plex); N1(Deamidated); N5(Deamidated)	1.35222	0.875903	1.21497	1.21359	0.899606	1.16221	1.47698	0.839477	1.10604
P41731	sFQQQMQNYLkDnk	N--130	Ref. 73	CD63 antigen OS=Mus musculus GN=Cd63 PE=1 SV=2 - [CD63_MOUSE]	N-Term(TMT6plex); K11(TMT6plex); N13(Deamidated); K14(TMT6plex)	0.822833	0.936358	1.00834	0.822833	0.92992	0.948632	0.758281	0.893358	0.819246
P46978	tILVDNNTWnNTHISR	N--548	Ref. 73	Dolichyl-diphosphooligosaccharide--protein glycosyltransferase subunit STT3A OS=Mus musculus GN=Stt3a PE=1 SV=1 - [STT3A_MOUSE]	N-Term(TMT6plex); N10(Deamidated)	0.874631	1.12632	1.12436	0.593927	1.12185	1.17087	0.731053	1.1688	1.22337
P58242	wLGDVLSnASR	N--223	Ref. 72, Ref. 73	Acid sphingomyelinase-like phosphodiesterase 3b OS=Mus musculus GN=Smpdl3b PE=1 SV=1 - [ASM3B_MOUSE]	N-Term(TMT6plex); N8(Deamidated)	0.644556	0.355452	0.465982	0.763555	0.517089	0.562025	0.819654	0.48832	0.588368
P70699	gVFITnETGQPLIGk	N--470	Ref. 73	Lysosomal alpha-glucosidase OS=Mus musculus GN=Gaa PE=1 SV=2 - [LYAG_MOUSE]	N-Term(TMT6plex); N6(Deamidated); K15(TMT6plex)	0.809096	0.888537	0.856647	0.737298	0.897129	0.818333	0.676386	0.89953	0.747595
P97449	nPNnNTIHPNLR	N--784	Ref. 72, Ref. 73	Aminopeptidase N OS=Mus musculus GN=Anpep PE=1 SV=4 - [AMPN_MOUSE]	N-Term(TMT6plex); N4(Deamidated)	1.54325	0.866952	0.815689	1.67303	0.779088	0.934085	1.686	0.700708	0.882004
P97449	nATLVNEADkLR	N--817	Ref. 72, Ref. 73	Aminopeptidase N OS=Mus musculus GN=Anpep PE=1 SV=4 - [AMPN_MOUSE]	N-Term(TMT6plex); N1(Deamidated); K10(TMT6plex)	2.55246	0.810749	1.05883	1.67303	0.779088	0.934085	1.686	0.700708	0.882004
P97797-2	gIAnLSNFIR	N--246	Ref. 79	Isoform of P97797, Isoform 2 of Tyrosine-protein phosphatase noN-receptor type substrate 1 OS=Mus musculus GN=Sirpa - [SHPS1_MOUSE]	N-Term(TMT6plex); N4(Deamidated)	0.880668	0.392831	0.51655	0.825974	0.392831	0.51655	0.783233	0.204574	0.334196
Q05769	tGFYGEncTTPEFLTR	N--53	Ref. 80	Prostaglandin G/H synthase 2 OS=Mus musculus GN=Ptgs2 PE=1 SV=1 - [PGH2_MOUSE]	N-Term(TMT6plex); N7(Deamidated); C8(Carbamidomethyl)	3.30592	2.02532	3.38235	2.55587	1.73409	2.60511	3.25942	2.08554	3.29784
Q07113	aGInASYSEk	N--1532	Ref. 72, Ref. 73	CatioN-independent mannose-6-phosphate receptor OS=Mus musculus GN=Igf2r PE=1 SV=1 - [MPRI_MOUSE]	N-Term(TMT6plex); N4(Deamidated); K10(TMT6plex)	0.720958	0.657409	0.881508	0.85189	0.667824	0.877712	0.856725	0.641158	0.884728
Q3TCN2	sDLNPAnGSYPFQALHQR	N--520	Ref. 81	Putative phospholipase B-like 2 OS=Mus musculus GN=Plbd2 PE=1 SV=2 - [PLBL2_MOUSE]	N-Term(TMT6plex); N7(Deamidated)	1.02537	1.11303	1.08519	1.00033	1.08518	1.00042	0.734022	0.926655	0.763878
Q3TDQ1	tTLVDnnTWnNSHIALVGk	N--624	Ref. 73	Dolichyl-diphosphooligosaccharide--protein glycosyltransferase subunit STT3B OS=Mus musculus GN=Stt3b PE=1 SV=2 - [STT3B_MOUSE]	N-Term(TMT6plex); N6(Deamidated); N7(Deamidated); N10(Deamidated); K19(TMT6plex)	0.65498	1.08507	1.13925	0.600012	1.08507	1.14043	0.705772	1.14268	1.29136
Q62351	nITAFnETLFR	N--725 N--730	Ref. 73 Ref. 73	Transferrin receptor protein 1 OS=Mus musculus GN=Tfrc PE=1 SV=1 - [TFR1_MOUSE]	N-Term(TMT6plex); N1(Deamidated); N6(Deamidated)	0.878936	0.625761	0.75607	0.807439	0.590378	0.731799	0.824622	0.633371	0.714904
Q8BTJ4-2	inVTEVYDk	N--279	Ref. 73	Isoform of Q8BTJ4, Isoform 2 of Bis(5'-adenosyl)-triphosphatase enpp4 OS=Mus musculus GN=Enpp4 - [ENPP4_MOUSE]	N-Term(TMT6plex); N2(Deamidated); K9(TMT6plex)	0.776111	1.26457	1.16873	0.925386	1.29763	1.19288	0.954549	1.5233	1.32366
Q8C145	yGEnDSLSVEGFRk	N--68	Ref. 73	Zinc transporter ZIP6 OS=Mus musculus GN=Slc39a6 PE=1 SV=1 - [S39A6_MOUSE]	N-Term(TMT6plex); N4(Deamidated); K14(TMT6plex)	1.27027	0.487874	0.662882	1.01019	0.474268	0.655853	0.945615	0.532536	0.654869
Q8C7X2	fINYnQTVSR	N--917	Ref. 73	ER membrane protein complex subunit 1 OS=Mus musculus GN=Emc1 PE=1 SV=1 - [EMC1_MOUSE]	N-Term(TMT6plex); N5(Deamidated)	0.660158	1.05972	1.31011	0.755841	0.991371	1.07258	0.728309	1.07481	1.14531
Q8JZZ7	sLGqFLSTEnATIk	N--735	Ref. 72, Ref. 73	LatrophiliN-2 (Fragment) OS=Mus musculus GN=Lphn2 PE=1 SV=2 - [LPHN2_MOUSE]	N-Term(TMT6plex); Q4(Deamidated); N10(Deamidated); K14(TMT6plex)	1.44722	1.21143	1.74629	1.44722	1.16522	1.74629	#N/A	#N/A	#N/A
Q8R2Q8	nTTHLLQR	N--70	Ref. 73	Bone marrow stromal antigen 2 OS=Mus musculus GN=Bst2 PE=1 SV=1 - [BST2_MOUSE]	N-Term(TMT6plex); N1(Deamidated)	0.925373	0.713842	1.40966	1.07481	0.859164	1.42897	1.09579	0.638613	1.37902
Q8R5M8-4	fQLLnFSSSELk	N--104	Ref. 72, Ref. 73	Isoform of Q8R5M8, Isoform 4 of Cell adhesion molecule 1 OS=Mus musculus GN=Cadm1 - [CADM1_MOUSE]	N-Term(TMT6plex); N5(Deamidated); K12(TMT6plex)	0.849201	0.390066	0.467908	0.846145	0.4003	0.469935	0.902888	0.431129	0.486701
Q8R5M8-4	vSLTnVSISDEGR	N--116	Ref. 72, Ref. 73	Isoform of Q8R5M8, Isoform 4 of Cell adhesion molecule 1 OS=Mus musculus GN=Cadm1 - [CADM1_MOUSE]	N-Term(TMT6plex); N5(Deamidated)	1.53696	0.474853	0.570078	0.846145	0.4003	0.469935	0.902888	0.431129	0.486701
Q91ZX7	gckDnATDSVPLR	N--2128	Ref. 72	Prolow-density lipoprotein receptor-related protein 1 OS=Mus musculus GN=Lrp1 PE=1 SV=1 - [LRP1_MOUSE]	N-Term(TMT6plex); C2(Carbamidomethyl); K3(TMT6plex); N5(Deamidated)	0.686877	0.425838	0.652313	0.713433	0.527665	0.65601	0.690665	0.526662	0.6223
Q91ZX7	lNLDGSnYTLLk	N--3049	Ref. 72	Prolow-density lipoprotein receptor-related protein 1 OS=Mus musculus GN=Lrp1 PE=1 SV=1 - [LRP1_MOUSE]	N-Term(TMT6plex); N7(Deamidated); K12(TMT6plex)	0.577559	0.522675	0.596865	0.713433	0.527665	0.65601	0.690665	0.526662	0.6223
Q91ZX7	vnRFnSTEYQVVTR	N--447	Ref. 73	Prolow-density lipoprotein receptor-related protein 1 OS=Mus musculus GN=Lrp1 PE=1 SV=1 - [LRP1_MOUSE]	N-Term(TMT6plex); N2(Deamidated); N5(Deamidated)	0.679842	0.46293	0.620293	0.713433	0.527665	0.65601	0.690665	0.526662	0.6223
Q9CPW5	iAPASnVSHTVVLRPLk	N--88	Ref. 73, Ref. 82	TranslocoN-associated protein subunit beta OS=Mus musculus GN=Ssr2 PE=1 SV=1 - [SSRB_MOUSE]	N-Term(TMT6plex); N6(Deamidated); K17(TMT6plex)	0.840959	1.36969	1.50321	0.840959	1.36969	1.50321	#N/A	#N/A	#N/A
Q9CQ88	nTQADVInASWSVLSnSTR	N--117	Ref. 73	TetraspaniN-31 OS=Mus musculus GN=Tspan31 PE=1 SV=1 - [TSN31_MOUSE]	N-Term(TMT6plex); N8(Deamidated); N16(Deamidated)	0.852786	0.971664	0.773217	0.92616	0.823877	1.05138	0.964996	0.727222	1.02778
Q9CY50	yPQDYQFYIQnFTALPLnTVVPPQR	N--136 N--143	Ref. 72 Ref. 72	TranslocoN-associated protein subunit alpha OS=Mus musculus GN=Ssr1 PE=1 SV=1 - [SSRA_MOUSE]	N-Term(TMT6plex); N11(Deamidated); N18(Deamidated)	0.985656	1.26518	1.2195	1.00115	1.19825	1.14542	0.827421	1.21823	1.30959
Q9JKF6	nPnGTVTVISR	N--202	Ref. 72, Ref. 73	NectiN-1 OS=Mus musculus GN=Pvrl1 PE=1 SV=3 - [PVRL1_MOUSE]	N-Term(TMT6plex); N3(Deamidated)	0.386562	0.313934	0.34093	0.386562	0.313934	0.34093	0.371643	0.255105	0.344275
Q9JKR6	vFGSQnLTTVk	N--515	Ref. 73	Hypoxia up-regulated protein 1 OS=Mus musculus GN=Hyou1 PE=1 SV=1 - [HYOU1_MOUSE]	N-Term(TMT6plex); N6(Deamidated); K11(TMT6plex)	0.705802	1.33506	1.56467	0.831915	1.30903	1.41683	0.762812	1.29828	1.45731

## Sheet: Predicted
Uniprot Accession	Peptide_Sequence	Glycosylation_site	Notes	Discription	Modifications	Peptide-G			ProteiN-G			ProteiN-N
						129/128	130/128	131/128	129/128	130/128	131/128	129/128	130/128	131/128
D3Z627	kcEAnLTLSSPAR	N--776	Uniprot_predicted	Isoform of P24063, Integrin alpha-L OS=Mus musculus GN=Itgal PE=1 SV=1 - [D3Z627_MOUSE]	K1(TMT6plex); N-Term(TMT6plex); C2(Carbamidomethyl); N5(Deamidated)	1.11429	0.892111	0.947118	1.009	0.70851	0.846214	1.07838	0.733047	0.89807
O35604	lYnVTHQFcnASVMDPTcVR	N--961 N--968	Uniprot_predicted Uniprot_predicted	NiemanN-Pick C1 protein OS=Mus musculus GN=Npc1 PE=1 SV=2 - [NPC1_MOUSE]	N-Term(TMT6plex); N3(Deamidated); C9(Carbamidomethyl); N10(Deamidated); C18(Carbamidomethyl)	1.15991	1.10991	0.901135	0.805122	0.92901	0.823721	0.752446	0.947267	0.839087
Q3U1U4	yLnFTASEMTSk	N--941	Uniprot_predicted	Isoform of P05555, Integrin alpha-M OS=Mus musculus GN=Itgam PE=1 SV=1 - [Q3U1U4_MOUSE]	N-Term(TMT6plex); N3(Deamidated); K12(TMT6plex)	1.02847	0.808784	0.816669	1.18118	0.836375	0.918229	1.18363	1.10002	1.57747
Q3U1U4	yLnFTASEmTSk	N--941	Uniprot_predicted	Isoform of P05555, Integrin alpha-M OS=Mus musculus GN=Itgam PE=1 SV=1 - [Q3U1U4_MOUSE]	N-Term(TMT6plex); N3(Deamidated); M9(Oxidation); K12(TMT6plex)	1.02847	0.808784	0.816669	1.18118	0.836375	0.918229	1.18363	1.10002	1.57747
P08508	aTVnDSGEYR	N--91	Uniprot_predicted	Low affinity immunoglobulin gamma Fc region receptor III OS=Mus musculus GN=Fcgr3 PE=1 SV=1 - [FCGR3_MOUSE]	N-Term(TMT6plex); N4(Deamidated)	2.83492	1.02926	1.35856	1.91965	0.901707	1.10488	0.77356	0.421262	0.44245
Q8BXA5	tVnVSVPk	N--91	Uniprot_predicted	Cleft lip and palate transmembrane protein 1-like protein OS=Mus musculus GN=Clptm1l PE=2 SV=1 - [CLP1L_MOUSE]	N-Term(TMT6plex); N3(Deamidated); K8(TMT6plex)	0.681839	1.04305	1.0648	0.681839	1.04305	1.0648	#N/A	#N/A	#N/A
Q9JKR6	nATLAEQAk	N--869	Uniprot_predicted	Hypoxia up-regulated protein 1 OS=Mus musculus GN=Hyou1 PE=1 SV=1 - [HYOU1_MOUSE]	N-Term(TMT6plex); N1(Deamidated); K9(TMT6plex)	0.937036	1.34215	1.66715	0.831915	1.30903	1.41683	0.762812	1.29828	1.45731
O89001	sEGAVQVnFTLVR	N--866	Uniprot_predicted	Carboxypeptidase D OS=Mus musculus GN=Cpd PE=1 SV=2 - [CBPD_MOUSE]	N-Term(TMT6plex); N8(Deamidated)	1.2874	1.15965	1.40044	1.4733	1.06511	1.97864	1.46876	1.03959	1.99944
Q9JKR6	vInDTWAWk	N--862	Uniprot_predicted	Hypoxia up-regulated protein 1 OS=Mus musculus GN=Hyou1 PE=1 SV=1 - [HYOU1_MOUSE]	N-Term(TMT6plex); N3(Deamidated); K9(TMT6plex)	0.833179	1.48327	1.9581	0.831915	1.30903	1.41683	0.762812	1.29828	1.45731
P17439	rmELSVGAIQAnR	N--78	Uniprot_predicted	Glucosylceramidase OS=Mus musculus GN=Gba PE=1 SV=1 - [GLCM_MOUSE]	N-Term(TMT6plex); M2(Oxidation); N12(Deamidated)	0.779041	0.962874	0.890071	0.62655	0.764226	0.630527	0.585853	0.784233	0.658054
Q62192	lInLTFLDLTR	N--78	Uniprot_predicted	CD180 antigen OS=Mus musculus GN=Cd180 PE=1 SV=2 - [CD180_MOUSE]	N-Term(TMT6plex); N3(Deamidated)	0.690693	0.702917	0.726273	0.789815	0.905022	0.839865	0.870901	0.840772	0.842574
Q3U1U4	lnYTLVGEPLR	N--734	Uniprot_predicted	Isoform of P05555, Integrin alpha-M OS=Mus musculus GN=Itgam PE=1 SV=1 - [Q3U1U4_MOUSE]	N-Term(TMT6plex); N2(Deamidated)	1.05489	0.76242	0.925323	1.18118	0.836375	0.918229	1.18363	1.10002	1.57747
E0CY63	ynGSLGLWR	N--72	Uniprot_predicted	Isoform of Q9CQX5, Claudin domaiN-containing protein 1 (Fragment) OS=Mus musculus GN=Cldnd1 PE=1 SV=1 - [E0CY63_MOUSE]	N-Term(TMT6plex); N2(Deamidated)	1.13884	0.613409	0.84093	1.12086	0.590471	0.831755	#N/A	#N/A	#N/A
P11438	nGSScGkENVSDPSLTITFGR	N--70	Uniprot_predicted	Lysosome-associated membrane glycoprotein 1 OS=Mus musculus GN=Lamp1 PE=1 SV=2 - [LAMP1_MOUSE]	N-Term(TMT6plex); N1(Deamidated); C5(Carbamidomethyl); K7(TMT6plex)	1.01086	1.08285	0.960345	0.774454	0.908467	0.75955	0.682248	0.851471	0.650767
Q3U1U4	aFFDETknNTRR	N--696	Uniprot_predicted	Isoform of P05555, Integrin alpha-M OS=Mus musculus GN=Itgam PE=1 SV=1 - [Q3U1U4_MOUSE]	N-Term(TMT6plex); K7(TMT6plex); N8(Deamidated)	1.42308	1.02023	1.08433	1.18118	0.836375	0.918229	1.18363	1.10002	1.57747
Q07797	aLGYEnATQALGR	N--69	Uniprot_predicted	GalectiN-3-binding protein OS=Mus musculus GN=Lgals3bp PE=1 SV=1 - [LG3BP_MOUSE]	N-Term(TMT6plex); N6(Deamidated)	0.544272	1.20791	0.921259	0.669561	1.04527	0.901925	0.729093	1.12341	0.946001
Q3TB92	mGQnVSLScSTk	N--68	Uniprot_predicted	AllergiN-1 OS=Mus musculus GN=Milr1 PE=1 SV=2 - [MILR1_MOUSE]	N-Term(TMT6plex); M1(Oxidation); N4(Deamidated); C9(Carbamidomethyl); K12(TMT6plex)	1.09745	0.881037	0.967408	0.874296	0.719938	0.792123	0.949381	0.653647	0.833171
Q9EQU3	fSAAAScSnITR	N--64	Uniprot_predicted	Toll-like receptor 9 OS=Mus musculus GN=Tlr9 PE=1 SV=3 - [TLR9_MOUSE]	N-Term(TMT6plex); C7(Carbamidomethyl); N9(Deamidated)	0.657058	1.01393	0.733401	0.732443	1.02519	0.906276	0.86779	1.14539	0.830931
P12265	iAnETGGHGSGPR	N--627	Uniprot_predicted	Beta-glucuronidase OS=Mus musculus GN=Gusb PE=2 SV=2 - [BGLR_MOUSE]	N-Term(TMT6plex); N3(Deamidated)	0.913933	0.775393	0.929496	0.648995	0.857412	0.688339	0.656902	0.949331	0.687741
Q542I8	dnHTScAEcLk	N--626	Uniprot_predicted	Isoform of P11835, Integrin beta OS=Mus musculus GN=Itgb2 PE=1 SV=1 - [Q542I8_MOUSE]	N-Term(TMT6plex); N2(Deamidated); C6(Carbamidomethyl); C9(Carbamidomethyl); K11(TMT6plex)	1.06324	1.02662	1.09547	1.17664	0.795732	0.893242	1.16499	0.790271	0.905819
O89001	nNSNNFDLNR	N--625	Uniprot_predicted	Carboxypeptidase D OS=Mus musculus GN=Cpd PE=1 SV=2 - [CBPD_MOUSE]	N-Term(TMT6plex); N1(Deamidated)	1.4733	1.16973	1.96275	1.4733	1.06511	1.97864	1.46876	1.03959	1.99944
P15379	tEAADLcQAFnSTLPTMDQMk	N--59	Uniprot_predicted	CD44 antigen OS=Mus musculus GN=Cd44 PE=1 SV=3 - [CD44_MOUSE]	N-Term(TMT6plex); C7(Carbamidomethyl); N11(Deamidated); K21(TMT6plex)	1.8168	1.06033	1.20614	1.49633	0.923142	1.06695	#N/A	#N/A	#N/A
Q8K078-2	aSSGWGnATAGk	N--566	Uniprot_predicted	Isoform of Q8K078, Isoform 2 of Solute carrier organic anion transporter family member 4A1 OS=Mus musculus GN=Slco4a1 - [SO4A1_MOUSE]	N-Term(TMT6plex); N7(Deamidated); K12(TMT6plex)	0.689033	0.756576	0.809815	0.874271	0.851559	0.761174	0.805546	0.694465	0.665804
Q9R0E1	eQYIHEnYSR	N--551	Uniprot_predicted	ProcollageN-lysine,2-oxoglutarate 5-dioxygenase 3 OS=Mus musculus GN=Plod3 PE=1 SV=1 - [PLOD3_MOUSE]	N-Term(TMT6plex); N7(Deamidated)	0.832613	0.869175	1.0565	0.921315	1.44861	1.50023	0.910777	1.49	1.51618
Q9R0E2	yIHEnYTk	N--539	Uniprot_predicted	ProcollageN-lysine,2-oxoglutarate 5-dioxygenase 1 OS=Mus musculus GN=Plod1 PE=1 SV=1 - [PLOD1_MOUSE]	N-Term(TMT6plex); N5(Deamidated); K8(TMT6plex)	1.20077	1.3321	1.55194	0.904978	1.19344	1.27471	0.740245	1.05833	1.16109
Q542I8	lnFTGPGEPDSLR	N--51	Uniprot_predicted	Isoform of P11835, Integrin beta OS=Mus musculus GN=Itgb2 PE=1 SV=1 - [Q542I8_MOUSE]	N-Term(TMT6plex); N2(Deamidated)	1.14301	0.719284	0.824543	1.17664	0.795732	0.893242	1.16499	0.790271	0.905819
Q8R143	nVScLWcNENk	N--51	Uniprot_predicted	Pituitary tumor-transforming gene 1 proteiN-interacting protein OS=Mus musculus GN=Pttg1ip PE=1 SV=1 - [PTTG_MOUSE]	N-Term(TMT6plex); N1(Deamidated); C4(Carbamidomethyl); C7(Carbamidomethyl); K11(TMT6plex)	0.76272	0.895575	0.72315	0.633584	0.879796	0.660948	0.729109	0.93769	0.79054
E9PZ00	nSTkEEILAALEk	N--459	Uniprot_predicted	Isoform of Q61207, Prosaposin OS=Mus musculus GN=Psap PE=1 SV=1 - [E9PZ00_MOUSE]	N-Term(TMT6plex); N1(Deamidated); K4(TMT6plex); K13(TMT6plex)	0.70551	1.00546	0.846986	0.637732	0.83261	0.767217	0.594035	0.792205	0.669014
Q8K0B2-2	gnSTLAVPk	N--454	Uniprot_predicted	Isoform of Q8K0B2, Isoform 2 of Probable lysosomal cobalamin transporter OS=Mus musculus GN=Lmbrd1 - [LMBD1_MOUSE]	N-Term(TMT6plex); N2(Deamidated); K9(TMT6plex)	0.786373	1.1415	0.985415	0.786373	1.1415	0.985415	#N/A	#N/A	#N/A
O35114	nMVLQnGTk	N--45	Uniprot_predicted	Lysosome membrane protein 2 OS=Mus musculus GN=Scarb2 PE=1 SV=3 - [SCRB2_MOUSE]	N-Term(TMT6plex); N6(Deamidated); K9(TMT6plex)	0.52783	0.70241	0.659305	0.489958	0.70029	0.604021	0.647512	0.835395	0.734194
O89023	sSSHLPPSSYFnASGR	N--442	Uniprot_predicted	Tripeptidyl-peptidase 1 OS=Mus musculus GN=Tpp1 PE=1 SV=2 - [TPP1_MOUSE]	N-Term(TMT6plex); N12(Deamidated)	0.803163	0.928339	0.879853	0.674379	0.849623	0.710485	0.661899	0.900694	0.876487
O35598	nISQVLEk	N--440	Uniprot_predicted	Disintegrin and metalloproteinase domaiN-containing protein 10 OS=Mus musculus GN=Adam10 PE=1 SV=2 - [ADA10_MOUSE]	N-Term(TMT6plex); N1(Deamidated); K8(TMT6plex)	0.768102	0.53795	0.774415	0.868206	0.669367	0.801813	0.738672	0.804469	0.87599
P57716	iYIPLnk	N--44	Uniprot_predicted	Nicastrin OS=Mus musculus GN=Ncstn PE=1 SV=3 - [NICA_MOUSE]	N-Term(TMT6plex); N6(Deamidated); K7(TMT6plex)	0.971974	1.01521	1.03863	1.02123	1.0923	1.03863	0.890479	0.92781	0.858523
P57716	nISGVVLADHSGSFHNR	N--434	Uniprot_predicted	Nicastrin OS=Mus musculus GN=Ncstn PE=1 SV=3 - [NICA_MOUSE]	N-Term(TMT6plex); N1(Deamidated)	1.01268	1.22846	1.07943	1.02123	1.0923	1.03863	0.890479	0.92781	0.858523
Q07113	mSVINFEcnk	N--430	Uniprot_predicted	CatioN-independent mannose-6-phosphate receptor OS=Mus musculus GN=Igf2r PE=1 SV=1 - [MPRI_MOUSE]	N-Term(TMT6plex); M1(Oxidation); C8(Carbamidomethyl); N9(Deamidated); K10(TMT6plex)	0.896435	0.536014	0.749078	0.85189	0.667824	0.877712	0.856725	0.641158	0.884728
Q8R143	vGcSEYTnR	N--42	Uniprot_predicted	Pituitary tumor-transforming gene 1 proteiN-interacting protein OS=Mus musculus GN=Pttg1ip PE=1 SV=1 - [PTTG_MOUSE]	N-Term(TMT6plex); C3(Carbamidomethyl); N8(Deamidated)	0.633584	0.879796	0.660948	0.633584	0.879796	0.660948	0.729109	0.93769	0.79054
Q91ZX7	lnGTDPIVAADSkR	N--4076	Uniprot_predicted	Prolow-density lipoprotein receptor-related protein 1 OS=Mus musculus GN=Lrp1 PE=1 SV=1 - [LRP1_MOUSE]	N-Term(TMT6plex); N2(Deamidated); K13(TMT6plex)	1.21066	0.851203	0.999349	0.713433	0.527665	0.65601	0.690665	0.526662	0.6223
Q07797	gLnLTEDTYkPR	N--398	Uniprot_predicted	GalectiN-3-binding protein OS=Mus musculus GN=Lgals3bp PE=1 SV=1 - [LG3BP_MOUSE]	N-Term(TMT6plex); N3(Deamidated); K10(TMT6plex)	1.00128	1.49749	1.43566	0.669561	1.04527	0.901925	0.729093	1.12341	0.946001
Q3U1U4	vTFInTTR	N--391	Uniprot_predicted	Isoform of P05555, Integrin alpha-M OS=Mus musculus GN=Itgam PE=1 SV=1 - [Q3U1U4_MOUSE]	N-Term(TMT6plex); N5(Deamidated)	1.50941	0.886981	0.998637	1.18118	0.836375	0.918229	1.18363	1.10002	1.57747
Q91ZX7	fGTcSQLcnNTk	N--3840	Uniprot_predicted	Prolow-density lipoprotein receptor-related protein 1 OS=Mus musculus GN=Lrp1 PE=1 SV=1 - [LRP1_MOUSE]	N-Term(TMT6plex); C4(Carbamidomethyl); C8(Carbamidomethyl); N9(Deamidated); K12(TMT6plex)	0.767865	0.537248	0.656936	0.713433	0.527665	0.65601	0.690665	0.526662	0.6223
Q3U9N4	cPTnNTcck	N--373	Uniprot_predicted	Isoform of P28798, Granulins OS=Mus musculus GN=Grn PE=1 SV=1 - [Q3U9N4_MOUSE]	N-Term(TMT6plex); C1(Carbamidomethyl); N4(Deamidated); C7(Carbamidomethyl); C8(Carbamidomethyl); K9(TMT6plex)	0.390673	0.66706	0.583895	0.652338	0.744559	0.695297	0.648205	0.722053	0.630518
P10404	tHQALcnTTQk	N--369	Uniprot_predicted	MLV-related proviral Env polyprotein OS=Mus musculus PE=1 SV=3 - [ENV1_MOUSE]	N-Term(TMT6plex); C6(Carbamidomethyl); N7(Deamidated); K11(TMT6plex)	0.561945	0.198273	0.786522	0.52632	0.206056	0.758391	0.485863	0.183309	0.685059
E9Q3Q6	nATVVWmkDNIR	N--361	Uniprot_predicted	Isoform of Q61490, CD166 antigen OS=Mus musculus GN=Alcam PE=1 SV=1 - [E9Q3Q6_MOUSE]	N-Term(TMT6plex); N1(Deamidated); M7(Oxidation); K8(TMT6plex)	1.35199	0.933868	0.994828	1.36834	0.679799	0.873454	1.37789	0.611461	0.843147
P17047-3	vQPFnVTk	N--361	Uniprot_predicted	Isoform of P17047, Isoform LAMP-2C of Lysosome-associated membrane glycoprotein 2 OS=Mus musculus GN=Lamp2 - [LAMP2_MOUSE]	N-Term(TMT6plex); N5(Deamidated); K8(TMT6plex)	0.836466	0.997168	0.767829	0.747808	0.909319	0.758481	1.17329	1.076	0.943135
S4R1M0	aqTnYTcVAEILYR	N--347	Uniprot_predicted	Isoform of P06800, ProteiN-tyrosine-phosphatase OS=Mus musculus GN=Ptprc PE=1 SV=1 - [S4R1M0_MOUSE]	N-Term(TMT6plex); Q2(Deamidated); N4(Deamidated); C7(Carbamidomethyl)	0.988529	0.514726	0.724791	0.960267	0.594355	0.743883	#N/A	#N/A	#N/A
Q91ZX7	tcVSncTASQFVck	N--3334	Uniprot_predicted	Prolow-density lipoprotein receptor-related protein 1 OS=Mus musculus GN=Lrp1 PE=1 SV=1 - [LRP1_MOUSE]	N-Term(TMT6plex); C2(Carbamidomethyl); N5(Deamidated); C6(Carbamidomethyl); C13(Carbamidomethyl); K14(TMT6plex)	0.646662	0.513657	0.63113	0.713433	0.527665	0.65601	0.690665	0.526662	0.6223
Q61009	eSGIQnVSTcR	N--330	Uniprot_predicted	Scavenger receptor class B member 1 OS=Mus musculus GN=Scarb1 PE=1 SV=1 - [SCRB1_MOUSE]	N-Term(TMT6plex); N6(Deamidated); C10(Carbamidomethyl)	0.60522	0.661332	0.540365	0.609355	0.685363	0.567403	0.654129	0.707291	0.618201
Q08857	vISNncTSYGVLDIGk	N--321	Uniprot_predicted	Platelet glycoprotein 4 OS=Mus musculus GN=Cd36 PE=1 SV=2 - [CD36_MOUSE]	N-Term(TMT6plex); N5(Deamidated); C6(Carbamidomethyl); K16(TMT6plex)	1.77169	0.900819	1.46606	1.40078	0.820793	1.1868	1.48743	0.708462	1.12855
Q91ZX7	mHLnGSNVQVLHR	N--3090	Uniprot_predicted	Prolow-density lipoprotein receptor-related protein 1 OS=Mus musculus GN=Lrp1 PE=1 SV=1 - [LRP1_MOUSE]	N-Term(TMT6plex); M1(Oxidation); N4(Deamidated)	0.935568	1.01091	1.03605	0.713433	0.527665	0.65601	0.690665	0.526662	0.6223
Q9JHP7-2	nSTAVWR	N--302	Uniprot_predicted	Isoform of Q9JHP7, Isoform 2 of KDEL motif-containing protein 1 OS=Mus musculus GN=Kdelc1 - [KDEL1_MOUSE]	N-Term(TMT6plex); N1(Deamidated)	0.997075	1.35076	1.52942	0.997075	1.13142	1.13469	#N/A	#N/A	#N/A
P10404	lLNLVDGAYQALnLTSPDk	N--297	Uniprot_predicted	MLV-related proviral Env polyprotein OS=Mus musculus PE=1 SV=3 - [ENV1_MOUSE]	N-Term(TMT6plex); N13(Deamidated); K19(TMT6plex)	0.405237	0.190659	0.62566	0.52632	0.206056	0.758391	0.485863	0.183309	0.685059
P11438	lnMTLPDALVPTFSISnHSLk	N--296 N--311	Uniprot_predicted Uniprot_predicted	Lysosome-associated membrane glycoprotein 1 OS=Mus musculus GN=Lamp1 PE=1 SV=2 - [LAMP1_MOUSE]	N-Term(TMT6plex); N2(Deamidated); N17(Deamidated); K21(TMT6plex)	0.776183	0.952357	0.805572	0.774454	0.908467	0.75955	0.682248	0.851471	0.650767
Q91ZX7	cnASSQFLcSSGR	N--2906	Uniprot_predicted	Prolow-density lipoprotein receptor-related protein 1 OS=Mus musculus GN=Lrp1 PE=1 SV=1 - [LRP1_MOUSE]	N-Term(TMT6plex); C1(Carbamidomethyl); N2(Deamidated); C9(Carbamidomethyl)	0.779515	0.503585	0.649087	0.713433	0.527665	0.65601	0.690665	0.526662	0.6223
S4R1M0	anTSIcLEWk	N--290	Uniprot_predicted	Isoform of P06800, ProteiN-tyrosine-phosphatase OS=Mus musculus GN=Ptprc PE=1 SV=1 - [S4R1M0_MOUSE]	N-Term(TMT6plex); N2(Deamidated); C6(Carbamidomethyl); K10(TMT6plex)	1.17424	0.667989	0.890473	0.960267	0.594355	0.743883	#N/A	#N/A	#N/A
P01897	eQnYTcR	N--280	Uniprot_predicted	H-2 class I histocompatibility antigen, L-D alpha chain OS=Mus musculus GN=H2-L PE=1 SV=2 - [HA1L_MOUSE]	N-Term(TMT6plex); N3(Deamidated); C6(Carbamidomethyl)	0.940344	0.562062	1.33279	0.863223	0.597502	1.11945	0.819414	0.523444	1.0731
P17047-3	lnNSQIk	N--280	Uniprot_predicted	Isoform of P17047, Isoform LAMP-2C of Lysosome-associated membrane glycoprotein 2 OS=Mus musculus GN=Lamp2 - [LAMP2_MOUSE]	N-Term(TMT6plex); N2(Deamidated); K7(TMT6plex)	0.687372	0.756791	0.623238	0.747808	0.909319	0.758481	1.17329	1.076	0.943135
Q8BFR4	tPMTnSSIR	N--271	Uniprot_predicted	N-acetylglucosamine-6-sulfatase OS=Mus musculus GN=Gns PE=2 SV=1 - [GNS_MOUSE]	N-Term(TMT6plex); N5(Deamidated)	0.684875	0.872182	0.74967	0.684875	0.911693	0.74967	0.595342	0.888643	0.702609
E9Q4S7	tnSTQVSDVR	N--267	Uniprot_predicted	Isoform of Q64455, ProteiN-tyrosine-phosphatase OS=Mus musculus GN=Ptprj PE=1 SV=2 - [E9Q4S7_MOUSE]	N-Term(TMT6plex); N2(Deamidated)	1.37556	1.36983	1.46044	1.33513	1.11753	1.3102	1.2712	1.04777	1.25594
Q62230	vnSSYPAVSAVQWAR	N--266	Uniprot_predicted	Sialoadhesin OS=Mus musculus GN=Siglec1 PE=1 SV=2 - [SN_MOUSE]	N-Term(TMT6plex); N2(Deamidated)	1.16575	0.916697	1.16288	1.43285	1.05019	1.38444	1.353	1.04933	1.42615
Q3U9N4	nYTTDLLTk	N--263	Uniprot_predicted	Isoform of P28798, Granulins OS=Mus musculus GN=Grn PE=1 SV=1 - [Q3U9N4_MOUSE]	N-Term(TMT6plex); N1(Deamidated); K9(TMT6plex)	1.14955	0.56512	2.01217	0.652338	0.744559	0.695297	0.648205	0.722053	0.630518
Q91ZX7	dGScIGnSSR	N--2621	Uniprot_predicted	Prolow-density lipoprotein receptor-related protein 1 OS=Mus musculus GN=Lrp1 PE=1 SV=1 - [LRP1_MOUSE]	N-Term(TMT6plex); C4(Carbamidomethyl); N7(Deamidated)	0.703723	0.360438	0.573162	0.713433	0.527665	0.65601	0.690665	0.526662	0.6223
P30204	vLNnITNDLR	N--253	Uniprot_predicted	Macrophage scavenger receptor types I and II OS=Mus musculus GN=Msr1 PE=1 SV=3 - [MSRE_MOUSE]	N-Term(TMT6plex); N4(Deamidated)	1.06598	0.815116	0.906141	1.05709	0.820276	0.91681	1.03241	0.88029	0.876705
Q91ZX7	iNnGGcQDLcLLTHQGHVncScR	N--2503	Uniprot_predicted	Prolow-density lipoprotein receptor-related protein 1 OS=Mus musculus GN=Lrp1 PE=1 SV=1 - [LRP1_MOUSE]	N-Term(TMT6plex); N3(Deamidated); C6(Carbamidomethyl); C10(Carbamidomethyl); N19(Deamidated); C20(Carbamidomethyl); C22(Carbamidomethyl)	0.765765	0.504819	0.625071	0.713433	0.527665	0.65601	0.690665	0.526662	0.6223
Q9EQU3	lGPEDLAnLTSLR	N--242	Uniprot_predicted	Toll-like receptor 9 OS=Mus musculus GN=Tlr9 PE=1 SV=3 - [TLR9_MOUSE]	N-Term(TMT6plex); N8(Deamidated)	0.646179	0.991402	0.885677	0.732443	1.02519	0.906276	0.86779	1.14539	0.830931
E9PV93	aWNPVSQnSSQPVR	N--231	Uniprot_predicted	Isoform of Q01965, T-lymphocyte surface antigen Ly-9 OS=Mus musculus GN=Ly9 PE=1 SV=1 - [E9PV93_MOUSE]	N-Term(TMT6plex); N8(Deamidated)	1.2722	0.722923	0.872305	1.16449	0.764583	0.866594	#N/A	#N/A	#N/A
H3BKY1	gnHSLFGLEVATLGQGPDcPSVNER	N--228	Uniprot_predicted	Isoform of Q9JHJ3, Glycosylated lysosomal membrane protein OS=Mus musculus GN=Glmp PE=1 SV=1 - [H3BKY1_MOUSE]	N-Term(TMT6plex); N2(Deamidated); C19(Carbamidomethyl)	0.85857	1.08452	0.987996	0.859581	0.939619	0.735069	0.937713	1.05075	0.965247
Q08857	vFnGkDnISk	N--220	Uniprot_predicted	Platelet glycoprotein 4 OS=Mus musculus GN=Cd36 PE=1 SV=2 - [CD36_MOUSE]	N-Term(TMT6plex); N3(Deamidated); K5(TMT6plex); N7(Deamidated); K10(TMT6plex)	1.40078	0.820793	1.1868	1.40078	0.820793	1.1868	1.48743	0.708462	1.12855
E9PZ00	tnSSFIqGFVDHVkEDcDR	N--214	Uniprot_predicted	Isoform of Q61207, Prosaposin OS=Mus musculus GN=Psap PE=1 SV=1 - [E9PZ00_MOUSE]	N-Term(TMT6plex); N2(Deamidated); Q7(Deamidated); K14(TMT6plex); C17(Carbamidomethyl)	0.584489	0.700383	0.67201	0.637732	0.83261	0.767217	0.594035	0.792205	0.669014
P09055	lRNPcTSEQncTSPFSYk	N--212	Uniprot_predicted	Integrin beta-1 OS=Mus musculus GN=Itgb1 PE=1 SV=1 - [ITB1_MOUSE]	N-Term(TMT6plex); C5(Carbamidomethyl); N10(Deamidated); C11(Carbamidomethyl); K18(TMT6plex)	1.6657	0.736557	1.19757	1.12039	0.687777	0.844603	1.12505	0.574596	0.755488
O89023	qRYnLTAk	N--209	Uniprot_predicted	Tripeptidyl-peptidase 1 OS=Mus musculus GN=Tpp1 PE=1 SV=2 - [TPP1_MOUSE]	N-Term(TMT6plex); N4(Deamidated); K8(TMT6plex)	0.689529	0.930988	0.715506	0.674379	0.849623	0.710485	0.661899	0.900694	0.876487
P09055	nPcTSEQncTSPFSYk	N--212	Uniprot_predicted	Integrin beta-1 OS=Mus musculus GN=Itgb1 PE=1 SV=1 - [ITB1_MOUSE]	N-Term(TMT6plex); C3(Carbamidomethyl); N8(Deamidated); C9(Carbamidomethyl); K16(TMT6plex)	0.981535	0.577818	0.718571	1.12039	0.687777	0.844603	1.12505	0.574596	0.755488
P97797-2	nVSYnISSTVR	N--205 N--209	Uniprot_predicted Uniprot_predicted	Isoform of P97797, Isoform 2 of Tyrosine-protein phosphatase noN-receptor type substrate 1 OS=Mus musculus GN=Sirpa - [SHPS1_MOUSE]	N-Term(TMT6plex); N1(Deamidated); N5(Deamidated)	1.12482	0.65417	0.730888	0.825974	0.392831	0.51655	0.783233	0.204574	0.334196
Q99P91	vSINTVnLTAGPQVMEVTVFR	N--200	Uniprot_predicted	Transmembrane glycoprotein NMB OS=Mus musculus GN=Gpnmb PE=1 SV=2 - [GPNMB_MOUSE]	N-Term(TMT6plex); N7(Deamidated)	0.861704	1.18485	0.749094	0.849469	0.854749	0.687672	0.892593	0.708001	0.732332
O88531	nYSIFLADINQER	N--197	Uniprot_predicted	Palmitoyl-protein thioesterase 1 OS=Mus musculus GN=Ppt1 PE=2 SV=2 - [PPT1_MOUSE]	N-Term(TMT6plex); N1(Deamidated)	0.549801	0.753634	0.576893	0.603321	0.799549	0.625437	0.64643	0.801755	0.667546
P51569	yMALALnR	N--192	Uniprot_predicted	Alpha-galactosidase A OS=Mus musculus GN=Gla PE=1 SV=1 - [AGAL_MOUSE]	N-Term(TMT6plex); N7(Deamidated)	0.777673	0.840221	0.668989	0.777673	0.840221	0.668989	0.716745	0.861694	0.739855
P58681	nPcnVSYSIEk	N--190	Uniprot_predicted	Toll-like receptor 7 OS=Mus musculus GN=Tlr7 PE=1 SV=1 - [TLR7_MOUSE]	N-Term(TMT6plex); C3(Carbamidomethyl); N4(Deamidated); K11(TMT6plex)	0.443661	0.616025	0.573258	0.683797	0.763787	0.731638	0.667027	0.809337	0.732946
Q9Z1M0	sAEnFTVLIk	N--187	Uniprot_predicted	P2X purinoceptor 7 OS=Mus musculus GN=P2rx7 PE=1 SV=2 - [P2RX7_MOUSE]	N-Term(TMT6plex); N4(Deamidated); K10(TMT6plex)	0.789029	0.536595	0.659363	0.789029	0.656513	0.697537	0.781338	0.582418	0.695201
Q9WUU7	ecHTIQnYTLWR	N--186	Uniprot_predicted	Cathepsin Z OS=Mus musculus GN=Ctsz PE=2 SV=1 - [CATZ_MOUSE]	N-Term(TMT6plex); C2(Carbamidomethyl); N7(Deamidated)	0.911378	1.46792	1.16083	0.733165	1.0863	0.865818	0.691909	1.02863	0.842066
Q91ZX7	nSTTLVmHmk	N--1826	Uniprot_predicted	Prolow-density lipoprotein receptor-related protein 1 OS=Mus musculus GN=Lrp1 PE=1 SV=1 - [LRP1_MOUSE]	N-Term(TMT6plex); N1(Deamidated); M7(Oxidation); M9(Oxidation); K10(TMT6plex)	0.689135	0.52727	0.624828	0.713433	0.527665	0.65601	0.690665	0.526662	0.6223
Q8BFR4	yYnYTLSInGk	N--175	Uniprot_predicted	N-acetylglucosamine-6-sulfatase OS=Mus musculus GN=Gns PE=2 SV=1 - [GNS_MOUSE]	N-Term(TMT6plex); N3(Deamidated); N9(Deamidated); K11(TMT6plex)	0.780714	1.0174	0.928814	0.684875	0.911693	0.74967	0.595342	0.888643	0.702609
O89001	lLnTTDVYLLPSLNPDGFER	N--171	Uniprot_predicted	Carboxypeptidase D OS=Mus musculus GN=Cpd PE=1 SV=2 - [CBPD_MOUSE]	N-Term(TMT6plex); N3(Deamidated)	1.26299	1.00882	1.54812	1.4733	1.06511	1.97864	1.46876	1.03959	1.99944
Q8BJ83-2	yFAncTVR	N--171	Uniprot_predicted	Isoform of Q8BJ83, Isoform 2 of TM2 domaiN-containing protein 3 OS=Mus musculus GN=Tm2d3 - [TM2D3_MOUSE]	N-Term(TMT6plex); N4(Deamidated); C5(Carbamidomethyl)	0.818642	1.00446	0.972738	0.818642	1.00446	0.972738	0.904891	0.873371	0.768464
P31996-2	kAWGISVLNPnk	N--169	Uniprot_predicted	Isoform of P31996, Isoform Short of Macrosialin OS=Mus musculus GN=Cd68 - [CD68_MOUSE]	N-Term(TMT6plex); K1(TMT6plex); N11(Deamidated); K12(TMT6plex)	0.767079	0.81631	0.806514	0.661207	0.786571	0.724341	#N/A	#N/A	#N/A
P26151	tnLSHSGIYHcSGTGR	N--168	Uniprot_predicted	High affinity immunoglobulin gamma Fc receptor I OS=Mus musculus GN=Fcgr1 PE=1 SV=1 - [FCGR1_MOUSE]	N-Term(TMT6plex); N2(Deamidated); C11(Carbamidomethyl)	0.98089	0.948274	0.893016	0.878213	0.764489	0.939411	0.818884	0.724207	0.928786
P29788	nGSLFAFR	N--168	Uniprot_predicted	Vitronectin OS=Mus musculus GN=Vtn PE=1 SV=2 - [VTNC_MOUSE]	N-Term(TMT6plex); N1(Deamidated)	1.20603	1.71147	1.20232	1.20603	1.71147	1.20232	#N/A	#N/A	#N/A
P24638	yEQLQnETR	N--167	Uniprot_predicted	Lysosomal acid phosphatase OS=Mus musculus GN=Acp2 PE=2 SV=2 - [PPAL_MOUSE]	N-Term(TMT6plex); N6(Deamidated)	0.713797	0.807203	0.717366	0.744379	0.859815	0.787722	0.756415	0.862532	0.790443
Q00941	vLnSTGHDVAR	N--165	Uniprot_predicted	Granulocyte-macrophage colony-stimulating factor receptor subunit alpha OS=Mus musculus GN=Csf2ra PE=2 SV=2 - [CSF2R_MOUSE]	N-Term(TMT6plex); N3(Deamidated)	1.42174	0.681637	1.02003	1.26739	0.553906	1.01001	1.34442	0.477964	1.01359
Q07113	nGSSIIDLSPLIHR	N--1649	Uniprot_predicted	CatioN-independent mannose-6-phosphate receptor OS=Mus musculus GN=Igf2r PE=1 SV=1 - [MPRI_MOUSE]	N-Term(TMT6plex); N1(Deamidated)	0.936223	0.680768	0.948155	0.85189	0.667824	0.877712	0.856725	0.641158	0.884728
O88668	vnkTEEDYAR	N--160	Uniprot_predicted	Protein CREG1 OS=Mus musculus GN=Creg1 PE=2 SV=1 - [CREG1_MOUSE]	N-Term(TMT6plex); N2(Deamidated); K3(TMT6plex)	0.514181	0.749835	0.578332	0.625735	0.768689	0.641403	0.672014	0.869916	0.672894
P29416	sAEGTFFInkTk	N--157	Uniprot_predicted	Beta-hexosaminidase subunit alpha OS=Mus musculus GN=Hexa PE=2 SV=2 - [HEXA_MOUSE]	N-Term(TMT6plex); N9(Deamidated); K10(TMT6plex); K12(TMT6plex)	0.844861	0.948641	0.764934	0.626958	0.806835	0.632045	0.727197	0.88436	0.779535
Q91ZX7	gPcSHLcLINYnR	N--1559	Uniprot_predicted	Prolow-density lipoprotein receptor-related protein 1 OS=Mus musculus GN=Lrp1 PE=1 SV=1 - [LRP1_MOUSE]	N-Term(TMT6plex); C3(Carbamidomethyl); C7(Carbamidomethyl); N12(Deamidated)	0.759801	0.657236	0.76794	0.713433	0.527665	0.65601	0.690665	0.526662	0.6223
Q91ZX7	wTGHnVTVVQR	N--1512	Uniprot_predicted	Prolow-density lipoprotein receptor-related protein 1 OS=Mus musculus GN=Lrp1 PE=1 SV=1 - [LRP1_MOUSE]	N-Term(TMT6plex); N5(Deamidated)	0.819017	0.815116	0.791897	0.713433	0.527665	0.65601	0.690665	0.526662	0.6223
P30204	fQnFSMATDQR	N--147	Uniprot_predicted	Macrophage scavenger receptor types I and II OS=Mus musculus GN=Msr1 PE=1 SV=3 - [MSRE_MOUSE]	N-Term(TMT6plex); N3(Deamidated)	0.973956	0.897046	1.04717	1.05709	0.820276	0.91681	1.03241	0.88029	0.876705
Q6P5F7	vWDTAAALnR	N--144	Uniprot_predicted	Protein tweety homolog 3 OS=Mus musculus GN=Ttyh3 PE=1 SV=1 - [TTYH3_MOUSE]	N-Term(TMT6plex); N9(Deamidated)	0.575093	0.632521	0.536252	0.575093	0.632521	0.536252	0.417554	0.847187	0.542682
Q8BGT0	nIGnTSEGPR	N--139	Uniprot_predicted	Osteopetrosis-associated transmembrane protein 1 OS=Mus musculus GN=Ostm1 PE=1 SV=1 - [OSTM1_MOUSE]	N-Term(TMT6plex); N4(Deamidated)	0.868744	0.910469	0.790259	1.10697	1.1692	1.06735	1.17474	1.62284	1.17975
Q3UNJ0	iWEATnSSLQQQLR	N--136	Uniprot_predicted	Isoform of P21855, B-cell differentiation antigen CD72 OS=Mus musculus GN=Cd72 PE=1 SV=1 - [Q3UNJ0_MOUSE]	N-Term(TMT6plex); N6(Deamidated)	0.641891	0.495046	0.849246	0.672025	0.608888	0.829987	0.610667	0.508357	0.72438
Q07113	tQYAcPPFnVTEcSVQDAAGNSIDLSSLSR	N--1358	Uniprot_predicted	CatioN-independent mannose-6-phosphate receptor OS=Mus musculus GN=Igf2r PE=1 SV=1 - [MPRI_MOUSE]	N-Term(TMT6plex); C5(Carbamidomethyl); N9(Deamidated); C13(Carbamidomethyl)	1.12914	1.1477	1.11763	0.85189	0.667824	0.877712	0.856725	0.641158	0.884728
Q9CQ88	sFDccGLFnLTTLR	N--134	Uniprot_predicted	TetraspaniN-31 OS=Mus musculus GN=Tspan31 PE=1 SV=1 - [TSN31_MOUSE]	N-Term(TMT6plex); C4(Carbamidomethyl); C5(Carbamidomethyl); N9(Deamidated)	0.958299	0.772734	1.05112	0.92616	0.823877	1.05138	0.964996	0.727222	1.02778
Q8K1T1	qncSGQQQLLcLHPATEAPR	N--133	Uniprot_predicted	Leucine-rich repeat-containing protein 25 OS=Mus musculus GN=Lrrc25 PE=1 SV=1 - [LRC25_MOUSE]	N-Term(TMT6plex); N2(Deamidated); C3(Carbamidomethyl); C11(Carbamidomethyl)	1.40008	0.767469	0.907159	1.33034	0.926524	0.871891	1.52018	0.940224	1.04968
Q9QY33	tYnGTNSDAASR	N--127	Uniprot_predicted	TetraspaniN-3 OS=Mus musculus GN=Tspan3 PE=1 SV=1 - [TSN3_MOUSE]	N-Term(TMT6plex); N3(Deamidated)	0.803909	1.13831	0.960356	0.70575	1.05975	0.889476	0.820916	1.0437	0.903834
Q62230	anTSLELLLEGVR	N--1247	Uniprot_predicted	Sialoadhesin OS=Mus musculus GN=Siglec1 PE=1 SV=2 - [SN_MOUSE]	N-Term(TMT6plex); N2(Deamidated)	1.56905	1.14892	1.55218	1.43285	1.05019	1.38444	1.353	1.04933	1.42615
P97370	nLTScPDGAPFIQHGPDYR	N--124	Uniprot_predicted	Sodium/potassium-transporting ATPase subunit beta-3 OS=Mus musculus GN=Atp1b3 PE=1 SV=1 - [AT1B3_MOUSE]	N-Term(TMT6plex); N1(Deamidated); C5(Carbamidomethyl)	1.31802	0.917866	1.00438	1.18232	0.845335	0.931951	1.13543	0.746364	0.800187
Q00941	lSFVnEGAAGSGAEnLTcEIR	N--132	Uniprot_predicted	Granulocyte-macrophage colony-stimulating factor receptor subunit alpha OS=Mus musculus GN=Csf2ra PE=2 SV=2 - [CSF2R_MOUSE]	N-Term(TMT6plex); N5(Deamidated); N15(Deamidated); C18(Carbamidomethyl)	1.10029	0.806745	1.01001	1.26739	0.553906	1.01001	1.34442	0.477964	1.01359
O35114	nQSVGDPNVDLIR	N--122	Uniprot_predicted	Lysosome membrane protein 2 OS=Mus musculus GN=Scarb2 PE=1 SV=3 - [SCRB2_MOUSE]	N-Term(TMT6plex); N1(Deamidated)	0.433314	0.608714	0.576113	0.489958	0.70029	0.604021	0.647512	0.835395	0.734194
Q9JJF9	iAQEGGAAALLIAnNSVLIPSSR	N--119	Uniprot_predicted	Signal peptide peptidase-like 2A OS=Mus musculus GN=Sppl2a PE=1 SV=2 - [SPP2A_MOUSE]	N-Term(TMT6plex); N14(Deamidated)	0.746548	0.857109	0.688205	0.746548	0.857109	0.688205	0.710395	1.09694	0.956738
Q61735	dAMVGnYTcEVTELSR	N--109	Uniprot_predicted	Leukocyte surface antigen CD47 OS=Mus musculus GN=Cd47 PE=1 SV=2 - [CD47_MOUSE]	N-Term(TMT6plex); N6(Deamidated); C9(Carbamidomethyl)	1.18379	0.640591	1.0881	1.0842	0.706594	1.05431	1.02757	0.682365	0.981465
E9PWT4	tAQSYYnQSk	N--107	Uniprot_predicted	Isoform of P14429, H-2 class I histocompatibility antigen, Q7 alpha chain OS=Mus musculus GN=H2-Q7 PE=3 SV=2 - [E9PWT4_MOUSE]	N-Term(TMT6plex); N7(Deamidated); K10(TMT6plex)	0.558062	0.464904	1.40673	0.558062	0.464904	1.40673	#N/A	#N/A	#N/A
O35604	lIASnITETmR	N--1063	Uniprot_predicted	NiemanN-Pick C1 protein OS=Mus musculus GN=Npc1 PE=1 SV=2 - [NPC1_MOUSE]	N-Term(TMT6plex); N5(Deamidated); M10(Oxidation)	0.662567	0.922544	0.788786	0.805122	0.92901	0.823721	0.752446	0.947267	0.839087
Q9ESY9	nVSGTWEFTcQHGELEcR	N--105	Uniprot_predicted	Gamma-interferoN-inducible lysosomal thiol reductase OS=Mus musculus GN=Ifi30 PE=1 SV=3 - [GILT_MOUSE]	N1(Deamidated); N-Term(TMT6plex); C10(Carbamidomethyl); C17(Carbamidomethyl)	0.615358	0.778667	0.712524	0.48186	0.759649	0.584626	0.532708	0.732487	0.60762
Q3U1U4	tPVLncSVAVck	N--1022	Uniprot_predicted	Isoform of P05555, Integrin alpha-M OS=Mus musculus GN=Itgam PE=1 SV=1 - [Q3U1U4_MOUSE]	N-Term(TMT6plex); N5(Deamidated); C6(Carbamidomethyl); C11(Carbamidomethyl); K12(TMT6plex)	1.24464	0.776523	0.965962	1.18118	0.836375	0.918229	1.18363	1.10002	1.57747
Q9CQ88	nTQADVInASWSVLSnSTR	N--109	Uniprot_predicted	TetraspaniN-31 OS=Mus musculus GN=Tspan31 PE=1 SV=1 - [TSN31_MOUSE]	N-Term(TMT6plex); N8(Deamidated); N16(Deamidated)	0.852786	0.971664	0.773217	0.92616	0.823877	1.05138	0.964996	0.727222	1.02778

## Sheet: New_site_or_gprotein
Uniprot Accession	Peptide_Sequence	Glycosylation_site	Notes	Discription	Modifications	Peptide-G			ProteiN-G			ProteiN-N
						129/128	130/128	131/128	129/128	130/128	131/128	129/128	130/128	131/128
Q8BFR4	yYnYTLSInGk	N--181	New_site	N-acetylglucosamine-6-sulfatase OS=Mus musculus GN=Gns PE=2 SV=1 - [GNS_MOUSE]	N-Term(TMT6plex); N3(Deamidated); N9(Deamidated); K11(TMT6plex)	0.780714	1.0174	0.928814	0.684875	0.911693	0.74967	0.595342	0.888643	0.702609
P11438	aFNISPnDTSSGScGInLVTLk	N--262	New_site	Lysosome-associated membrane glycoprotein 1 OS=Mus musculus GN=Lamp1 PE=1 SV=2 - [LAMP1_MOUSE]	N-Term(TMT6plex); N7(Deamidated); C14(Carbamidomethyl); N17(Deamidated); K22(TMT6plex)	0.645839	0.829388	0.712798	0.774454	0.908467	0.75955	0.682248	0.851471	0.650767
E9Q3Q6	dSYPDGnITWYRnGk	N--173	New_site	Isoform of Q61490, CD166 antigen OS=Mus musculus GN=Alcam PE=1 SV=1 - [E9Q3Q6_MOUSE]	N-Term(TMT6plex); N7(Deamidated); N13(Deamidated); K15(TMT6plex)	1.34871	0.501487	0.816178	1.36834	0.679799	0.873454	1.37789	0.611461	0.843147
Q9CQ88	nTQADVInASWSVLSnSTR	N--102	New_site	TetraspaniN-31 OS=Mus musculus GN=Tspan31 PE=1 SV=1 - [TSN31_MOUSE]	N-Term(TMT6plex); N8(Deamidated); N16(Deamidated)	0.852786	0.971664	0.773217	0.92616	0.823877	1.05138	0.964996	0.727222	1.02778
P09055	nPcTSEQncTSPFSYk	N--205	New_site	Integrin beta-1 OS=Mus musculus GN=Itgb1 PE=1 SV=1 - [ITB1_MOUSE]	N-Term(TMT6plex); C3(Carbamidomethyl); N8(Deamidated); C9(Carbamidomethyl); K16(TMT6plex)	0.981535	0.577818	0.718571	1.12039	0.687777	0.844603	1.12505	0.574596	0.755488
Q00941	lSFVnEGAAGSGAEnLTcEIR	N--122	New_site	Granulocyte-macrophage colony-stimulating factor receptor subunit alpha OS=Mus musculus GN=Csf2ra PE=2 SV=2 - [CSF2R_MOUSE]	N-Term(TMT6plex); N5(Deamidated); N15(Deamidated); C18(Carbamidomethyl)	1.10029	0.806745	1.01001	1.26739	0.553906	1.01001	1.34442	0.477964	1.01359
Q08857	vFnGkDnISk	N--216	New_site	Platelet glycoprotein 4 OS=Mus musculus GN=Cd36 PE=1 SV=2 - [CD36_MOUSE]	N-Term(TMT6plex); N3(Deamidated); K5(TMT6plex); N7(Deamidated); K10(TMT6plex)	1.40078	0.820793	1.1868	1.40078	0.820793	1.1868	1.48743	0.708462	1.12855
Q91ZX7	iNnGGcQDLcLLTHQGHVncScR	N--2487	New_site	Prolow-density lipoprotein receptor-related protein 1 OS=Mus musculus GN=Lrp1 PE=1 SV=1 - [LRP1_MOUSE]	N-Term(TMT6plex); N3(Deamidated); C6(Carbamidomethyl); C10(Carbamidomethyl); N19(Deamidated); C20(Carbamidomethyl); C22(Carbamidomethyl)	0.765765	0.504819	0.625071	0.713433	0.527665	0.65601	0.690665	0.526662	0.6223
Q91ZX7	vnRFnSTEYQVVTR	N--444	New_site	Prolow-density lipoprotein receptor-related protein 1 OS=Mus musculus GN=Lrp1 PE=1 SV=1 - [LRP1_MOUSE]	N-Term(TMT6plex); N2(Deamidated); N5(Deamidated)	0.679842	0.46293	0.620293	0.713433	0.527665	0.65601	0.690665	0.526662	0.6223
P97449	nPNnNTIHPNLR	N--781	New_site	Aminopeptidase N OS=Mus musculus GN=Anpep PE=1 SV=4 - [AMPN_MOUSE]	N-Term(TMT6plex); N4(Deamidated)	1.54325	0.866952	0.815689	1.67303	0.779088	0.934085	1.686	0.700708	0.882004
Q3TDQ1	tTLVDnnTWnNSHIALVGk	N--620 N--621	New_site New_site	Dolichyl-diphosphooligosaccharide--protein glycosyltransferase subunit STT3B OS=Mus musculus GN=Stt3b PE=1 SV=2 - [STT3B_MOUSE]	N-Term(TMT6plex); N6(Deamidated); N7(Deamidated); N10(Deamidated); K19(TMT6plex)	0.65498	1.08507	1.13925	0.600012	1.08507	1.14043	0.705772	1.14268	1.29136
P08113	lISLTDEnALAGnEELTVk	N--124 N--129	New_site New_site	Endoplasmin OS=Mus musculus GN=Hsp90b1 PE=1 SV=2 - [ENPL_MOUSE]	N-Term(TMT6plex); N8(Deamidated); N13(Deamidated); K19(TMT6plex)	0.67363	1.29232	1.44202	0.804895	1.27905	1.38042	0.756931	1.27501	1.39981
Q9JKR6	vLqLInDnTATALSYGVFR	N--204 N--206	New_site New_site	Hypoxia up-regulated protein 1 OS=Mus musculus GN=Hyou1 PE=1 SV=1 - [HYOU1_MOUSE]	N-Term(TMT6plex); Q3(Deamidated); N6(Deamidated); N8(Deamidated)	0.984571	1.3915	1.14607	0.831915	1.30903	1.41683	0.762812	1.29828	1.45731
B2RXS4	sInVTGQGFSLIQk	N--1005	New_site	PlexiN-B2 OS=Mus musculus GN=Plxnb2 PE=1 SV=1 - [PLXB2_MOUSE]	N-Term(TMT6plex); N3(Deamidated); K14(TMT6plex)	0.989528	0.630227	0.746186	0.953433	0.593403	0.67135	0.939779	0.551783	0.651487
B2RXS4	nAcYTGAR	N--329	New_site	PlexiN-B2 OS=Mus musculus GN=Plxnb2 PE=1 SV=1 - [PLXB2_MOUSE]	N-Term(TMT6plex); N1(Deamidated); C3(Carbamidomethyl)	0.995099	0.593403	0.590679	0.953433	0.593403	0.67135	0.939779	0.551783	0.651487
B2RXS4	scVAITDAFPQnMSR	N--530	New_site	PlexiN-B2 OS=Mus musculus GN=Plxnb2 PE=1 SV=1 - [PLXB2_MOUSE]	N-Term(TMT6plex); C2(Carbamidomethyl); N12(Deamidated)	0.998966	0.993355	1.05205	0.953433	0.593403	0.67135	0.939779	0.551783	0.651487
B2RXS4	lQVTLYncSFGR	N--761	New_site	PlexiN-B2 OS=Mus musculus GN=Plxnb2 PE=1 SV=1 - [PLXB2_MOUSE]	N-Term(TMT6plex); N7(Deamidated); C8(Carbamidomethyl)	1.09019	0.771902	0.779428	0.953433	0.593403	0.67135	0.939779	0.551783	0.651487
B7FAU9	fIPREnGIYLIDVk	N--2397	New_site	Isoform of Q8BTM8, Filamin, alpha OS=Mus musculus GN=Flna PE=1 SV=1 - [B7FAU9_MOUSE]	N-Term(TMT6plex); N6(Deamidated); K14(TMT6plex)	1.09057	0.817356	0.919108	1.21406	0.888076	0.990399	1.18695	0.874908	0.956662
D3Z5E7	aVcGLnTSDRcDFVR	N--60	New_site	Isoform of Q925Q3, Sodium/potassium/calcium exchanger 6, mitochondrial (Fragment) OS=Mus musculus GN=Slc8b1 PE=4 SV=5 - [D3Z5E7_MOUSE]	N-Term(TMT6plex); C3(Carbamidomethyl); N6(Deamidated); C11(Carbamidomethyl)	0.910833	1.16358	0.96435	0.910833	1.16358	0.96435	#N/A	#N/A	#N/A
E9Q638	nFqcVNASVLnYDcDIqGk	N--641	New_site	Isoform of Q61072, Disintegrin and metalloproteinase domaiN-containing protein 9 OS=Mus musculus GN=Adam9 PE=1 SV=1 - [E9Q638_MOUSE]	N-Term(TMT6plex); Q3(Deamidated); C4(Carbamidomethyl); N11(Deamidated); C14(Carbamidomethyl); Q17(Deamidated); K19(TMT6plex)	0.731832	0.571763	0.714899	0.807122	0.578893	0.731354	0.761571	0.523515	0.676308
H3BIX4	nASNMEYR	N--196	New_site	Isoform of P97300, Neuroplastin (Fragment) OS=Mus musculus GN=Nptn PE=1 SV=1 - [H3BIX4_MOUSE]	N-Term(TMT6plex); N1(Deamidated)	1.14764	0.748585	0.862023	1.04896	0.704121	0.829523	1.04849	0.662581	0.751859
O89017	dYTGEDVTPEnFLAVLR	N--114	New_site	Legumain OS=Mus musculus GN=Lgmn PE=1 SV=1 - [LGMN_MOUSE]	N-Term(TMT6plex); N11(Deamidated)	0.699808	1.10914	0.972502	0.694377	0.92376	0.686761	0.531144	0.743097	0.641404
P01900	fDSDAEnPRYEPR	N--66	New_site	Isoform of P14427, H-2 class I histocompatibility antigen, D-D alpha chain OS=Mus musculus GN=H2-D1 PE=1 SV=1 - [HA12_MOUSE]	N-Term(TMT6plex); N7(Deamidated)	0.979779	0.467512	0.806341	1.1681	0.815453	0.938387	1.0468	0.574972	0.875283
P09055	nVLSLTDRGEFFnELVGQQR	N--233	New_site	Integrin beta-1 OS=Mus musculus GN=Itgb1 PE=1 SV=1 - [ITB1_MOUSE]	N-Term(TMT6plex); N13(Deamidated)	1.05789	0.986122	0.957843	1.12039	0.687777	0.844603	1.12505	0.574596	0.755488
P10605	eQWSncPTIGQIR	N--92	New_site	Cathepsin B OS=Mus musculus GN=Ctsb PE=1 SV=2 - [CATB_MOUSE]	N-Term(TMT6plex); N5(Deamidated); C6(Carbamidomethyl)	1.17368	1.15663	1.1187	0.932215	0.739055	0.785358	0.722431	0.732777	0.747877
P13366	hGTnDIMLLk	N--108	New_site	Granzyme G OS=Mus musculus GN=Gzmg PE=1 SV=1 - [GRAG_MOUSE]	N-Term(TMT6plex); N4(Deamidated); K10(TMT6plex)	0.881431	0.956467	0.858945	0.881431	0.956467	0.858945	#N/A	#N/A	#N/A
P16110	vAVNDAHLLQYnHR	N--236	New_site	GalectiN-3 OS=Mus musculus GN=Lgals3 PE=1 SV=3 - [LEG3_MOUSE]	N-Term(TMT6plex); N12(Deamidated)	1.50276	0.953802	0.963472	1.53467	0.84427	0.881877	1.33449	0.883751	0.886943
P17439	sYFSTnGIEYNIIR	N--131	New_site	Glucosylceramidase OS=Mus musculus GN=Gba PE=1 SV=1 - [GLCM_MOUSE]	N-Term(TMT6plex); N6(Deamidated)	0.565652	0.781427	0.719097	0.62655	0.764226	0.630527	0.585853	0.784233	0.658054
P30204	vLnnITNDLR	N--252	New_site	Macrophage scavenger receptor types I and II OS=Mus musculus GN=Msr1 PE=1 SV=3 - [MSRE_MOUSE]	N-Term(TMT6plex); N3(Deamidated); N4(Deamidated)	1.06598	0.815116	0.906141	1.05709	0.820276	0.91681	1.03241	0.88029	0.876705
P97797-2	iSnVTPEDAGTYYcVk	N--110	New_site	Isoform of P97797, Isoform 2 of Tyrosine-protein phosphatase noN-receptor type substrate 1 OS=Mus musculus GN=Sirpa - [SHPS1_MOUSE]	N-Term(TMT6plex); N3(Deamidated); C14(Carbamidomethyl); K16(TMT6plex)	0.880781	0.428269	0.5502	0.825974	0.392831	0.51655	0.783233	0.204574	0.334196
P97821	nVQGVNYVSPVR	N--238	New_site	Dipeptidyl peptidase 1 OS=Mus musculus GN=Ctsc PE=2 SV=1 - [CATC_MOUSE]	N-Term(TMT6plex); N1(Deamidated)	0.698633	1.02194	0.755529	0.648958	1.02739	0.722724	0.733561	1.01805	0.82586
Q00651	aDQHcLDFLcnFGk	N--910	New_site	Integrin alpha-4 OS=Mus musculus GN=Itga4 PE=1 SV=1 - [ITA4_MOUSE]	N-Term(TMT6plex); C5(Carbamidomethyl); C10(Carbamidomethyl); N11(Deamidated); K14(TMT6plex)	1.13513	0.91217	0.902738	0.705697	0.422489	0.528002	#N/A	#N/A	#N/A
Q3TB92	iSNAnESGPYk	N--113	New_site	AllergiN-1 OS=Mus musculus GN=Milr1 PE=1 SV=2 - [MILR1_MOUSE]	N-Term(TMT6plex); N5(Deamidated); K11(TMT6plex)	0.849049	0.572406	0.752253	0.874296	0.719938	0.792123	0.949381	0.653647	0.833171
Q3UP23	mAQnFSR	N--102	New_site	Transmembrane protein 26 OS=Mus musculus GN=Tmem26 PE=2 SV=2 - [TMM26_MOUSE]	N-Term(TMT6plex); N4(Deamidated)	1.18048	1.08499	1.18685	1.18048	1.08499	1.18685	1.24968	0.77162	1.07275
Q5FWI3	eYLcLDnSAR	N--753	New_site	Transmembrane protein 2 OS=Mus musculus GN=Tmem2 PE=1 SV=1 - [TMEM2_MOUSE]	N-Term(TMT6plex); C4(Carbamidomethyl); N7(Deamidated)	1.49234	1.36958	1.40848	1.70224	1.21744	1.75941	1.44026	1.209	1.55947
Q60715	aTISnPVTGALETVHYR	N--367	New_site	Prolyl 4-hydroxylase subunit alpha-1 OS=Mus musculus GN=P4ha1 PE=2 SV=2 - [P4HA1_MOUSE]	N-Term(TMT6plex); N5(Deamidated)	0.686202	0.843578	0.945308	0.684732	0.820425	0.935154	0.93253	1.00227	1.07773
Q62230	lHVTVLPnELR	N--1044	New_site	Sialoadhesin OS=Mus musculus GN=Siglec1 PE=1 SV=2 - [SN_MOUSE]	N-Term(TMT6plex); N8(Deamidated)	1.16648	1.01392	1.05998	1.43285	1.05019	1.38444	1.353	1.04933	1.42615
Q62230	aELMGnMDHk	N--92	New_site	Sialoadhesin OS=Mus musculus GN=Siglec1 PE=1 SV=2 - [SN_MOUSE]	N-Term(TMT6plex); N6(Deamidated); K10(TMT6plex)	0.848417	0.801884	0.923611	1.43285	1.05019	1.38444	1.353	1.04933	1.42615
Q62351	lAADEEEnADNNmk	N--47	New_site	Transferrin receptor protein 1 OS=Mus musculus GN=Tfrc PE=1 SV=1 - [TFR1_MOUSE]	N-Term(TMT6plex); N8(Deamidated); M13(Oxidation); K14(TMT6plex)	0	0	0	0.807439	0.590378	0.731799	0.824622	0.633371	0.714904
Q64735	inYTcNQGYR	N--170	New_site	Complement component receptor 1-like protein OS=Mus musculus GN=Cr1l PE=1 SV=1 - [CR1L_MOUSE]	N-Term(TMT6plex); N2(Deamidated); C5(Carbamidomethyl)	0.950825	0.656255	0.757645	1.05589	0.617079	0.826727	1.10436	0.762832	0.847456
Q8BXN9	lFQncSELYk	N--127	New_site	Transmembrane protein 87A OS=Mus musculus GN=Tmem87a PE=1 SV=1 - [TM87A_MOUSE]	N-Term(TMT6plex); N4(Deamidated); C5(Carbamidomethyl); K10(TMT6plex)	1.01214	1.24778	1.27525	0.95731	1.22902	1.22145	0.985757	1.10866	1.10386
Q8BXN9	nTTILLk	N--62	New_site	Transmembrane protein 87A OS=Mus musculus GN=Tmem87a PE=1 SV=1 - [TM87A_MOUSE]	N-Term(TMT6plex); N1(Deamidated); K7(TMT6plex)	0.95731	1.36057	1.28765	0.95731	1.22902	1.22145	0.985757	1.10866	1.10386
Q8K1T1	lQTLIVTHnQLDSVDR	N--99	New_site	Leucine-rich repeat-containing protein 25 OS=Mus musculus GN=Lrrc25 PE=1 SV=1 - [LRC25_MOUSE]	N-Term(TMT6plex); N9(Deamidated)	0.957107	0.92389	0.83637	1.33034	0.926524	0.871891	1.52018	0.940224	1.04968
Q8R2Q8	ikELEnEVTk	N--126	New_site	Bone marrow stromal antigen 2 OS=Mus musculus GN=Bst2 PE=1 SV=1 - [BST2_MOUSE]	N-Term(TMT6plex); K2(TMT6plex); N6(Deamidated); K10(TMT6plex)	1.5414	2.87734	1.79357	1.07481	0.859164	1.42897	1.09579	0.638613	1.37902
Q8R366	gETASLLcnISVR	N--461	New_site	Immunoglobulin superfamily member 8 OS=Mus musculus GN=Igsf8 PE=1 SV=2 - [IGSF8_MOUSE]	N-Term(TMT6plex); C8(Carbamidomethyl); N9(Deamidated)	1.04987	0.782168	0.891234	1.08712	0.508868	0.869959	1.08213	0.452686	0.872553
Q8VE98	dQGSAYSnR	N--91	New_site	CD276 antigen OS=Mus musculus GN=Cd276 PE=1 SV=1 - [CD276_MOUSE]	N-Term(TMT6plex); N8(Deamidated)	0.661522	0.307742	0.385396	0.661522	0.307742	0.385396	#N/A	#N/A	#N/A
Q91YQ5	vHYENnSPFLTITSMTR	N--222	New_site	Dolichyl-diphosphooligosaccharide--protein glycosyltransferase subunit 1 OS=Mus musculus GN=Rpn1 PE=1 SV=1 - [RPN1_MOUSE]	N-Term(TMT6plex); N6(Deamidated)	1.02817	0.877356	0.963629	0.802163	1.15849	1.24751	0.708224	1.15764	1.26403
Q91ZX7	iDLETGEnR	N--2086	New_site	Prolow-density lipoprotein receptor-related protein 1 OS=Mus musculus GN=Lrp1 PE=1 SV=1 - [LRP1_MOUSE]	N-Term(TMT6plex); N8(Deamidated)	0.537245	0.323984	0.478425	0.713433	0.527665	0.65601	0.690665	0.526662	0.6223
Q91ZX7	aALSGAnVLTLIEk	N--2368	New_site	Prolow-density lipoprotein receptor-related protein 1 OS=Mus musculus GN=Lrp1 PE=1 SV=1 - [LRP1_MOUSE]	N-Term(TMT6plex); N7(Deamidated); K14(TMT6plex)	0.66259	0.624971	0.691335	0.713433	0.527665	0.65601	0.690665	0.526662	0.6223
Q9CYA0	nETHSIcSAcDESck	N--188	New_site	Cysteine-rich with EGF-like domain protein 2 OS=Mus musculus GN=Creld2 PE=2 SV=1 - [CREL2_MOUSE]	N1(Deamidated); N-Term(TMT6plex); C7(Carbamidomethyl); C10(Carbamidomethyl); C14(Carbamidomethyl); K15(TMT6plex)	0.89592	1.67684	1.84116	0.853618	1.56602	1.7605	0.767893	1.52379	1.56598
Q9ESU7	nIFPSnLVSAAFR	N--196	New_site	Isoform of P51912, Amino acid transporter OS=Mus musculus GN=Slc1a5 PE=1 SV=1 - [Q9ESU7_MOUSE]	N-Term(TMT6plex); N6(Deamidated)	1.58278	0.880215	0.862268	1.19896	0.795456	0.96791	1.18935	0.715743	0.905845
Q9QY81	nPLLDLGAYDQQGR	N--784	New_site	Nuclear pore membrane glycoprotein 210 OS=Mus musculus GN=Nup210 PE=1 SV=2 - [PO210_MOUSE]	N-Term(TMT6plex); N1(Deamidated)	0.726097	0.98575	0.969173	0.782832	0.91563	0.943396	0.612883	0.863775	0.959692
Q9R0E1	fLQSAEFFnYTVR	N--66	New_site	ProcollageN-lysine,2-oxoglutarate 5-dioxygenase 3 OS=Mus musculus GN=Plod3 PE=1 SV=1 - [PLOD3_MOUSE]	N-Term(TMT6plex); N9(Deamidated)	0.91164	1.46418	1.29921	0.921315	1.44861	1.50023	0.910777	1.49	1.51618
Q9WTR1	lETSDGDEEGSAEVnk	N--26	New_site	Transient receptor potential cation channel subfamily V member 2 OS=Mus musculus GN=Trpv2 PE=1 SV=2 - [TRPV2_MOUSE]	N-Term(TMT6plex); N15(Deamidated); K16(TMT6plex)	0.84857	0.786044	0.926477	1.02352	0.856544	0.962458	1.00323	0.755472	0.868553
Q9WV32	tQIAIcPnNHEVHIYEk	N--28	New_site	ActiN-related protein 2/3 complex subunit 1B OS=Mus musculus GN=Arpc1b PE=2 SV=4 - [ARC1B_MOUSE]	N-Term(TMT6plex); C6(Carbamidomethyl); N8(Deamidated); K17(TMT6plex)	0.849183	1.01623	0.952566	1.10506	1.42219	0.964811	1.17956	1.5677	0.973239
S4R1M0	nSNVVPYDFNR	N--800	New_site	Isoform of P06800, ProteiN-tyrosine-phosphatase OS=Mus musculus GN=Ptprc PE=1 SV=1 - [S4R1M0_MOUSE]	N-Term(TMT6plex); N1(Deamidated)	0.909789	0.733581	0.674701	0.960267	0.594355	0.743883	#N/A	#N/A	#N/A
D3Z3B8	iISVnSVDLR	N--433	New_glycoprotein	Isoform of Q811D0, Disks large homolog 1 OS=Mus musculus GN=Dlg1 PE=1 SV=1 - [D3Z3B8_MOUSE]	N-Term(TMT6plex); N5(Deamidated)	0.989126	0.773035	0.841551	0.956199	0.667921	0.714375	#N/A	#N/A	#N/A
E9PVZ8	eGDVLSQAAFPLSTSEnVLSR	N--2777	New_glycoprotein	Protein Golgb1 OS=Mus musculus GN=Golgb1 PE=1 SV=1 - [E9PVZ8_MOUSE]	N-Term(TMT6plex); N17(Deamidated)	0.955799	1.13223	1.04793	0.921333	1.50622	1.50765	0.832731	1.39065	1.3677
E9Q390	wLLLnDPEDTSSGAk	N--303	New_glycoprotein	Isoform of Q69ZN7, Myoferlin OS=Mus musculus GN=Myof PE=1 SV=2 - [E9Q390_MOUSE]	N-Term(TMT6plex); N5(Deamidated); K15(TMT6plex)	1.08402	0.931389	1.04082	0.998188	1.01835	1.04106	0.979682	0.987754	1.03152
E9Q616	eLLLPnWqGSGSHGLTIAQR	N--15	New_glycoprotein	Protein Ahnak OS=Mus musculus GN=Ahnak PE=1 SV=1 - [E9Q616_MOUSE]	N-Term(TMT6plex); N6(Deamidated); Q8(Deamidated)	0.867373	1.071	1.09521	0.970699	0.642623	0.667325	0.917525	0.573613	0.596348
E9QPM1	sLTESWEVInSkPDER	N--141	New_glycoprotein	Isoform of Q8VE91, Protein FAM134B OS=Mus musculus GN=Fam134b PE=1 SV=1 - [E9QPM1_MOUSE]	N-Term(TMT6plex); N10(Deamidated); K12(TMT6plex)	0.894303	1.37025	1.36424	0.894303	1.37025	1.36424	0.872588	1.36309	1.45019
F6R8N2	gDAnWqqP	N--197	New_glycoprotein	Isoform of P23683, Homeobox eveN-skipped homolog protein 1 OS=Mus musculus GN=Evx1 PE=4 SV=2 - [F6R8N2_MOUSE]	N-Term(TMT6plex); N4(Deamidated); Q6(Deamidated); Q7(Deamidated)	0.855027	0.978031	0.715176	0.855027	0.978031	0.715176	#N/A	#N/A	#N/A
H3BLL3	aLEEAVATGTLnLSNR	N--48	New_glycoprotein	Isoform of Q921G6, Leucine-rich repeat and calponin homology domaiN-containing protein 4 OS=Mus musculus GN=Lrch4 PE=1 SV=1 - [H3BLL3_MOUSE]	N-Term(TMT6plex); N12(Deamidated)	0.84904	1.18373	1.18618	0.841344	0.836791	0.846626	0.989588	0.916639	0.930466
M0QWY0	sDWTnPEINk	N--196	New_glycoprotein	Isoform of O70378, ER membrane protein complex subunit 8 (Fragment) OS=Mus musculus GN=Emc8 PE=1 SV=1 - [M0QWY0_MOUSE]	N-Term(TMT6plex); N5(Deamidated); K10(TMT6plex)	0.906072	0.984731	1.05013	0.85799	1.20679	1.3269	#N/A	#N/A	#N/A
O08573-2	nTQINnSWGQEER	N--283	New_glycoprotein	Isoform of O08573, Isoform Short of GalectiN-9 OS=Mus musculus GN=Lgals9 - [LEG9_MOUSE]	N-Term(TMT6plex); N6(Deamidated)	0.909726	0.929245	1.01172	1.05947	0.959866	1.18797	1.07666	0.993399	1.25884
O70439	lVAEFTTSLTnFQk	N--103	New_glycoprotein	SyntaxiN-7 OS=Mus musculus GN=Stx7 PE=1 SV=3 - [STX7_MOUSE]	N-Term(TMT6plex); N11(Deamidated); K14(TMT6plex)	0.945076	1.01884	0.923824	0.991367	1.06437	0.961646	0.865266	0.948496	0.875882
O88325	sVYncSGEAcSGHNR	N--501	New_glycoprotein	Alpha-N-acetylglucosaminidase OS=Mus musculus GN=Naglu PE=1 SV=1 - [O88325_MOUSE]	N-Term(TMT6plex); N4(Deamidated); C5(Carbamidomethyl); C10(Carbamidomethyl)	0.710576	0.855454	0.728788	0.710576	0.84428	0.680928	0.75353	0.910109	0.706593
P07356	tnQELQEInR	N--137 N--144	New_glycoprotein	Annexin A2 OS=Mus musculus GN=Anxa2 PE=1 SV=2 - [ANXA2_MOUSE]	N-Term(TMT6plex); N2(Deamidated); N9(Deamidated)	0.788267	0.622253	0.662916	0.948834	0.728022	0.774816	0.965509	0.716112	0.750876
P08249	vnVPVIGGHAGk	N--193	New_glycoprotein	Malate dehydrogenase, mitochondrial OS=Mus musculus GN=Mdh2 PE=1 SV=3 - [MDHM_MOUSE]	N-Term(TMT6plex); N2(Deamidated); K12(TMT6plex)	1.37982	1.72773	1.40262	1.43568	2.17113	1.56741	1.59771	2.56129	1.7712
P20029	nELESYAYSLknQIGDk	N--575	New_glycoprotein	78 kDa glucose-regulated protein OS=Mus musculus GN=Hspa5 PE=1 SV=3 - [GRP78_MOUSE]	N-Term(TMT6plex); K11(TMT6plex); N12(Deamidated); K17(TMT6plex)	0.828605	1.54832	1.85883	0.906846	1.46879	1.65627	0.852531	1.39149	1.5199
P20152	vEVERDnLAEDIMR	N--177	New_glycoprotein	Vimentin OS=Mus musculus GN=Vim PE=1 SV=3 - [VIME_MOUSE]	N-Term(TMT6plex); N7(Deamidated)	1.01782	1.31533	1.21141	1.18224	1.95328	1.76337	1.07094	2.03566	1.68234
P20152	eTnLESLPLVDTHSk	N--427	New_glycoprotein	Vimentin OS=Mus musculus GN=Vim PE=1 SV=3 - [VIME_MOUSE]	N-Term(TMT6plex); N3(Deamidated); K15(TMT6plex)	1.13233	1.67407	1.46875	1.18224	1.95328	1.76337	1.07094	2.03566	1.68234
P21279	vSAFEnPYVDAIk	N--126	New_glycoprotein	Guanine nucleotide-binding protein G(q) subunit alpha OS=Mus musculus GN=Gnaq PE=1 SV=4 - [GNAQ_MOUSE]	N-Term(TMT6plex); N6(Deamidated); K13(TMT6plex)	1.25391	0.914101	1.11821	1.17022	0.690872	0.787027	1.14558	0.655746	0.746183
P24369	dTnGSQFFITTVk	N--148	New_glycoprotein	Peptidyl-prolyl cis-trans isomerase B OS=Mus musculus GN=Ppib PE=1 SV=2 - [PPIB_MOUSE]	N-Term(TMT6plex); N3(Deamidated); K13(TMT6plex)	0.843904	1.49536	1.63058	0.861366	1.38875	1.48062	0.776545	1.29884	1.40645
P26039	lLGEIAQGnEnYAGIAAR	N--1113 N--1115	New_glycoprotein	TaliN-1 OS=Mus musculus GN=Tln1 PE=1 SV=2 - [TLN1_MOUSE]	N-Term(TMT6plex); N9(Deamidated); N11(Deamidated)	0.991167	1.22833	1.13549	1.35278	1.00922	1.11925	1.38018	0.981848	1.12845
P32883-2	tGEGFLcVFAInNTk	N--85	New_glycoprotein	Isoform of P32883, Isoform 2B of GTPase KRas OS=Mus musculus GN=Kras - [RASK_MOUSE]	N-Term(TMT6plex); C7(Carbamidomethyl); N12(Deamidated); K15(TMT6plex)	1.02043	0.951954	0.965179	1.02043	0.951954	0.965179	1.03154	0.780494	0.811528
P35980	tnSTFNQVVLk	N--40	New_glycoprotein	60S ribosomal protein L18 OS=Mus musculus GN=Rpl18 PE=2 SV=3 - [RL18_MOUSE]	N-Term(TMT6plex); N2(Deamidated); K11(TMT6plex)	0.731078	1.32068	1.22002	0.897829	1.36798	1.22002	0.860422	1.22001	1.17324
P37040	tkEPAGEnGRR	N--502	New_glycoprotein	NADPH--cytochrome P450 reductase OS=Mus musculus GN=Por PE=2 SV=2 - [NCPR_MOUSE]	N-Term(TMT6plex); K2(TMT6plex); N8(Deamidated)	3.22037	2.53256	2.22522	1.12282	1.49814	1.55268	1.01113	1.50484	1.7012
P46664	tLPGWNTDISnAR	N--414	New_glycoprotein	Adenylosuccinate synthetase isozyme 2 OS=Mus musculus GN=Adss PE=1 SV=2 - [PURA2_MOUSE]	N-Term(TMT6plex); N11(Deamidated)	1.12316	0.933339	0.918047	1.10565	0.933339	0.944776	1.02124	0.885813	0.857133
P50518	aRDDLITDLLnEAk	N--96	New_glycoprotein	V-type proton ATPase subunit E 1 OS=Mus musculus GN=Atp6v1e1 PE=1 SV=2 - [VATE1_MOUSE]	N-Term(TMT6plex); N11(Deamidated); K14(TMT6plex)	1.13802	1.30771	1.03652	1.12129	1.24938	1.022	0.965805	1.10054	0.883204
P51150	dPEnFPFVVLGNk	N--117	New_glycoprotein	Ras-related protein Rab-7a OS=Mus musculus GN=Rab7a PE=1 SV=2 - [RAB7A_MOUSE]	N-Term(TMT6plex); N4(Deamidated); K13(TMT6plex)	0.924262	1.11678	1.06456	0.911791	1.11658	1.05159	0.924074	1.08801	1.02007
P51150	nNIPYFETSAk	N--147	New_glycoprotein	Ras-related protein Rab-7a OS=Mus musculus GN=Rab7a PE=1 SV=2 - [RAB7A_MOUSE]	N-Term(TMT6plex); N1(Deamidated); K11(TMT6plex)	0.824821	1.21488	1.21523	0.911791	1.11658	1.05159	0.924074	1.08801	1.02007
P54116	vQNATLAVAnITNADSATR	N--135	New_glycoprotein	Erythrocyte band 7 integral membrane protein OS=Mus musculus GN=Stom PE=1 SV=3 - [STOM_MOUSE]	N-Term(TMT6plex); N10(Deamidated)	0.781421	0.860504	0.717488	0.786564	0.860504	0.717488	0.772891	0.801987	0.669619
P58021	nAIEHPVR	N--495	New_glycoprotein	Transmembrane 9 superfamily member 2 OS=Mus musculus GN=Tm9sf2 PE=2 SV=1 - [TM9S2_MOUSE]	N-Term(TMT6plex); N1(Deamidated)	0.866605	1.1538	1.17761	0.812973	0.92802	1.16704	0.768168	0.852401	1.15716
P58252	nmSVIAHVDHGk	N--21	New_glycoprotein	Elongation factor 2 OS=Mus musculus GN=Eef2 PE=1 SV=2 - [EF2_MOUSE]	N-Term(TMT6plex); N1(Deamidated); M2(Oxidation); K12(TMT6plex)	0.808297	1.51978	0.887081	1.10616	1.1667	1.18795	1.02908	1.11962	1.14143
P61982	nVTELnEPLSNEER	N--34	New_glycoprotein	14-3-3 protein gamma OS=Mus musculus GN=Ywhag PE=1 SV=2 - [1433G_MOUSE]	N-Term(TMT6plex); N6(Deamidated)	1.08521	1.12998	1.03885	1.28295	0.942517	1.02017	1.24469	0.951867	0.889906
P62702	iGVITnR	N--197	New_glycoprotein	40S ribosomal protein S4, X isoform OS=Mus musculus GN=Rps4x PE=2 SV=2 - [RS4X_MOUSE]	N-Term(TMT6plex); N6(Deamidated)	0.870173	1.14241	0.951433	1.11942	1.28505	1.06861	1.10456	1.39221	1.13905
P62751	lAPDYDALDVAnk	N--151	New_glycoprotein	60S ribosomal protein L23a OS=Mus musculus GN=Rpl23a PE=1 SV=1 - [RL23A_MOUSE]	N-Term(TMT6plex); N12(Deamidated); K13(TMT6plex)	1.11703	1.90664	1.66709	1.10064	1.62009	1.49328	0.993634	1.65261	1.43046
P62918	aSGnYATVISHNPETk	N--132	New_glycoprotein	60S ribosomal protein L8 OS=Mus musculus GN=Rpl8 PE=1 SV=2 - [RL8_MOUSE]	N-Term(TMT6plex); N4(Deamidated); K16(TMT6plex)	1.27509	1.47059	1.439	1.08169	1.70917	1.51446	0.960237	1.59247	1.41887
P62983	tITLEVEPSDTIEnVk	N--25	New_glycoprotein	UbiquitiN-40S ribosomal protein S27a OS=Mus musculus GN=Rps27a PE=1 SV=2 - [RS27A_MOUSE]	N-Term(TMT6plex); N14(Deamidated); K16(TMT6plex)	1.0757	1.37687	1.02598	1.0794	1.34626	1.05	1.01046	1.35576	0.946518
P83882	lEcVEPncR	N--76	New_glycoprotein	60S ribosomal protein L36a OS=Mus musculus GN=Rpl36a PE=1 SV=2 - [RL36A_MOUSE]	N-Term(TMT6plex); C3(Carbamidomethyl); N7(Deamidated); C8(Carbamidomethyl)	0.847545	1.36691	1.32511	0.927705	1.54237	1.52964	0.942633	1.66308	1.46189
Q60634	vDEIVVLSGDnSk	N--388	New_glycoprotein	FlotilliN-2 OS=Mus musculus GN=Flot2 PE=1 SV=2 - [FLOT2_MOUSE]	N-Term(TMT6plex); N11(Deamidated); K13(TMT6plex)	0.97261	0.915859	0.821234	0.928985	0.915724	0.832879	#N/A	#N/A	#N/A
Q60766-2	iAnESLk	N--285	New_glycoprotein	Isoform of Q60766, Isoform 2 of Immunity-related GTPase family M protein 1 OS=Mus musculus GN=Irgm1 - [IRGM1_MOUSE]	N-Term(TMT6plex); N3(Deamidated); K7(TMT6plex)	0.855053	1.09834	1.17135	0.876385	1.32911	1.31959	0.895539	1.36389	1.41151
Q61127	aLREWATnPGLFSQPVPAVPVSSIPLFk	N--109	New_glycoprotein	NGFI-A-binding protein 2 OS=Mus musculus GN=Nab2 PE=1 SV=2 - [NAB2_MOUSE]	N-Term(TMT6plex); N8(Deamidated); K28(TMT6plex)	1.14077	3.08521	3.07992	1.14077	3.08521	3.07992	#N/A	#N/A	#N/A
Q62186	vQnMALYADVSGk	N--62	New_glycoprotein	TranslocoN-associated protein subunit delta OS=Mus musculus GN=Ssr4 PE=2 SV=1 - [SSRD_MOUSE]	N-Term(TMT6plex); N3(Deamidated); K13(TMT6plex)	0.717664	1.03643	1.12994	0.783027	1.13674	1.11595	0.860539	1.29269	1.2494
Q6PGB6-4	iELGDVTPHnIk	N--15	New_glycoprotein	Isoform of Q6PGB6, Isoform 4 of N-alpha-acetyltransferase 50 OS=Mus musculus GN=Naa50 - [NAA50_MOUSE]	N-Term(TMT6plex); N10(Deamidated); K12(TMT6plex)	1.25254	0.94422	1.03878	1.16337	0.904092	1.01139	1.23126	0.935891	1.12724
Q7TPR4	iDQLEcDHQLIQEALIFDnk	N--703	New_glycoprotein	Alpha-actiniN-1 OS=Mus musculus GN=Actn1 PE=1 SV=1 - [ACTN1_MOUSE]	N-Term(TMT6plex); C6(Carbamidomethyl); N19(Deamidated); K20(TMT6plex)	1.11332	0.984625	1.00259	1.30687	0.984625	1.041	1.22234	0.916778	0.973204
Q80UM7	dLALPTLLnPk	N--571	New_glycoprotein	Mannosyl-oligosaccharide glucosidase OS=Mus musculus GN=Mogs PE=2 SV=1 - [MOGS_MOUSE]	N-Term(TMT6plex); N9(Deamidated); K11(TMT6plex)	0.745887	1.14981	1.18916	0.787991	1.16997	1.12838	0.774296	1.06942	1.12649
Q8BG07-2	nISVVVATHSPTLAk	N--169	New_glycoprotein	Isoform of Q8BG07, Isoform 2 of Phospholipase D4 OS=Mus musculus GN=Pld4 - [PLD4_MOUSE]	N-Term(TMT6plex); N1(Deamidated); K15(TMT6plex)	0.820023	0.938708	0.82227	0.560957	0.761946	0.560281	0.605512	0.806234	0.654121
Q8BG07-2	nFSSHINR	N--279	New_glycoprotein	Isoform of Q8BG07, Isoform 2 of Phospholipase D4 OS=Mus musculus GN=Pld4 - [PLD4_MOUSE]	N-Term(TMT6plex); N1(Deamidated)	0.482081	0.733573	0.544233	0.560957	0.761946	0.560281	0.605512	0.806234	0.654121
Q8BMK4	dFTSLEnTVEER	N--214	New_glycoprotein	CytoskeletoN-associated protein 4 OS=Mus musculus GN=Ckap4 PE=1 SV=2 - [CKAP4_MOUSE]	N-Term(TMT6plex); N7(Deamidated)	0.592055	1.30026	1.34271	0.705856	1.26403	1.31463	0.675413	1.22069	1.24449
Q8CCJ3	iInGHLDLDNR	N--166	New_glycoprotein	E3 UFM1-protein ligase 1 OS=Mus musculus GN=Ufl1 PE=1 SV=2 - [UFL1_MOUSE]	N-Term(TMT6plex); N3(Deamidated)	0.92685	0.986763	1.01039	0.92685	1.13785	1.1802	0.849598	1.29568	1.2949
Q8K094	iSWPSNVnGSHR	N--184	New_glycoprotein	NectiN-2 OS=Mus musculus GN=Pvr PE=1 SV=1 - [Q8K094_MOUSE]	N-Term(TMT6plex); N8(Deamidated)	1.01658	1.01647	1.00155	1.24279	1.04175	1.05485	1.61198	0.951501	1.06979
Q8K094	lNMEPnSTR	N--405	New_glycoprotein	NectiN-2 OS=Mus musculus GN=Pvr PE=1 SV=1 - [Q8K094_MOUSE]	N-Term(TMT6plex); N6(Deamidated)	1.39902	1.10919	1.0588	1.24279	1.04175	1.05485	1.61198	0.951501	1.06979
Q8K2Q7	enGFIYFQk	N--327	New_glycoprotein	BRO1 domaiN-containing protein BROX OS=Mus musculus GN=Brox PE=2 SV=1 - [BROX_MOUSE]	N-Term(TMT6plex); N2(Deamidated); K9(TMT6plex)	0.871051	0.728856	0.866351	0.871051	0.728856	0.866351	1.00919	0.856072	0.975372
Q8VDD5	tDLLLEPYnk	N--298	New_glycoprotein	MyosiN-9 OS=Mus musculus GN=Myh9 PE=1 SV=4 - [MYH9_MOUSE]	N-Term(TMT6plex); N9(Deamidated); K10(TMT6plex)	0.93652	0.661742	0.835012	1.35679	0.948774	1.40307	1.21226	0.894222	1.42249
Q91XC9	tLQnSPSLHSR	N--180	New_glycoprotein	Peroxisomal membrane protein PEX16 OS=Mus musculus GN=Pex16 PE=2 SV=2 - [PEX16_MOUSE]	N-Term(TMT6plex); N4(Deamidated)	0.877884	1.20335	1.1003	1.05635	1.27968	1.24386	1.25268	1.24569	1.06787
Q922R8	nLEPEWAAAATEVkEqTk	N--195	New_glycoprotein	Protein disulfide-isomerase A6 OS=Mus musculus GN=Pdia6 PE=1 SV=3 - [PDIA6_MOUSE]	N-Term(TMT6plex); N1(Deamidated); K14(TMT6plex); Q16(Deamidated); K18(TMT6plex)	0.947555	1.52582	1.63683	0.846296	1.40294	1.5544	0.802942	1.44241	1.50225
Q922R8	gSFSEQGInEFLR	N--382	New_glycoprotein	Protein disulfide-isomerase A6 OS=Mus musculus GN=Pdia6 PE=1 SV=3 - [PDIA6_MOUSE]	N-Term(TMT6plex); N9(Deamidated)	1.04435	1.72116	1.61982	0.846296	1.40294	1.5544	0.802942	1.44241	1.50225
Q99LB4	vSDATGqMnLTk	N--266	New_glycoprotein	Isoform of P24452, Capping protein (Actin filament), gelsoliN-like OS=Mus musculus GN=Capg PE=1 SV=1 - [Q99LB4_MOUSE]	N-Term(TMT6plex); Q7(Deamidated); N9(Deamidated); K12(TMT6plex)	1.00595	1.30829	1.34438	1.24606	0.907012	1.0093	1.14812	0.843175	0.939597
Q99MS7	sSTTPVVPAEGLVnGVGASGGVR	N--1430	New_glycoprotein	EH domaiN-binding protein 1-like protein 1 OS=Mus musculus GN=Ehbp1l1 PE=1 SV=1 - [EH1L1_MOUSE]	N-Term(TMT6plex); N14(Deamidated)	1.20774	1.13336	1.02219	1.04551	1.17738	0.964969	0.890793	0.707984	0.680849
Q9CQD8	nETIWYLk	N--70	New_glycoprotein	V-type proton ATPase subunit e 1 OS=Mus musculus GN=Atp6v0e1 PE=3 SV=3 - [VA0E1_MOUSE]	N-Term(TMT6plex); N1(Deamidated); K8(TMT6plex)	0.749219	0.950833	0.783389	0.749219	0.950833	0.783389	#N/A	#N/A	#N/A
Q9CQX2	nSAEETWMVIHGR	N--32	New_glycoprotein	Cytochrome b5 type B OS=Mus musculus GN=Cyb5b PE=1 SV=1 - [CYB5B_MOUSE]	N-Term(TMT6plex); N1(Deamidated)	0.715035	1.07092	1.17149	0.987856	1.08883	1.20181	0.845296	1.14413	1.24994
Q9DBG3	lQnNNVYTIAk	N--870	New_glycoprotein	AP-2 complex subunit beta OS=Mus musculus GN=Ap2b1 PE=1 SV=1 - [AP2B1_MOUSE]	N-Term(TMT6plex); N3(Deamidated); K11(TMT6plex)	0.941294	1.09122	0.969648	0.865206	1.08979	0.932298	0.840298	1.20706	0.959803
Q9ERN0	gAFqGn	N--329	New_glycoprotein	Secretory carrier-associated membrane protein 2 OS=Mus musculus GN=Scamp2 PE=2 SV=1 - [SCAM2_MOUSE]	N-Term(TMT6plex); Q4(Deamidated); N6(Deamidated)	0.457354	0.242287	0.496375	0.813345	1.00777	0.859503	0.824783	0.942087	0.846368
Q9JLQ0	fnGGHSPTQSPEk	N--506	New_glycoprotein	CD2-associated protein OS=Mus musculus GN=Cd2ap PE=1 SV=3 - [CD2AP_MOUSE]	N-Term(TMT6plex); N2(Deamidated); K13(TMT6plex)	0.954706	0.665724	0.821485	0.954706	0.804362	0.821485	0.986897	0.691994	0.802134
Q9R0A0	rPEGASnETERD	N--371	New_glycoprotein	Peroxisomal membrane protein PEX14 OS=Mus musculus GN=Pex14 PE=1 SV=1 - [PEX14_MOUSE]	N-Term(TMT6plex); N7(Deamidated)	1.45197	2.1689	1.56439	1.26987	1.94328	1.57564	1.02739	1.71059	1.48297

## Sheet: New  NXS_T sites
Uniprot Accession	Peptide_Sequence	Glycosylation_site	Notes	Discription	Modifications	Peptide-G			ProteiN-G			ProteiN-N
						129/128	130/128	131/128	129/128	130/128	131/128	129/128	130/128	131/128
Q3TDQ1	tTLVDnnTWnNSHIALVGk	N--620	New_site	Dolichyl-diphosphooligosaccharide--protein glycosyltransferase subunit STT3B OS=Mus musculus GN=Stt3b PE=1 SV=2 - [STT3B_MOUSE]	N-Term(TMT6plex); N6(Deamidated); N7(Deamidated); N10(Deamidated); K19(TMT6plex)	0.65498	1.08507	1.13925	0.600012	1.08507	1.14043	0.705772	1.14268	1.29136
B2RXS4	sInVTGQGFSLIQk	N--1005	New_site	PlexiN-B2 OS=Mus musculus GN=Plxnb2 PE=1 SV=1 - [PLXB2_MOUSE]	N-Term(TMT6plex); N3(Deamidated); K14(TMT6plex)	0.989528	0.630227	0.746186	0.953433	0.593403	0.67135	0.939779	0.551783	0.651487
B2RXS4	scVAITDAFPQnMSR	N--530	New_site	PlexiN-B2 OS=Mus musculus GN=Plxnb2 PE=1 SV=1 - [PLXB2_MOUSE]	N-Term(TMT6plex); C2(Carbamidomethyl); N12(Deamidated)	0.998966	0.993355	1.05205	0.953433	0.593403	0.67135	0.939779	0.551783	0.651487
B2RXS4	lQVTLYncSFGR	N--761	New_site	PlexiN-B2 OS=Mus musculus GN=Plxnb2 PE=1 SV=1 - [PLXB2_MOUSE]	N-Term(TMT6plex); N7(Deamidated); C8(Carbamidomethyl)	1.09019	0.771902	0.779428	0.953433	0.593403	0.67135	0.939779	0.551783	0.651487
D3Z5E7	aVcGLnTSDRcDFVR	N--60	New_site	Isoform of Q925Q3, Sodium/potassium/calcium exchanger 6, mitochondrial (Fragment) OS=Mus musculus GN=Slc8b1 PE=4 SV=5 - [D3Z5E7_MOUSE]	N-Term(TMT6plex); C3(Carbamidomethyl); N6(Deamidated); C11(Carbamidomethyl)	0.910833	1.16358	0.96435	0.910833	1.16358	0.96435	#N/A	#N/A	#N/A
H3BIX4	nASNMEYR	N--196	New_site	Isoform of P97300, Neuroplastin (Fragment) OS=Mus musculus GN=Nptn PE=1 SV=1 - [H3BIX4_MOUSE]	N-Term(TMT6plex); N1(Deamidated)	1.14764	0.748585	0.862023	1.04896	0.704121	0.829523	1.04849	0.662581	0.751859
P97797-2	iSnVTPEDAGTYYcVk	N--110	New_site	Isoform of P97797, Isoform 2 of Tyrosine-protein phosphatase noN-receptor type substrate 1 OS=Mus musculus GN=Sirpa - [SHPS1_MOUSE]	N-Term(TMT6plex); N3(Deamidated); C14(Carbamidomethyl); K16(TMT6plex)	0.880781	0.428269	0.5502	0.825974	0.392831	0.51655	0.783233	0.204574	0.334196
Q3TB92	iSNAnESGPYk	N--113	New_site	AllergiN-1 OS=Mus musculus GN=Milr1 PE=1 SV=2 - [MILR1_MOUSE]	N-Term(TMT6plex); N5(Deamidated); K11(TMT6plex)	0.849049	0.572406	0.752253	0.874296	0.719938	0.792123	0.949381	0.653647	0.833171
Q3UP23	mAQnFSR	N--102	New_site	Transmembrane protein 26 OS=Mus musculus GN=Tmem26 PE=2 SV=2 - [TMM26_MOUSE]	N-Term(TMT6plex); N4(Deamidated)	1.18048	1.08499	1.18685	1.18048	1.08499	1.18685	1.24968	0.77162	1.07275
Q64735	inYTcNQGYR	N--170	New_site	Complement component receptor 1-like protein OS=Mus musculus GN=Cr1l PE=1 SV=1 - [CR1L_MOUSE]	N-Term(TMT6plex); N2(Deamidated); C5(Carbamidomethyl)	0.950825	0.656255	0.757645	1.05589	0.617079	0.826727	1.10436	0.762832	0.847456
Q8BXN9	lFQncSELYk	N--127	New_site	Transmembrane protein 87A OS=Mus musculus GN=Tmem87a PE=1 SV=1 - [TM87A_MOUSE]	N-Term(TMT6plex); N4(Deamidated); C5(Carbamidomethyl); K10(TMT6plex)	1.01214	1.24778	1.27525	0.95731	1.22902	1.22145	0.985757	1.10866	1.10386
Q8BXN9	nTTILLk	N--62	New_site	Transmembrane protein 87A OS=Mus musculus GN=Tmem87a PE=1 SV=1 - [TM87A_MOUSE]	N-Term(TMT6plex); N1(Deamidated); K7(TMT6plex)	0.95731	1.36057	1.28765	0.95731	1.22902	1.22145	0.985757	1.10866	1.10386
Q8R366	gETASLLcnISVR	N--461	New_site	Immunoglobulin superfamily member 8 OS=Mus musculus GN=Igsf8 PE=1 SV=2 - [IGSF8_MOUSE]	N-Term(TMT6plex); C8(Carbamidomethyl); N9(Deamidated)	1.04987	0.782168	0.891234	1.08712	0.508868	0.869959	1.08213	0.452686	0.872553
Q9CYA0	nETHSIcSAcDESck	N--188	New_site	Cysteine-rich with EGF-like domain protein 2 OS=Mus musculus GN=Creld2 PE=2 SV=1 - [CREL2_MOUSE]	N1(Deamidated); N-Term(TMT6plex); C7(Carbamidomethyl); C10(Carbamidomethyl); C14(Carbamidomethyl); K15(TMT6plex)	0.89592	1.67684	1.84116	0.853618	1.56602	1.7605	0.767893	1.52379	1.56598
Q9R0E1	fLQSAEFFnYTVR	N--66	New_site	ProcollageN-lysine,2-oxoglutarate 5-dioxygenase 3 OS=Mus musculus GN=Plod3 PE=1 SV=1 - [PLOD3_MOUSE]	N-Term(TMT6plex); N9(Deamidated)	0.91164	1.46418	1.29921	0.921315	1.44861	1.50023	0.910777	1.49	1.51618
H3BLL3	aLEEAVATGTLnLSNR	N--48	New_glycoprotein	Isoform of Q921G6, Leucine-rich repeat and calponin homology domaiN-containing protein 4 OS=Mus musculus GN=Lrch4 PE=1 SV=1 - [H3BLL3_MOUSE]	N-Term(TMT6plex); N12(Deamidated)	0.84904	1.18373	1.18618	0.841344	0.836791	0.846626	0.989588	0.916639	0.930466
O88325	sVYncSGEAcSGHNR	N--501	New_glycoprotein	Alpha-N-acetylglucosaminidase OS=Mus musculus GN=Naglu PE=1 SV=1 - [O88325_MOUSE]	N-Term(TMT6plex); N4(Deamidated); C5(Carbamidomethyl); C10(Carbamidomethyl)	0.710576	0.855454	0.728788	0.710576	0.84428	0.680928	0.75353	0.910109	0.706593
P24369	dTnGSQFFITTVk	N--148	New_glycoprotein	Peptidyl-prolyl cis-trans isomerase B OS=Mus musculus GN=Ppib PE=1 SV=2 - [PPIB_MOUSE]	N-Term(TMT6plex); N3(Deamidated); K13(TMT6plex)	0.843904	1.49536	1.63058	0.861366	1.38875	1.48062	0.776545	1.29884	1.40645
P32883-2	tGEGFLcVFAInNTk	N--85	New_glycoprotein	Isoform of P32883, Isoform 2B of GTPase KRas OS=Mus musculus GN=Kras - [RASK_MOUSE]	N-Term(TMT6plex); C7(Carbamidomethyl); N12(Deamidated); K15(TMT6plex)	1.02043	0.951954	0.965179	1.02043	0.951954	0.965179	1.03154	0.780494	0.811528
P35980	tnSTFNQVVLk	N--40	New_glycoprotein	60S ribosomal protein L18 OS=Mus musculus GN=Rpl18 PE=2 SV=3 - [RL18_MOUSE]	N-Term(TMT6plex); N2(Deamidated); K11(TMT6plex)	0.731078	1.32068	1.22002	0.897829	1.36798	1.22002	0.860422	1.22001	1.17324
P54116	vQNATLAVAnITNADSATR	N--135	New_glycoprotein	Erythrocyte band 7 integral membrane protein OS=Mus musculus GN=Stom PE=1 SV=3 - [STOM_MOUSE]	N-Term(TMT6plex); N10(Deamidated)	0.781421	0.860504	0.717488	0.786564	0.860504	0.717488	0.772891	0.801987	0.669619
P58252	nmSVIAHVDHGk	N--21	New_glycoprotein	Elongation factor 2 OS=Mus musculus GN=Eef2 PE=1 SV=2 - [EF2_MOUSE]	N-Term(TMT6plex); N1(Deamidated); M2(Oxidation); K12(TMT6plex)	0.808297	1.51978	0.887081	1.10616	1.1667	1.18795	1.02908	1.11962	1.14143
P61982	nVTELnEPLSNEER	N--34	New_glycoprotein	14-3-3 protein gamma OS=Mus musculus GN=Ywhag PE=1 SV=2 - [1433G_MOUSE]	N-Term(TMT6plex); N6(Deamidated)	1.08521	1.12998	1.03885	1.28295	0.942517	1.02017	1.24469	0.951867	0.889906
Q60766-2	iAnESLk	N--285	New_glycoprotein	Isoform of Q60766, Isoform 2 of Immunity-related GTPase family M protein 1 OS=Mus musculus GN=Irgm1 - [IRGM1_MOUSE]	N-Term(TMT6plex); N3(Deamidated); K7(TMT6plex)	0.855053	1.09834	1.17135	0.876385	1.32911	1.31959	0.895539	1.36389	1.41151
Q8BG07-2	nISVVVATHSPTLAk	N--169	New_glycoprotein	Isoform of Q8BG07, Isoform 2 of Phospholipase D4 OS=Mus musculus GN=Pld4 - [PLD4_MOUSE]	N-Term(TMT6plex); N1(Deamidated); K15(TMT6plex)	0.820023	0.938708	0.82227	0.560957	0.761946	0.560281	0.605512	0.806234	0.654121
Q8BG07-2	nFSSHINR	N--279	New_glycoprotein	Isoform of Q8BG07, Isoform 2 of Phospholipase D4 OS=Mus musculus GN=Pld4 - [PLD4_MOUSE]	N-Term(TMT6plex); N1(Deamidated)	0.482081	0.733573	0.544233	0.560957	0.761946	0.560281	0.605512	0.806234	0.654121
Q8K094	iSWPSNVnGSHR	N--184	New_glycoprotein	NectiN-2 OS=Mus musculus GN=Pvr PE=1 SV=1 - [Q8K094_MOUSE]	N-Term(TMT6plex); N8(Deamidated)	1.01658	1.01647	1.00155	1.24279	1.04175	1.05485	1.61198	0.951501	1.06979
Q8K094	lNMEPnSTR	N--405	New_glycoprotein	NectiN-2 OS=Mus musculus GN=Pvr PE=1 SV=1 - [Q8K094_MOUSE]	N-Term(TMT6plex); N6(Deamidated)	1.39902	1.10919	1.0588	1.24279	1.04175	1.05485	1.61198	0.951501	1.06979
Q99LB4	vSDATGqMnLTk	N--266	New_glycoprotein	Isoform of P24452, Capping protein (Actin filament), gelsoliN-like OS=Mus musculus GN=Capg PE=1 SV=1 - [Q99LB4_MOUSE]	N-Term(TMT6plex); Q7(Deamidated); N9(Deamidated); K12(TMT6plex)	1.00595	1.30829	1.34438	1.24606	0.907012	1.0093	1.14812	0.843175	0.939597
Q9CQD8	nETIWYLk	N--70	New_glycoprotein	V-type proton ATPase subunit e 1 OS=Mus musculus GN=Atp6v0e1 PE=3 SV=3 - [VA0E1_MOUSE]	N-Term(TMT6plex); N1(Deamidated); K8(TMT6plex)	0.749219	0.950833	0.783389	0.749219	0.950833	0.783389	#N/A	#N/A	#N/A
Q9R0A0	rPEGASnETERD	N--371	New_glycoprotein	Peroxisomal membrane protein PEX14 OS=Mus musculus GN=Pex14 PE=1 SV=1 - [PEX14_MOUSE]	N-Term(TMT6plex); N7(Deamidated)	1.45197	2.1689	1.56439	1.26987	1.94328	1.57564	1.02739	1.71059	1.48297

## Sheet: Records
	Total	Reported sites	Uniprot_predicted sites	New_sites	New_glycoprotein sites
Protein counts	193	49	71	47	56
Peptide counts	279	63	111	56	61
Site counts	300	65	113	59	63
	New_sites	NXT/S
Protein counts	47	12
Peptide counts	56	15
Site counts	59	15
	New_glycoprotein sites	NXT/S
Protein counts	56	14
Peptide counts	61	16
Site counts	63	16
